# Supplementary material for: Discovery of Human Signaling Systems: Pairing Peptides to G Protein-Coupled Receptors
Source: Cell. 2019 Oct 31;179(4):895–908.e21. doi: 10.1016/j.cell.2019.10.010 (PMC6838683; doi:10.1016/j.cell.2019.10.010)
Supplement: Table S1. Human GPCR Ligands, Related to Figures 1, 2, S1, and S2 [file mmc1.xlsx]

## Sheet: Description
Supplementary Table 1			Supporting Figures 1 and S2
Tab 1: HumanGPCRLigands			This dataset was derived from the GuideToPharmacology database (Sep. 2018) and may not be complete
	Column A:	EntryName	Uniprot entry name
	Column B:	Family	GPCRdb family name (IUPHAR classification)
	Column C:	Ligandtype	GPCRdb ligand type
	Column D:	Class	GPCRdb class
	Column E:	Gene	Gene name
	Column F:	GeneAlternative	Additional alternative gene names
	Column G:	Uniprot	Uniprot accession
	Column H:	iupharId	IUPHAR receptor ID
	Column I:	ligandId	IUPHAR ligand ID
	Column J:	name	IUPHAR peptide ligand name
	Column K:	species	Organism occurrence (common name)
x	Column L:	type	Ligand Type (peptide or metabolite)
	Column M:	mass	Calculated molecular mass in Da (g/mol)
	Column N:	LigandPrGene	Peptide ligand precursor gene name
	Column O:	LigandPrUniprot	Peptide ligand precursor Uniprot accession
	Column P:	LigandLength	Length of peptide ligands
	Column Q:	LigandPreLength	Length of the whole precursor protein including signal peptide
	Column R:	SignalPeptide	Signal peptide length
	Column S:	PepStartLoc	Starting position of the peptide within the precursor protein
	Column T:	PreAA	First two amino acids before the peptide (>> indicates end of signal sequence cleavage)
	Column U:	AfterAA	First two amino acids after the peptide (<< indicates end of the protein)
	Column V:	pKi_value	Max reported pKi value
	Column W:	pKd_value	Max reported pKd value
	Column X:	pEC50_value	Max reported pEC50 value
	Column Y:	pIC50_value	Max reported pIC50 value
	Column Z:	rankorderFlag	Classification if peptide is the only peptide towards a target or a minor (higher affinity endogenous ligand(s) exists) or major (lower affinity endogenous lgand(s) exists)

## Sheet: HumanGPCRLigands
EntryName	Family	Ligandtype	Class	Gene	GeneAlternative	Uniprot	iupharId	ligandId	name	species	type	mass	LigandPrGene	LigandPrUniprot	LigandLength	LigandPreLength	SignalPeptide	PepStartLoc	PreAA	AfterAA	pKi_value	pKd_value	pEC50_value	pIC50_value	rankorderFlag
5ht1a_human	5-Hydroxytryptamine receptors	Aminergic receptors	Class A (Rhodopsin)	HTR1A	ADRB2RL1;ADRBRL1	P08908	1	5	5-hydroxytryptamine	Human	Metabolite	176									9.7				only
5ht1b_human	5-Hydroxytryptamine receptors	Aminergic receptors	Class A (Rhodopsin)	HTR1B	HTR1DB	P28222	2	5	5-hydroxytryptamine	Human	Metabolite	176									9	8.4			only
5ht1d_human	5-Hydroxytryptamine receptors	Aminergic receptors	Class A (Rhodopsin)	HTR1D	HTR1DA;HTRL	P28221	3	5	5-hydroxytryptamine	Human	Metabolite	176									9				only
5ht1e_human	5-Hydroxytryptamine receptors	Aminergic receptors	Class A (Rhodopsin)	HTR1E		P28566	4	5	5-hydroxytryptamine	Human	Metabolite	176									8.2				only
5ht1f_human	5-Hydroxytryptamine receptors	Aminergic receptors	Class A (Rhodopsin)	HTR1F	HTR1EL	P30939	5	5	5-hydroxytryptamine	Human	Metabolite	176									8	8			only
5ht2a_human	5-Hydroxytryptamine receptors	Aminergic receptors	Class A (Rhodopsin)	HTR2A	HTR2	P28223	6	5	5-hydroxytryptamine	Human	Metabolite	176									8.4	8.9			only
5ht2b_human	5-Hydroxytryptamine receptors	Aminergic receptors	Class A (Rhodopsin)	HTR2B		P41595	7	5	5-hydroxytryptamine	Human	Metabolite	176									8.4				only
5ht2c_human	5-Hydroxytryptamine receptors	Aminergic receptors	Class A (Rhodopsin)	HTR2C	HTR1C	P28335	8	5	5-hydroxytryptamine	Human	Metabolite	176									8.6				only
5ht4r_human	5-Hydroxytryptamine receptors	Aminergic receptors	Class A (Rhodopsin)	HTR4		Q13639	9	5	5-hydroxytryptamine	Human	Metabolite	176									7	8.8			only
5ht5a_human	5-Hydroxytryptamine receptors	Aminergic receptors	Class A (Rhodopsin)	HTR5A		P47898	10	5	5-hydroxytryptamine	Human	Metabolite	176									6.9				only
5ht6r_human	5-Hydroxytryptamine receptors	Aminergic receptors	Class A (Rhodopsin)	HTR6		P50406	11	5	5-hydroxytryptamine	Human	Metabolite	176									7.5				only
5ht7r_human	5-Hydroxytryptamine receptors	Aminergic receptors	Class A (Rhodopsin)	HTR7		P34969	12	5	5-hydroxytryptamine	Human	Metabolite	176									9.6				only
acm1_human	Acetylcholine receptors (muscarinic)	Aminergic receptors	Class A (Rhodopsin)	CHRM1		P11229	13	294	acetylcholine	Human	Metabolite	146									4.9				only
acm2_human	Acetylcholine receptors (muscarinic)	Aminergic receptors	Class A (Rhodopsin)	CHRM2		P08172	14	294	acetylcholine	Human	Metabolite	146									6.5				only
drd2_human	Dopamine receptors	Aminergic receptors	Class A (Rhodopsin)	DRD2		P14416	215	940	dopamine	Human	Metabolite	153									7.2				only
acm3_human	Acetylcholine receptors (muscarinic)	Aminergic receptors	Class A (Rhodopsin)	CHRM3		P20309	15	294	acetylcholine	Human	Metabolite	146									5.4				only
acm4_human	Acetylcholine receptors (muscarinic)	Aminergic receptors	Class A (Rhodopsin)	CHRM4		P08173	16	294	acetylcholine	Human	Metabolite	146									5.6				only
acm5_human	Acetylcholine receptors (muscarinic)	Aminergic receptors	Class A (Rhodopsin)	CHRM5		P08912	17	294	acetylcholine	Human	Metabolite	146									6.1				only
ada1a_human	Adrenoceptors	Aminergic receptors	Class A (Rhodopsin)	ADRA1A	ADRA1C	P35348	22	479	(-)-adrenaline	Human	Metabolite	183									6.5				only
ada1a_human	Adrenoceptors	Aminergic receptors	Class A (Rhodopsin)	ADRA1A	ADRA1C	P35348	22	505	(-)-noradrenaline	Human	Metabolite	169									6.4				only
ada1b_human	Adrenoceptors	Aminergic receptors	Class A (Rhodopsin)	ADRA1B		P35368	23	479	(-)-adrenaline	Human	Metabolite	183									6.5				only
ada1b_human	Adrenoceptors	Aminergic receptors	Class A (Rhodopsin)	ADRA1B		P35368	23	505	(-)-noradrenaline	Human	Metabolite	169									6.2				only
ada1d_human	Adrenoceptors	Aminergic receptors	Class A (Rhodopsin)	ADRA1D	ADRA1A	P25100	24	479	(-)-adrenaline	Human	Metabolite	183									7.2				only
ada1d_human	Adrenoceptors	Aminergic receptors	Class A (Rhodopsin)	ADRA1D	ADRA1A	P25100	24	505	(-)-noradrenaline	Human	Metabolite	169									7.4				only
ada2a_human	Adrenoceptors	Aminergic receptors	Class A (Rhodopsin)	ADRA2A	ADRA2R;ADRAR	P08913	25	479	(-)-adrenaline	Human	Metabolite	183									7.4				only
ada2a_human	Adrenoceptors	Aminergic receptors	Class A (Rhodopsin)	ADRA2A	ADRA2R;ADRAR	P08913	25	505	(-)-noradrenaline	Human	Metabolite	169									7.4				only
ada2b_human	Adrenoceptors	Aminergic receptors	Class A (Rhodopsin)	ADRA2B	ADRA2L1;ADRA2RL1	P18089	26	479	(-)-adrenaline	Human	Metabolite	183									5.2				only
ada2b_human	Adrenoceptors	Aminergic receptors	Class A (Rhodopsin)	ADRA2B	ADRA2L1;ADRA2RL1	P18089	26	505	(-)-noradrenaline	Human	Metabolite	169									6				only
ada2c_human	Adrenoceptors	Aminergic receptors	Class A (Rhodopsin)	ADRA2C	ADRA2L2;ADRA2RL2	P18825	27	479	(-)-adrenaline	Human	Metabolite	183									5.8				only
ada2c_human	Adrenoceptors	Aminergic receptors	Class A (Rhodopsin)	ADRA2C	ADRA2L2;ADRA2RL2	P18825	27	505	(-)-noradrenaline	Human	Metabolite	169									6.8				only
adrb1_human	Adrenoceptors	Aminergic receptors	Class A (Rhodopsin)	ADRB1	ADRB1R;B1AR	P08588	28	479	(-)-adrenaline	Human	Metabolite	183									6				minor
adrb1_human	Adrenoceptors	Aminergic receptors	Class A (Rhodopsin)	ADRB1	ADRB1R;B1AR	P08588	28	505	(-)-noradrenaline	Human	Metabolite	169									6				major
adrb2_human	Adrenoceptors	Aminergic receptors	Class A (Rhodopsin)	ADRB2	ADRB2R;B2AR	P07550	29	479	(-)-adrenaline	Human	Metabolite	183									6.2				major
adrb2_human	Adrenoceptors	Aminergic receptors	Class A (Rhodopsin)	ADRB2	ADRB2R;B2AR	P07550	29	505	(-)-noradrenaline	Human	Metabolite	169									4.8				minor
adrb3_human	Adrenoceptors	Aminergic receptors	Class A (Rhodopsin)	ADRB3	ADRB3R;B3AR	P13945	30	479	(-)-adrenaline	Human	Metabolite	183									3.9				minor
adrb3_human	Adrenoceptors	Aminergic receptors	Class A (Rhodopsin)	ADRB3	ADRB3R;B3AR	P13945	30	505	(-)-noradrenaline	Human	Metabolite	169									6.3				major
drd1_human	Dopamine receptors	Aminergic receptors	Class A (Rhodopsin)	DRD1		P21728	214	940	dopamine	Human	Metabolite	153									5.6				only
drd3_human	Dopamine receptors	Aminergic receptors	Class A (Rhodopsin)	DRD3		P35462	216	940	dopamine	Human	Metabolite	153									7.3				only
drd4_human	Dopamine receptors	Aminergic receptors	Class A (Rhodopsin)	DRD4		P21917	217	940	dopamine	Human	Metabolite	153									7.6				only
drd5_human	Dopamine receptors	Aminergic receptors	Class A (Rhodopsin)	DRD5	DRD1B;DRD1L2	P21918	218	940	dopamine	Human	Metabolite	153									6.6				only
hrh1_human	Histamine receptors	Aminergic receptors	Class A (Rhodopsin)	HRH1		P35367	262	1204	histamine	Human	Metabolite	111									5.9				only
hrh2_human	Histamine receptors	Aminergic receptors	Class A (Rhodopsin)	HRH2		P25021	263	1204	histamine	Human	Metabolite	111													only
hrh3_human	Histamine receptors	Aminergic receptors	Class A (Rhodopsin)	HRH3	GPCR97	Q9Y5N1	264	1204	histamine	Human	Metabolite	111									8.3				only
hrh4_human	Histamine receptors	Aminergic receptors	Class A (Rhodopsin)	HRH4	GPCR105	Q9H3N8	265	1204	histamine	Human	Metabolite	111									8.3				only
taar1_human	Trace amine receptors	Aminergic receptors	Class A (Rhodopsin)	TAAR1	TA1;TAR1;TRAR1	Q96RJ0	364	940	dopamine	Human	Metabolite	153													minor
taar1_human	Trace amine receptors	Aminergic receptors	Class A (Rhodopsin)	TAAR1	TA1;TAR1;TRAR1	Q96RJ0	364	2144	&beta;-phenylethylamine	Human	Metabolite	121											7		minor
taar1_human	Trace amine receptors	Aminergic receptors	Class A (Rhodopsin)	TAAR1	TA1;TAR1;TRAR1	Q96RJ0	364	2149	octopamine	Human	Metabolite	153											5.8		minor
taar1_human	Trace amine receptors	Aminergic receptors	Class A (Rhodopsin)	TAAR1	TA1;TAR1;TRAR1	Q96RJ0	364	2150	tyramine	Human	Metabolite	137											6.7		major
agtr1_human	Angiotensin receptors	Peptide receptors	Class A (Rhodopsin)	AGTR1	AGTR1A;AGTR1B;AT2R1;AT2R1B	P30556	34	585	angiotensin III	Human, Mouse, Rat	Peptide	931	AGT	P01019	7	485	33	34	>>	HL				8.5	only
agtr1_human	Angiotensin receptors	Peptide receptors	Class A (Rhodopsin)	AGTR1	AGTR1A;AGTR1B;AT2R1;AT2R1B	P30556	34	2504	angiotensin II	Human, Mouse, Rat	Peptide	1046	AGT	P01019	8	485	33	33	>>	HL				9.3	only
agtr2_human	Angiotensin receptors	Peptide receptors	Class A (Rhodopsin)	AGTR2		P50052	35	585	angiotensin III	Human, Mouse, Rat	Peptide	931	AGT	P01019	7	485	33	34	>>	HL		10.4			only
agtr2_human	Angiotensin receptors	Peptide receptors	Class A (Rhodopsin)	AGTR2		P50052	35	2504	angiotensin II	Human, Mouse, Rat	Peptide	1046	AGT	P01019	8	485	33	33	>>	HL		10.2			only
apj_human	Apelin receptors	Peptide receptors	Class A (Rhodopsin)	APLNR	AGTRL1;APJ	P35414	36	599	[Pyr<sup>1</sup>]apelin-13	Human, Mouse, Rat	Peptide	1422	APLN	Q9ULZ1	13	77	22	64	RR					8.8	major
apj_human	Apelin receptors	Peptide receptors	Class A (Rhodopsin)	APLNR	AGTRL1;APJ	P35414	36	605	apelin-13	Human, Mouse, Rat	Peptide	1550	APLN	Q9ULZ1	13	77	22	64	RR	<<				9.5	minor
apj_human	Apelin receptors	Peptide receptors	Class A (Rhodopsin)	APLNR	AGTRL1;APJ	P35414	36	606	apelin-36	Human	Peptide	4178	APLN	Q9ULZ1	36	77	22	42	RH	<<				8.6	minor
apj_human	Apelin receptors	Peptide receptors	Class A (Rhodopsin)	APLNR	AGTRL1;APJ	P35414	36	3556	apelin-17	Human, Mouse, Rat	Peptide	2138	APLN	Q9ULZ1	17	77	22	60	RR	<<				9	minor
apj_human	Apelin receptors	Peptide receptors	Class A (Rhodopsin)	APLNR	AGTRL1;APJ	P35414	36	7930	apelin receptor early endogenous ligand	Human	Peptide	3969	APELA	P0DMC3	32	54	22	22	>>	<<		9.3			minor
nmbr_human	Bombesin receptors	Peptide receptors	Class A (Rhodopsin)	NMBR		P28336	38	612	gastrin-releasing peptide	Human	Peptide	2860	GRP	P07492	27	148	23	23	>>	GK					only
nmbr_human	Bombesin receptors	Peptide receptors	Class A (Rhodopsin)	NMBR		P28336	38	613	neuromedin B	Human, Mouse, Rat, Pig	Peptide	1133	NMB	P08949	10	121	24	46	SR	GK	10.3				only
nmbr_human	Bombesin receptors	Peptide receptors	Class A (Rhodopsin)	NMBR		P28336	38	3582	GRP-(18-27)	Human, Pig	Peptide	1121	GRP	P07492	10	148	23	40	PR	GK					only
grpr_human	Bombesin receptors	Peptide receptors	Class A (Rhodopsin)	GRPR		P30550	39	612	gastrin-releasing peptide	Human	Peptide	2860	GRP	P07492	27	148	23	23	>>	GK	8.2			10	only
grpr_human	Bombesin receptors	Peptide receptors	Class A (Rhodopsin)	GRPR		P30550	39	613	neuromedin B	Human, Mouse, Rat, Pig	Peptide	1133	NMB	P08949	10	121	24	46	SR	GK	8.1			7.5	only
grpr_human	Bombesin receptors	Peptide receptors	Class A (Rhodopsin)	GRPR		P30550	39	3582	GRP-(18-27)	Human, Pig	Peptide	1121	GRP	P07492	10	148	23	40	PR	GK					only
bkrb1_human	Bradykinin receptors	Peptide receptors	Class A (Rhodopsin)	BDKRB1	BRADYB1	P46663	41	639	T-kinin	Human, Rat	Peptide	1260	KNG1	P01042	11	644	18	375	GM	SS	5.2				minor
bkrb1_human	Bradykinin receptors	Peptide receptors	Class A (Rhodopsin)	BDKRB1	BRADYB1	P46663	41	646	[des-Arg<sup>9</sup>]bradykinin	Human, Mouse, Rat	Peptide	904	KNG1	P01042	8	644	18	380	MK	RS	5.8				minor
bkrb1_human	Bradykinin receptors	Peptide receptors	Class A (Rhodopsin)	BDKRB1	BRADYB1	P46663	41	649	bradykinin	Human, Mouse, Rat	Peptide	1060	KNG1	P01042	9	644	18	380	MK	SS	4				minor
bkrb1_human	Bradykinin receptors	Peptide receptors	Class A (Rhodopsin)	BDKRB1	BRADYB1	P46663	41	650	kallidin	Human	Peptide	1188	KNG1	P01042	10	644	18	379	LM	SS	8.9				minor
bkrb1_human	Bradykinin receptors	Peptide receptors	Class A (Rhodopsin)	BDKRB1	BRADYB1	P46663	41	3578	[Hyp<sup>3</sup>]bradykinin	Human	Peptide	963	KNG1	P01042	9	644	18	380	MK	SS					minor
bkrb1_human	Bradykinin receptors	Peptide receptors	Class A (Rhodopsin)	BDKRB1	BRADYB1	P46663	41	3580	Lys-[Hyp<sup>3</sup>]-bradykinin	Human, Mouse, Rat	Peptide	1091	KNG1	P01042	10	644	18	379	LM	SS					minor
bkrb1_human	Bradykinin receptors	Peptide receptors	Class A (Rhodopsin)	BDKRB1	BRADYB1	P46663	41	644	[des-Arg<sup>10</sup>]kallidin	Human	Peptide	1032	KNG1	P01042	9	644	18	379	LM	RS	10				major
bkrb2_human	Bradykinin receptors	Peptide receptors	Class A (Rhodopsin)	BDKRB2	BKR2	P30411	42	639	T-kinin	Human, Rat	Peptide	1260	KNG1	P01042	11	644	18	375	GM	SS					minor
bkrb2_human	Bradykinin receptors	Peptide receptors	Class A (Rhodopsin)	BDKRB2	BKR2	P30411	42	646	[des-Arg<sup>9</sup>]bradykinin	Human, Mouse, Rat	Peptide	904	KNG1	P01042	8	644	18	380	MK	RS				5.1	minor
bkrb2_human	Bradykinin receptors	Peptide receptors	Class A (Rhodopsin)	BDKRB2	BKR2	P30411	42	649	bradykinin	Human, Mouse, Rat	Peptide	1060	KNG1	P01042	9	644	18	380	MK	SS				9.3	minor
bkrb2_human	Bradykinin receptors	Peptide receptors	Class A (Rhodopsin)	BDKRB2	BKR2	P30411	42	650	kallidin	Human	Peptide	1188	KNG1	P01042	10	644	18	379	LM	SS				9.3	major
bkrb2_human	Bradykinin receptors	Peptide receptors	Class A (Rhodopsin)	BDKRB2	BKR2	P30411	42	3578	[Hyp<sup>3</sup>]bradykinin	Human	Peptide	963	KNG1	P01042	9	644	18	380	MK	SS					minor
bkrb2_human	Bradykinin receptors	Peptide receptors	Class A (Rhodopsin)	BDKRB2	BKR2	P30411	42	3580	Lys-[Hyp<sup>3</sup>]-bradykinin	Human, Mouse, Rat	Peptide	1091	KNG1	P01042	10	644	18	379	LM	SS					minor
bkrb2_human	Bradykinin receptors	Peptide receptors	Class A (Rhodopsin)	BDKRB2	BKR2	P30411	42	644	[des-Arg<sup>10</sup>]kallidin	Human	Peptide	1032	KNG1	P01042	9	644	18	379	LM	RS					minor
cckar_human	Cholecystokinin receptors	Peptide receptors	Class A (Rhodopsin)	CCKAR	CCKRA	P32238	76	861	CCK-4	Human	Peptide	597	CCK	P06307	4	115	20	99	MG	GR					minor
cckar_human	Cholecystokinin receptors	Peptide receptors	Class A (Rhodopsin)	CCKAR	CCKRA	P32238	76	864	CCK-8	Human, Mouse, Rat	Peptide	1064	CCK	P06307	8	115	20	95	DR	GR					major
cckar_human	Cholecystokinin receptors	Peptide receptors	Class A (Rhodopsin)	CCKAR	CCKRA	P32238	76	3559	gastrin-17	Human	Peptide	1988	GAST	P01350	17	101	21	75	KK	GR					minor
cckar_human	Cholecystokinin receptors	Peptide receptors	Class A (Rhodopsin)	CCKAR	CCKRA	P32238	76	860	CCK-33	Human	Peptide	3866	CCK	P06307	33	115	20	70	AR	GR					minor
gasr_human	Cholecystokinin receptors	Peptide receptors	Class A (Rhodopsin)	CCKBR	CCKRB	P32239	77	861	CCK-4	Human	Peptide	597	CCK	P06307	4	115	20	99	MG	GR				7.5	minor
gasr_human	Cholecystokinin receptors	Peptide receptors	Class A (Rhodopsin)	CCKBR	CCKRB	P32239	77	864	CCK-8	Human, Mouse, Rat	Peptide	1064	CCK	P06307	8	115	20	95	DR	GR				10	major
gasr_human	Cholecystokinin receptors	Peptide receptors	Class A (Rhodopsin)	CCKBR	CCKRB	P32239	77	3559	gastrin-17	Human	Peptide	1988	GAST	P01350	17	101	21	75	KK	GR					minor
gasr_human	Cholecystokinin receptors	Peptide receptors	Class A (Rhodopsin)	CCKBR	CCKRB	P32239	77	860	CCK-33	Human	Peptide	3866	CCK	P06307	33	115	20	70	AR	GR				8.8	minor
c3ar_human	Complement peptide receptors	Peptide receptors	Class A (Rhodopsin)	C3AR1	AZ3B;C3R1;HNFAG09	Q16581	31	573	C5a	Human	Peptide	8273	C5	P01031	74	1676	18	677	RR	LH					minor
c3ar_human	Complement peptide receptors	Peptide receptors	Class A (Rhodopsin)	C3AR1	AZ3B;C3R1;HNFAG09	Q16581	31	3640	C3a	Human	Peptide	9094	C3	P01024	77	1663	22	671	RR	SN			7.3		major
c5ar1_human	Complement peptide receptors	Peptide receptors	Class A (Rhodopsin)	C5AR1	C5AR;C5R1	P21730	32	573	C5a	Human	Peptide	8273	C5	P01031	74	1676	18	677	RR	LH			9	9.2	major
c5ar1_human	Complement peptide receptors	Peptide receptors	Class A (Rhodopsin)	C5AR1	C5AR;C5R1	P21730	32	3640	C3a	Human	Peptide	9094	C3	P01024	77	1663	22	671	RR	SN					minor
ednra_human	Endothelin receptors	Peptide receptors	Class A (Rhodopsin)	EDNRA	ETA;ETRA	P25101	219	989	Big endothelin-1	Human, Mouse, Rat	Peptide	2495	EDN1	P05305	21	212	17	52	KR	KR				8.5	major
ednra_human	Endothelin receptors	Peptide receptors	Class A (Rhodopsin)	EDNRA	ETA;ETRA	P25101	219	990	endothelin-2	Human	Peptide	2550	EDN2	P20800	21	178	24	48	RR	VN				8.2	minor
ednrb_human	Endothelin receptors	Peptide receptors	Class A (Rhodopsin)	EDNRB	ETRB	P24530	220	989	Big endothelin-1	Human, Mouse, Rat	Peptide	2495	EDN1	P05305	21	212	17	52	KR	KR					major
ednrb_human	Endothelin receptors	Peptide receptors	Class A (Rhodopsin)	EDNRB	ETRB	P24530	220	990	endothelin-2	Human	Peptide	2550	EDN2	P20800	21	178	24	48	RR	VN					minor
ednrb_human	Endothelin receptors	Peptide receptors	Class A (Rhodopsin)	EDNRB	ETRB	P24530	220	1004	endothelin-3	Human, Mouse, Rat	Peptide	2647	EDN3	P14138	21	238	16	96	RR	IN		11.5			minor
fpr1_human	Formylpeptide receptors	Peptide receptors	Class A (Rhodopsin)	FPR1		P21462	222	1031	annexin I	Human	Peptide	38713	ANXA1	P04083	346	346	0	0	>>	<<					minor
fpr1_human	Formylpeptide receptors	Peptide receptors	Class A (Rhodopsin)	FPR1		P21462	222	3570	cathepsin G	Human	Peptide	26757	CTSG	P08311	235	255	18	20	GE	<<					minor
fpr2_human	Formylpeptide receptors	Peptide receptors	Class A (Rhodopsin)	FPR2	FPRH1;FPRL1;LXA4R	P25090	223	1034	LXA<sub>4</sub>	Human	Metabolite	352										9.3	12		major
fpr2_human	Formylpeptide receptors	Peptide receptors	Class A (Rhodopsin)	FPR2	FPRH1;FPRL1;LXA4R	P25090	223	3933	aspirin triggered lipoxin A4	Human	Metabolite	352													minor
fpr2_human	Formylpeptide receptors	Peptide receptors	Class A (Rhodopsin)	FPR2	FPRH1;FPRL1;LXA4R	P25090	223	1031	annexin I	Human	Peptide	38713	ANXA1	P04083	346	346	0	0	>>	<<		6.5			minor
fpr2_human	Formylpeptide receptors	Peptide receptors	Class A (Rhodopsin)	FPR2	FPRH1;FPRL1;LXA4R	P25090	223	3934	resolvin D1	Human	Metabolite	376											11.9		minor
fpr2_human	Formylpeptide receptors	Peptide receptors	Class A (Rhodopsin)	FPR2	FPRH1;FPRL1;LXA4R	P25090	223	6239	aspirin-triggered resolvin D1	Human	Metabolite	376											11.1		minor
fpr3_human	Formylpeptide receptors	Peptide receptors	Class A (Rhodopsin)	FPR3	FPRH1;FPRL2	P25089	224	1047	humanin	Human	Peptide	2687	MT-RNR2	Q8IVG9	24	24	0	0	>>	<<			8.9		only
fpr3_human	Formylpeptide receptors	Peptide receptors	Class A (Rhodopsin)	FPR3	FPRH1;FPRL2	P25089	224	3935	F2L	Human	Peptide	2436	HEBP1	Q9NRV9	21	189	0	0	>>	SK			8.2		only
galr1_human	Galanin receptors	Peptide receptors	Class A (Rhodopsin)	GALR1	GALNR;GALNR1	P47211	243	3592	galanin	Human	Peptide	3157	GAL	P22466	30	123	19	32	KR	KR	10.5			9.9	major
galr1_human	Galanin receptors	Peptide receptors	Class A (Rhodopsin)	GALR1	GALNR;GALNR1	P47211	243	3594	galanin-like peptide	Human	Peptide	6500	GALP	Q9UBC7	60	116	24	24	>>	KR				7.1	minor
galr2_human	Galanin receptors	Peptide receptors	Class A (Rhodopsin)	GALR2	GALNR2	O43603	244	3592	galanin	Human	Peptide	3157	GAL	P22466	30	123	19	32	KR	KR	9.1		9.1	9.3	minor
galr2_human	Galanin receptors	Peptide receptors	Class A (Rhodopsin)	GALR2	GALNR2	O43603	244	3594	galanin-like peptide	Human	Peptide	6500	GALP	Q9UBC7	60	116	24	24	>>	KR				7.7	major
galr3_human	Galanin receptors	Peptide receptors	Class A (Rhodopsin)	GALR3	GALNR3	O60755	245	3592	galanin	Human	Peptide	3157	GAL	P22466	30	123	19	32	KR	KR	7.2			7.1	minor
galr3_human	Galanin receptors	Peptide receptors	Class A (Rhodopsin)	GALR3	GALNR3	O60755	245	3594	galanin-like peptide	Human	Peptide	6500	GALP	Q9UBC7	60	116	24	24	>>	KR				8	major
ghsr_human	Ghrelin receptors	Peptide receptors	Class A (Rhodopsin)	GHSR		Q92847	246	1099	ghrelin	Human	Peptide	3244	GHRL	Q9UBU3	28	117	23	23	>>	AL	8.1	9.4	7.5		major
ghsr_human	Ghrelin receptors	Peptide receptors	Class A (Rhodopsin)	GHSR		Q92847	246	3600	[des-Gln<sup>14</sup>]ghrelin	Human	Peptide	3116	GHRL	Q9UBU3	27	117	23	24	>>	AL					minor
gnrhr_human	Gonadotrophin-releasing hormone receptors	Peptide receptors	Class A (Rhodopsin)	GNRHR	GRHR	P30968	256	1162	GnRH I	Human, Mouse, Rat	Peptide	1072	GNRH1	P01148	10	92	23	23	>>	GK	8.4	8.5	10	8.6	major
gnrhr_human	Gonadotrophin-releasing hormone receptors	Peptide receptors	Class A (Rhodopsin)	GNRHR	GRHR	P30968	256	1164	GnRH II	Human	Peptide	1126	GNRH2	O43555	10	120	23	23	>>	GK				7.9	minor
kissr_human	Kisspeptin receptors	Peptide receptors	Class A (Rhodopsin)	KISS1R	AXOR12;GPR54	Q969F8	266	1283	kisspeptin-10	Human	Peptide	1303			10						10.4				minor
kissr_human	Kisspeptin receptors	Peptide receptors	Class A (Rhodopsin)	KISS1R	AXOR12;GPR54	Q969F8	266	1284	kisspeptin-13	Human	Peptide	1627	KISS1	Q15726	13	138	19	108	KD	GK	8.4				minor
kissr_human	Kisspeptin receptors	Peptide receptors	Class A (Rhodopsin)	KISS1R	AXOR12;GPR54	Q969F8	266	1285	kisspeptin-14	Human	Peptide	1742	KISS1	Q15726	14	138	19	107	EK	GK	8.8				minor
kissr_human	Kisspeptin receptors	Peptide receptors	Class A (Rhodopsin)	KISS1R	AXOR12;GPR54	Q969F8	266	1288	kisspeptin-54	Human	Peptide	5799	KISS1	Q15726	54	138	19	67	RR	GK	9.5				major
mchr1_human	Melanin-concentrating hormone	Peptide receptors	Class A (Rhodopsin)	MCHR1	GPR24;SLC1	Q99705	280	1298	melanin-concentrating hormone	Human, Mouse, Rat	Peptide	2388	PMCH	P20382	19	165	21	146	RR	<<	10.5				only
mchr2_human	Melanin-concentrating hormone	Peptide receptors	Class A (Rhodopsin)	MCHR2	GPR145;SLT	Q969V1	281	1298	melanin-concentrating hormone	Human, Mouse, Rat	Peptide	2388	PMCH	P20382	19	165	21	146	RR	<<				9.2	only
mshr_human	Melanocortin receptors	Peptide receptors	Class A (Rhodopsin)	MC1R	MSHR	Q01726	282	1320	&alpha;-MSH	Human, Mouse, Rat	Peptide	1623	POMC	P01189	13	267	26	137	KR	GK				8.4	major
mshr_human	Melanocortin receptors	Peptide receptors	Class A (Rhodopsin)	MC1R	MSHR	Q01726	282	1333	&gamma;-MSH	Human, Mouse, Rat	Peptide	1513	POMC	P01189	11	267	26	76	RK	GR					minor
mshr_human	Melanocortin receptors	Peptide receptors	Class A (Rhodopsin)	MC1R	MSHR	Q01726	282	3606	&beta;-MSH	Human	Peptide	2204	POMC	P01189	18	267	26	216	KK	KR					minor
mshr_human	Melanocortin receptors	Peptide receptors	Class A (Rhodopsin)	MC1R	MSHR	Q01726	282	3633	ACTH	Human	Peptide	4541	POMC	P01189	39	267	26	137	KR	KR	8.6				minor
acthr_human	Melanocortin receptors	Peptide receptors	Class A (Rhodopsin)	MC2R	ACTHR	Q01718	283	3633	ACTH	Human	Peptide	4541	POMC	P01189	39	267	26	137	KR	KR					major
mc3r_human	Melanocortin receptors	Peptide receptors	Class A (Rhodopsin)	MC3R		P41968	284	1320	&alpha;-MSH	Human, Mouse, Rat	Peptide	1623	POMC	P01189	13	267	26	137	KR	GK	8.4				minor
mc3r_human	Melanocortin receptors	Peptide receptors	Class A (Rhodopsin)	MC3R		P41968	284	1333	&gamma;-MSH	Human, Mouse, Rat	Peptide	1513	POMC	P01189	11	267	26	76	RK	GR		8.5			major
mc3r_human	Melanocortin receptors	Peptide receptors	Class A (Rhodopsin)	MC3R		P41968	284	3606	&beta;-MSH	Human	Peptide	2204	POMC	P01189	18	267	26	216	KK	KR					minor
mc3r_human	Melanocortin receptors	Peptide receptors	Class A (Rhodopsin)	MC3R		P41968	284	3633	ACTH	Human	Peptide	4541	POMC	P01189	39	267	26	137	KR	KR	7.1				minor
mc4r_human	Melanocortin receptors	Peptide receptors	Class A (Rhodopsin)	MC4R		P32245	285	1320	&alpha;-MSH	Human, Mouse, Rat	Peptide	1623	POMC	P01189	13	267	26	137	KR	GK	8				minor
mc4r_human	Melanocortin receptors	Peptide receptors	Class A (Rhodopsin)	MC4R		P32245	285	1333	&gamma;-MSH	Human, Mouse, Rat	Peptide	1513	POMC	P01189	11	267	26	76	RK	GR					minor
mc4r_human	Melanocortin receptors	Peptide receptors	Class A (Rhodopsin)	MC4R		P32245	285	3606	&beta;-MSH	Human	Peptide	2204	POMC	P01189	18	267	26	216	KK	KR					major
mc4r_human	Melanocortin receptors	Peptide receptors	Class A (Rhodopsin)	MC4R		P32245	285	3633	ACTH	Human	Peptide	4541	POMC	P01189	39	267	26	137	KR	KR	6.2				minor
mc5r_human	Melanocortin receptors	Peptide receptors	Class A (Rhodopsin)	MC5R		P33032	286	1320	&alpha;-MSH	Human, Mouse, Rat	Peptide	1623	POMC	P01189	13	267	26	137	KR	GK		6.9			major
mc5r_human	Melanocortin receptors	Peptide receptors	Class A (Rhodopsin)	MC5R		P33032	286	1333	&gamma;-MSH	Human, Mouse, Rat	Peptide	1513	POMC	P01189	11	267	26	76	RK	GR					minor
mc5r_human	Melanocortin receptors	Peptide receptors	Class A (Rhodopsin)	MC5R		P33032	286	3606	&beta;-MSH	Human	Peptide	2204	POMC	P01189	18	267	26	216	KK	KR					minor
mc5r_human	Melanocortin receptors	Peptide receptors	Class A (Rhodopsin)	MC5R		P33032	286	3633	ACTH	Human	Peptide	4541	POMC	P01189	39	267	26	137	KR	KR	5				minor
mtlr_human	Motilin receptors	Peptide receptors	Class A (Rhodopsin)	MLNR	GPR38;MTLR;MTLR1	O43193	297	1458	motilin	Human, Pig	Peptide	2699	MLN	P12872	22	115	25	25	>>	KK	8.7				only
nmur1_human	Neuromedin U receptors	Peptide receptors	Class A (Rhodopsin)	NMUR1	GPR66	Q9HB89	298	1468	neuromedin S-33	Human	Peptide	3792	NMS	Q5H8A3	33	153	26	108	KR	GR			10.2	10	only
nmur1_human	Neuromedin U receptors	Peptide receptors	Class A (Rhodopsin)	NMUR1	GPR66	Q9HB89	298	1470	neuromedin U-25	Human	Peptide	3081	NMU	P48645	25	174	34	141	KR	GR	9.5		9.4		only
nmur2_human	Neuromedin U receptors	Peptide receptors	Class A (Rhodopsin)	NMUR2	NMU2R;TGR1	Q9GZQ4	299	1468	neuromedin S-33	Human	Peptide	3792	NMS	Q5H8A3	33	153	26	108	KR	GR			10	9.2	only
nmur2_human	Neuromedin U receptors	Peptide receptors	Class A (Rhodopsin)	NMUR2	NMU2R;TGR1	Q9GZQ4	299	1470	neuromedin U-25	Human	Peptide	3081	NMU	P48645	25	174	34	141	KR	GR	9.6		9.4		only
npff1_human	Neuropeptide FF/neuropeptide AF receptors	Peptide receptors	Class A (Rhodopsin)	NPFFR1	GPR147;NPFF1	Q9GZQ6	300	1479	neuropeptide FF	Human, Mouse, Rat	Peptide	1082	NPFF	O15130	8	113	20	68	QA	GR	9.9				minor
npff1_human	Neuropeptide FF/neuropeptide AF receptors	Peptide receptors	Class A (Rhodopsin)	NPFFR1	GPR147;NPFF1	Q9GZQ6	300	3735	neuropeptide AF	Human	Peptide	1979	NPFF	O15130	18	113	20	92	PR	GK					minor
npff1_human	Neuropeptide FF/neuropeptide AF receptors	Peptide receptors	Class A (Rhodopsin)	NPFFR1	GPR147;NPFF1	Q9GZQ6	300	3736	neuropeptide SF	Human	Peptide	1368	NPFF	O15130	11	113	20	65	GR	GR					minor
npff1_human	Neuropeptide FF/neuropeptide AF receptors	Peptide receptors	Class A (Rhodopsin)	NPFFR1	GPR147;NPFF1	Q9GZQ6	300	5340	RFRP-1	Human	Peptide	1429	NPVF	Q9HCQ7	12	196	26	80	NK	GR					major
npff1_human	Neuropeptide FF/neuropeptide AF receptors	Peptide receptors	Class A (Rhodopsin)	NPFFR1	GPR147;NPFF1	Q9GZQ6	300	4016	RFRP-3	Human	Peptide	899	NPVF	Q9HCQ7	8	196	26	124	RR	GR	9.3				minor
npff2_human	Neuropeptide FF/neuropeptide AF receptors	Peptide receptors	Class A (Rhodopsin)	NPFFR2	GPR74;NPFF2;NPGPR	Q9Y5X5	301	1479	neuropeptide FF	Human, Mouse, Rat	Peptide	1082	NPFF	O15130	8	113	20	68	QA	GR	9.7				minor
npff2_human	Neuropeptide FF/neuropeptide AF receptors	Peptide receptors	Class A (Rhodopsin)	NPFFR2	GPR74;NPFF2;NPGPR	Q9Y5X5	301	3735	neuropeptide AF	Human	Peptide	1979	NPFF	O15130	18	113	20	92	PR	GK					major
npff2_human	Neuropeptide FF/neuropeptide AF receptors	Peptide receptors	Class A (Rhodopsin)	NPFFR2	GPR74;NPFF2;NPGPR	Q9Y5X5	301	3736	neuropeptide SF	Human	Peptide	1368	NPFF	O15130	11	113	20	65	GR	GR					minor
npff2_human	Neuropeptide FF/neuropeptide AF receptors	Peptide receptors	Class A (Rhodopsin)	NPFFR2	GPR74;NPFF2;NPGPR	Q9Y5X5	301	5340	RFRP-1	Human	Peptide	1429	NPVF	Q9HCQ7	12	196	26	80	NK	GR					minor
npff2_human	Neuropeptide FF/neuropeptide AF receptors	Peptide receptors	Class A (Rhodopsin)	NPFFR2	GPR74;NPFF2;NPGPR	Q9Y5X5	301	4016	RFRP-3	Human	Peptide	899	NPVF	Q9HCQ7	8	196	26	124	RR	GR	7.8				minor
npsr1_human	Neuropeptide S receptors	Peptide receptors	Class A (Rhodopsin)	NPSR1	GPR154;GPRA;PGR14	Q6W5P4	302	1490	neuropeptide S	Human	Peptide	2187	NPS	P0C0P6	20	89	23	69	KR	<<			8		only
npbw1_human	Neuropeptide W/neuropeptide B receptors	Peptide receptors	Class A (Rhodopsin)	NPBWR1	GPR7	P48145	303	1495	neuropeptide W-23	Human	Peptide	2584	NPW	Q8N729	23	165	32	32	>>	RR				10	minor
npbw1_human	Neuropeptide W/neuropeptide B receptors	Peptide receptors	Class A (Rhodopsin)	NPBWR1	GPR7	P48145	303	1496	neuropeptide W-30	Human	Peptide	3543	NPW	Q8N729	30	165	32	32	>>	RR				10.6	minor
npbw1_human	Neuropeptide W/neuropeptide B receptors	Peptide receptors	Class A (Rhodopsin)	NPBWR1	GPR7	P48145	303	1501	neuropeptide B-23	Human	Peptide	2348	NPB	Q8NG41	23	125	24	24	>>	RR					minor
npbw1_human	Neuropeptide W/neuropeptide B receptors	Peptide receptors	Class A (Rhodopsin)	NPBWR1	GPR7	P48145	303	1502	neuropeptide B-29	Human	Peptide	3079	NPB	Q8NG41	29	125	24	24	>>	RR				9.5	major
npbw2_human	Neuropeptide W/neuropeptide B receptors	Peptide receptors	Class A (Rhodopsin)	NPBWR2	GPR8	P48146	304	1495	neuropeptide W-23	Human	Peptide	2584	NPW	Q8N729	23	165	32	32	>>	RR				9.6	major
npbw2_human	Neuropeptide W/neuropeptide B receptors	Peptide receptors	Class A (Rhodopsin)	NPBWR2	GPR8	P48146	304	1496	neuropeptide W-30	Human	Peptide	3543	NPW	Q8N729	30	165	32	32	>>	RR				9.4	minor
npbw2_human	Neuropeptide W/neuropeptide B receptors	Peptide receptors	Class A (Rhodopsin)	NPBWR2	GPR8	P48146	304	1501	neuropeptide B-23	Human	Peptide	2348	NPB	Q8NG41	23	125	24	24	>>	RR				8.4	minor
npbw2_human	Neuropeptide W/neuropeptide B receptors	Peptide receptors	Class A (Rhodopsin)	NPBWR2	GPR8	P48146	304	1502	neuropeptide B-29	Human	Peptide	3079	NPB	Q8NG41	29	125	24	24	>>	RR				9	minor
npy1r_human	Neuropeptide Y receptors	Peptide receptors	Class A (Rhodopsin)	NPY1R	NPYR;NPYY1	P25929	305	1504	neuropeptide Y	Human, Mouse, Rat	Peptide	4272	NPY	P01303	36	97	28	28	>>	GK					only
npy1r_human	Neuropeptide Y receptors	Peptide receptors	Class A (Rhodopsin)	NPY1R	NPYR;NPYY1	P25929	305	1512	pancreatic polypeptide	Human	Peptide	4182	PPY	P01298	36	95	29	29	>>	GK					only
npy1r_human	Neuropeptide Y receptors	Peptide receptors	Class A (Rhodopsin)	NPY1R	NPYR;NPYY1	P25929	305	1514	peptide YY	Human	Peptide	4310	PYY	P10082	36	97	28	29	>>	GK					only
cxcr1_human	Chemokine receptors	Protein receptors	Class A (Rhodopsin)	CXCR1	CMKAR1;IL8RA	P25024	68	820	CXCL6	Human	Peptide	8315	CXCL6	P80162	77	114	37	37	>>	<<	7				only
cxcr1_human	Chemokine receptors	Protein receptors	Class A (Rhodopsin)	CXCR1	CMKAR1;IL8RA	P25024	68	821	CXCL8	Human	Peptide	8922	CXCL8	P10145	77	99	20	22	EG	<<	9.5	8.1			only
cxcr1_human	Chemokine receptors	Protein receptors	Class A (Rhodopsin)	CXCR1	CMKAR1;IL8RA	P25024	68	819	CXCL1	Human	Peptide	7865	CXCL1	P09341	73	107	34	34	>>	<<	6.4				only
npy2r_human	Neuropeptide Y receptors	Peptide receptors	Class A (Rhodopsin)	NPY2R		P49146	306	1504	neuropeptide Y	Human, Mouse, Rat	Peptide	4272	NPY	P01303	36	97	28	28	>>	GK					minor
npy2r_human	Neuropeptide Y receptors	Peptide receptors	Class A (Rhodopsin)	NPY2R		P49146	306	1512	pancreatic polypeptide	Human	Peptide	4182	PPY	P01298	36	95	29	29	>>	GK					minor
npy2r_human	Neuropeptide Y receptors	Peptide receptors	Class A (Rhodopsin)	NPY2R		P49146	306	1514	peptide YY	Human	Peptide	4310	PYY	P10082	36	97	28	29	>>	GK					minor
npy2r_human	Neuropeptide Y receptors	Peptide receptors	Class A (Rhodopsin)	NPY2R		P49146	306	3627	neuropeptide Y-(3-36)	Human, Mouse, Rat	Peptide	4012	NPY	P01303	34	97	28	30	YP	GK					minor
npy4r_human	Neuropeptide Y receptors	Peptide receptors	Class A (Rhodopsin)	NPY4R	PPYR1	P50391	307	1512	pancreatic polypeptide	Human	Peptide	4182	PPY	P01298	36	95	29	29	>>	GK	10.9				only
npy4r_human	Neuropeptide Y receptors	Peptide receptors	Class A (Rhodopsin)	NPY4R	PPYR1	P50391	307	1504	neuropeptide Y	Human, Mouse, Rat	Peptide	4272	NPY	P01303	36	97	28	28	>>	GK	8				only
npy5r_human	Neuropeptide Y receptors	Peptide receptors	Class A (Rhodopsin)	NPY5R	NPYR5	Q15761	308	1504	neuropeptide Y	Human, Mouse, Rat	Peptide	4272	NPY	P01303	36	97	28	28	>>	GK	9.1				only
npy5r_human	Neuropeptide Y receptors	Peptide receptors	Class A (Rhodopsin)	NPY5R	NPYR5	Q15761	308	1512	pancreatic polypeptide	Human	Peptide	4182	PPY	P01298	36	95	29	29	>>	GK	8				only
npy5r_human	Neuropeptide Y receptors	Peptide receptors	Class A (Rhodopsin)	NPY5R	NPYR5	Q15761	308	1514	peptide YY	Human	Peptide	4310	PYY	P10082	36	97	28	29	>>	GK					only
ntr1_human	Neurotensin receptors	Peptide receptors	Class A (Rhodopsin)	NTSR1	NTRR	P30989	309	1577	large neurotensin	Human	Peptide	16456			141			24	>>	KR				8.7	minor
ntr1_human	Neurotensin receptors	Peptide receptors	Class A (Rhodopsin)	NTSR1	NTRR	P30989	309	1579	neurotensin	Human, Mouse, Rat, Bovine	Peptide	1561	NTS	P30990	13	170	23	150	KR	KR	9.7				major
ntr1_human	Neurotensin receptors	Peptide receptors	Class A (Rhodopsin)	NTSR1	NTRR	P30989	309	3625	neuromedin N	Human	Peptide	617	NTS	P30990	5	170	23	143	RK	KR					minor
ntr1_human	Neurotensin receptors	Peptide receptors	Class A (Rhodopsin)	NTSR1	NTRR	P30989	309	1576	large neuromedin N	Human	Peptide	14303	NTS	P30990	125	170	23	23	>>	KR				7.4	minor
ntr2_human	Neurotensin receptors	Peptide receptors	Class A (Rhodopsin)	NTSR2		O95665	310	1579	neurotensin	Human, Mouse, Rat, Bovine	Peptide	1561	NTS	P30990	13	170	23	150	KR	KR	8.8				major
ntr2_human	Neurotensin receptors	Peptide receptors	Class A (Rhodopsin)	NTSR2		O95665	310	3625	neuromedin N	Human	Peptide	617	NTS	P30990	5	170	23	143	RK	KR					minor
oprd_human	Opioid receptors	Peptide receptors	Class A (Rhodopsin)	OPRD1	OPRD	P41143	317	1613	[Leu]enkephalin	Human, Mouse, Rat	Peptide	555	PENK	P01210	5	267	24	229	KR	KR	8.7				minor
oprd_human	Opioid receptors	Peptide receptors	Class A (Rhodopsin)	OPRD1	OPRD	P41143	317	1614	[Met]enkephalin	Human, Mouse, Rat	Peptide	573	PENK	P01210	5	267	24	99	KR	KR					minor
oprd_human	Opioid receptors	Peptide receptors	Class A (Rhodopsin)	OPRD1	OPRD	P41143	317	1619	dynorphin A-(1-13)	Human, Mouse, Rat	Peptide	1603	PDYN	P01213	13	254	20	206	KR	WD	7.8				minor
oprd_human	Opioid receptors	Peptide receptors	Class A (Rhodopsin)	OPRD1	OPRD	P41143	317	1620	dynorphin A	Human, Mouse, Rat	Peptide	2147	PDYN	P01213	17	254	20	206	KR	KR	7.4				minor
oprd_human	Opioid receptors	Peptide receptors	Class A (Rhodopsin)	OPRD1	OPRD	P41143	317	1621	dynorphin A-(1-8)	Human, Mouse, Rat	Peptide	981	PDYN	P01213	8	254	20	206	KR	RP	8.4				minor
oprd_human	Opioid receptors	Peptide receptors	Class A (Rhodopsin)	OPRD1	OPRD	P41143	317	1622	dynorphin B	Human, Mouse, Rat	Peptide	1570	PDYN	P01213	13	254	20	225	KR	RS	7.8				minor
oprd_human	Opioid receptors	Peptide receptors	Class A (Rhodopsin)	OPRD1	OPRD	P41143	317	1623	endomorphin-1	Human	Peptide	322			4						6.1				minor
oprd_human	Opioid receptors	Peptide receptors	Class A (Rhodopsin)	OPRD1	OPRD	P41143	317	1643	&beta;-endorphin	Human	Peptide	3464	POMC	P01189	31	267	26	236	KR	<<	8.3				major
oprk_human	Opioid receptors	Peptide receptors	Class A (Rhodopsin)	OPRK1	OPRK	P41145	318	1600	&alpha;-neoendorphin	Human, Mouse, Rat	Peptide	1228	PDYN	P01213	10	254	20	174	KR	RS	10.2				minor
oprk_human	Opioid receptors	Peptide receptors	Class A (Rhodopsin)	OPRK1	OPRK	P41145	318	1613	[Leu]enkephalin	Human, Mouse, Rat	Peptide	555	PENK	P01210	5	267	24	229	KR	KR					minor
oprk_human	Opioid receptors	Peptide receptors	Class A (Rhodopsin)	OPRK1	OPRK	P41145	318	1614	[Met]enkephalin	Human, Mouse, Rat	Peptide	573	PENK	P01210	5	267	24	99	KR	KR					minor
oprk_human	Opioid receptors	Peptide receptors	Class A (Rhodopsin)	OPRK1	OPRK	P41145	318	1619	dynorphin A-(1-13)	Human, Mouse, Rat	Peptide	1603	PDYN	P01213	13	254	20	206	KR	WD	10.7				minor
oprk_human	Opioid receptors	Peptide receptors	Class A (Rhodopsin)	OPRK1	OPRK	P41145	318	1620	dynorphin A	Human, Mouse, Rat	Peptide	2147	PDYN	P01213	17	254	20	206	KR	KR	10.8				minor
oprk_human	Opioid receptors	Peptide receptors	Class A (Rhodopsin)	OPRK1	OPRK	P41145	318	1621	dynorphin A-(1-8)	Human, Mouse, Rat	Peptide	981	PDYN	P01213	8	254	20	206	KR	RP	9.9				minor
oprk_human	Opioid receptors	Peptide receptors	Class A (Rhodopsin)	OPRK1	OPRK	P41145	318	1622	dynorphin B	Human, Mouse, Rat	Peptide	1570	PDYN	P01213	13	254	20	225	KR	RS	9.9				minor
oprk_human	Opioid receptors	Peptide receptors	Class A (Rhodopsin)	OPRK1	OPRK	P41145	318	1643	&beta;-endorphin	Human	Peptide	3464	POMC	P01189	31	267	26	236	KR	<<	7.9				minor
oprk_human	Opioid receptors	Peptide receptors	Class A (Rhodopsin)	OPRK1	OPRK	P41145	318	1644	&beta;-neoendorphin	Human, Mouse, Rat	Peptide	1100	PDYN	P01213	9	254	20	174	KR	KR	7.9				minor
oprk_human	Opioid receptors	Peptide receptors	Class A (Rhodopsin)	OPRK1	OPRK	P41145	318	3669	big dynorphin	Human, Mouse, Rat	Peptide	3984	PDYN	P01213	32	254	20	206	KR	RS					major
oprm_human	Opioid receptors	Peptide receptors	Class A (Rhodopsin)	OPRM1	MOR1	P35372	319	1613	[Leu]enkephalin	Human, Mouse, Rat	Peptide	555	PENK	P01210	5	267	24	229	KR	KR	8.1				minor
oprm_human	Opioid receptors	Peptide receptors	Class A (Rhodopsin)	OPRM1	MOR1	P35372	319	1614	[Met]enkephalin	Human, Mouse, Rat	Peptide	573	PENK	P01210	5	267	24	99	KR	KR					minor
oprm_human	Opioid receptors	Peptide receptors	Class A (Rhodopsin)	OPRM1	MOR1	P35372	319	1619	dynorphin A-(1-13)	Human, Mouse, Rat	Peptide	1603	PDYN	P01213	13	254	20	206	KR	WD	8.3				minor
oprm_human	Opioid receptors	Peptide receptors	Class A (Rhodopsin)	OPRM1	MOR1	P35372	319	1620	dynorphin A	Human, Mouse, Rat	Peptide	2147	PDYN	P01213	17	254	20	206	KR	KR	8.1				minor
oprm_human	Opioid receptors	Peptide receptors	Class A (Rhodopsin)	OPRM1	MOR1	P35372	319	1621	dynorphin A-(1-8)	Human, Mouse, Rat	Peptide	981	PDYN	P01213	8	254	20	206	KR	RP	8.4				minor
oprm_human	Opioid receptors	Peptide receptors	Class A (Rhodopsin)	OPRM1	MOR1	P35372	319	1622	dynorphin B	Human, Mouse, Rat	Peptide	1570	PDYN	P01213	13	254	20	225	KR	RS	8.5				minor
oprm_human	Opioid receptors	Peptide receptors	Class A (Rhodopsin)	OPRM1	MOR1	P35372	319	1643	&beta;-endorphin	Human	Peptide	3464	POMC	P01189	31	267	26	236	KR	<<					minor
oprx_human	Opioid receptors	Peptide receptors	Class A (Rhodopsin)	OPRL1	OOR;ORL1	P41146	320	1681	nociceptin/orphanin FQ	Human, Mouse, Rat	Peptide	1809	PNOC	Q13519	17	176	19	129	KR	KR	10.4		9.8		only
ox1r_human	Orexin receptors	Peptide receptors	Class A (Rhodopsin)	HCRTR1		O43613	321	1697	orexin-A	Human, Mouse, Rat	Peptide	3455	HCRT	O43612	33	131	33	33	>>	GK			10.2		major
ox1r_human	Orexin receptors	Peptide receptors	Class A (Rhodopsin)	HCRTR1		O43613	321	1699	orexin-B	Human	Peptide	2900	HCRT	O43612	28	131	33	69	KR	GR			9.2		minor
ox2r_human	Orexin receptors	Peptide receptors	Class A (Rhodopsin)	HCRTR2		O43614	322	1697	orexin-A	Human, Mouse, Rat	Peptide	3455	HCRT	O43612	33	131	33	33	>>	GK			10		major
ox2r_human	Orexin receptors	Peptide receptors	Class A (Rhodopsin)	HCRTR2		O43614	322	1699	orexin-B	Human	Peptide	2900	HCRT	O43612	28	131	33	69	KR	GR			10		minor
qrfpr_human	Peptide P518 receptors	Peptide receptors	Class A (Rhodopsin)	QRFPR	GPR103	Q96P65	333	3665	QRFP43	Human	Peptide	4393	QRFP	P83859	43	136	18	90	GR	GR			8.6		only
prlhr_human	Prolactin-releasing peptide receptors	Peptide receptors	Class A (Rhodopsin)	PRLHR	GPR10;GR3	P49683	337	1871	PrRP-20	Human	Peptide	2273	PRLH	P81277	20	87	22	33	IR	GR	9.6				major
prlhr_human	Prolactin-releasing peptide receptors	Peptide receptors	Class A (Rhodopsin)	PRLHR	GPR10;GR3	P49683	337	1873	PrRP-31	Human	Peptide	3665	PRLH	P81277	31	87	22	22	>>	GR	9.2				minor
par1_human	Proteinase-activated receptors	Peptide receptors	Class A (Rhodopsin)	F2R	CF2R;PAR1;TR	P25116	347	4453	thrombin	Human	Peptide	33810		P00734	295	622	24	327	PR	<<					major
par3_human	Proteinase-activated receptors	Peptide receptors	Class A (Rhodopsin)	F2RL2	PAR3	O00254	349	4453	thrombin	Human	Peptide	33810		P00734	295	622	24	327	PR	<<					major
par4_human	Proteinase-activated receptors	Peptide receptors	Class A (Rhodopsin)	F2RL3	PAR4	Q96RI0	350	3570	cathepsin G	Human	Peptide	26757	CTSG	P08311	235	255	18	20	GE	<<					minor
par4_human	Proteinase-activated receptors	Peptide receptors	Class A (Rhodopsin)	F2RL3	PAR4	Q96RI0	350	4453	thrombin	Human	Peptide	33810		P00734	295	622	24	327	PR	<<					major
rxfp1_human	Relaxin family peptide receptors	Peptide receptors	Class A (Rhodopsin)	RXFP1	LGR7	Q9HBX9	351	1988	relaxin-1	Human	Peptide	6041		P04808	54								8.8		minor
rxfp1_human	Relaxin family peptide receptors	Peptide receptors	Class A (Rhodopsin)	RXFP1	LGR7	Q9HBX9	351	1989	relaxin	Human	Peptide	5839		P04090	53						10.2		10.4		major
rxfp1_human	Relaxin family peptide receptors	Peptide receptors	Class A (Rhodopsin)	RXFP1	LGR7	Q9HBX9	351	1990	relaxin-3	Human	Peptide	5488		Q8WXF3	51						8				minor
rxfp2_human	Relaxin family peptide receptors	Peptide receptors	Class A (Rhodopsin)	RXFP2	GPR106;GREAT;LGR8	Q8WXD0	352	1988	relaxin-1	Human	Peptide	6041		P04808	54						8.8				minor
rxfp2_human	Relaxin family peptide receptors	Peptide receptors	Class A (Rhodopsin)	RXFP2	GPR106;GREAT;LGR8	Q8WXD0	352	1989	relaxin	Human	Peptide	5839		P04090	53						8.5		9.1		minor
rxfp2_human	Relaxin family peptide receptors	Peptide receptors	Class A (Rhodopsin)	RXFP2	GPR106;GREAT;LGR8	Q8WXD0	352	1990	relaxin-3	Human	Peptide	5488		Q8WXF3	51						7				minor
rxfp2_human	Relaxin family peptide receptors	Peptide receptors	Class A (Rhodopsin)	RXFP2	GPR106;GREAT;LGR8	Q8WXD0	352	1995	INSL3	Human	Peptide	6280		P51460	57	131	20	21	>>	RR	9.7	10.4			major
rl3r1_human	Relaxin family peptide receptors	Peptide receptors	Class A (Rhodopsin)	RXFP3	RLN3R1;SALPR	Q9NSD7	353	1990	relaxin-3	Human	Peptide	5488		Q8WXF3	51						8.9		9.9	9.6	major
rl3r1_human	Relaxin family peptide receptors	Peptide receptors	Class A (Rhodopsin)	RXFP3	RLN3R1;SALPR	Q9NSD7	353	1989	relaxin	Human	Peptide	5839		P04090	53							10	8.4		minor
rl3r2_human	Relaxin family peptide receptors	Peptide receptors	Class A (Rhodopsin)	RXFP4	GPR100;RLN3R2	Q8TDU9	354	1990	relaxin-3	Human	Peptide	5488		Q8WXF3	51						9		9	9	minor
rl3r2_human	Relaxin family peptide receptors	Peptide receptors	Class A (Rhodopsin)	RXFP4	GPR100;RLN3R2	Q8TDU9	354	2000	INSL5	Human	Peptide	4921		Q9Y5Q6	45	135	22	23	>>	RR	8.8		8.9	8.9	major
ssr1_human	Somatostatin receptors	Peptide receptors	Class A (Rhodopsin)	SSTR1		P30872	355	2008	CST-17	Human	Peptide	2153	CORT	O00230	17	105	18	88	RR	<<	9.6				only
ssr1_human	Somatostatin receptors	Peptide receptors	Class A (Rhodopsin)	SSTR1		P30872	355	2019	SRIF-14	Human, Mouse, Rat	Peptide	1639	SST	P61278	14	116	24	102	RK	<<	9.5				only
ssr1_human	Somatostatin receptors	Peptide receptors	Class A (Rhodopsin)	SSTR1		P30872	355	2020	SRIF-28	Human, Mouse, Rat	Peptide	3150	SST	P61278	28	116	24	88	QR	<<	9.4				only
ssr2_human	Somatostatin receptors	Peptide receptors	Class A (Rhodopsin)	SSTR2		P30874	356	2008	CST-17	Human	Peptide	2153	CORT	O00230	17	105	18	88	RR	<<	9.3				only
ssr2_human	Somatostatin receptors	Peptide receptors	Class A (Rhodopsin)	SSTR2		P30874	356	2019	SRIF-14	Human, Mouse, Rat	Peptide	1639	SST	P61278	14	116	24	102	RK	<<	10.5				only
ssr2_human	Somatostatin receptors	Peptide receptors	Class A (Rhodopsin)	SSTR2		P30874	356	2020	SRIF-28	Human, Mouse, Rat	Peptide	3150	SST	P61278	28	116	24	88	QR	<<	10.2				only
ssr3_human	Somatostatin receptors	Peptide receptors	Class A (Rhodopsin)	SSTR3		P32745	357	2008	CST-17	Human	Peptide	2153	CORT	O00230	17	105	18	88	RR	<<	9.9				only
ssr3_human	Somatostatin receptors	Peptide receptors	Class A (Rhodopsin)	SSTR3		P32745	357	2019	SRIF-14	Human, Mouse, Rat	Peptide	1639	SST	P61278	14	116	24	102	RK	<<	10				only
ssr3_human	Somatostatin receptors	Peptide receptors	Class A (Rhodopsin)	SSTR3		P32745	357	2020	SRIF-28	Human, Mouse, Rat	Peptide	3150	SST	P61278	28	116	24	88	QR	<<	9.9				only
ssr4_human	Somatostatin receptors	Peptide receptors	Class A (Rhodopsin)	SSTR4		P31391	358	2008	CST-17	Human	Peptide	2153	CORT	O00230	17	105	18	88	RR	<<	9.6				only
ssr4_human	Somatostatin receptors	Peptide receptors	Class A (Rhodopsin)	SSTR4		P31391	358	2019	SRIF-14	Human, Mouse, Rat	Peptide	1639	SST	P61278	14	116	24	102	RK	<<	9.3				only
ssr4_human	Somatostatin receptors	Peptide receptors	Class A (Rhodopsin)	SSTR4		P31391	358	2020	SRIF-28	Human, Mouse, Rat	Peptide	3150	SST	P61278	28	116	24	88	QR	<<	9.2				only
ssr5_human	Somatostatin receptors	Peptide receptors	Class A (Rhodopsin)	SSTR5		P35346	359	2008	CST-17	Human	Peptide	2153	CORT	O00230	17	105	18	88	RR	<<	10.2				only
ssr5_human	Somatostatin receptors	Peptide receptors	Class A (Rhodopsin)	SSTR5		P35346	359	2019	SRIF-14	Human, Mouse, Rat	Peptide	1639	SST	P61278	14	116	24	102	RK	<<	9.9				only
ssr5_human	Somatostatin receptors	Peptide receptors	Class A (Rhodopsin)	SSTR5		P35346	359	2020	SRIF-28	Human, Mouse, Rat	Peptide	3150	SST	P61278	28	116	24	88	QR	<<	10.3				only
nk1r_human	Tachykinin receptors	Peptide receptors	Class A (Rhodopsin)	TACR1	NK1R;TAC1R	P25103	360	2089	neurokinin A	Human, Mouse, Rat	Peptide	1134	TAC1	P20366	10	129	19	97	KR	GK	9.3				minor
nk1r_human	Tachykinin receptors	Peptide receptors	Class A (Rhodopsin)	TACR1	NK1R;TAC1R	P25103	360	2090	neurokinin B	Human, Mouse, Rat, Pig	Peptide	1211	TAC3	Q9UHF0	10	121	16	80	KR	GK	6.4				minor
nk1r_human	Tachykinin receptors	Peptide receptors	Class A (Rhodopsin)	TACR1	NK1R;TAC1R	P25103	360	2098	substance P	Human, Mouse, Rat	Peptide	1348	TAC1	P20366	11	129	19	57	AR	GK	10.3				major
nk2r_human	Tachykinin receptors	Peptide receptors	Class A (Rhodopsin)	TACR2	NK2R;NKNAR;TAC2R	P21452	361	2089	neurokinin A	Human, Mouse, Rat	Peptide	1134	TAC1	P20366	10	129	19	97	KR	GK	9.1				major
nk2r_human	Tachykinin receptors	Peptide receptors	Class A (Rhodopsin)	TACR2	NK2R;NKNAR;TAC2R	P21452	361	2090	neurokinin B	Human, Mouse, Rat, Pig	Peptide	1211	TAC3	Q9UHF0	10	121	16	80	KR	GK	7.7				minor
nk2r_human	Tachykinin receptors	Peptide receptors	Class A (Rhodopsin)	TACR2	NK2R;NKNAR;TAC2R	P21452	361	2098	substance P	Human, Mouse, Rat	Peptide	1348	TAC1	P20366	11	129	19	57	AR	GK	6.9				minor
nk3r_human	Tachykinin receptors	Peptide receptors	Class A (Rhodopsin)	TACR3	NK3R;TAC3R	P29371	362	2089	neurokinin A	Human, Mouse, Rat	Peptide	1134	TAC1	P20366	10	129	19	97	KR	GK	6.3		7.4		minor
nk3r_human	Tachykinin receptors	Peptide receptors	Class A (Rhodopsin)	TACR3	NK3R;TAC3R	P29371	362	2090	neurokinin B	Human, Mouse, Rat, Pig	Peptide	1211	TAC3	Q9UHF0	10	121	16	80	KR	GK	9.2		8.4		major
nk3r_human	Tachykinin receptors	Peptide receptors	Class A (Rhodopsin)	TACR3	NK3R;TAC3R	P29371	362	2098	substance P	Human, Mouse, Rat	Peptide	1348	TAC1	P20366	11	129	19	57	AR	GK	6				minor
cxcr2_human	Chemokine receptors	Protein receptors	Class A (Rhodopsin)	CXCR2	IL8RB	P25025	69	819	CXCL1	Human	Peptide	7865	CXCL1	P09341	73	107	34	34	>>	<<	9.7				only
cxcr2_human	Chemokine receptors	Protein receptors	Class A (Rhodopsin)	CXCR2	IL8RB	P25025	69	820	CXCL6	Human	Peptide	8315	CXCL6	P80162	77	114	37	37	>>	<<		7			only
cxcr2_human	Chemokine receptors	Protein receptors	Class A (Rhodopsin)	CXCR2	IL8RB	P25025	69	821	CXCL8	Human	Peptide	8922	CXCL8	P10145	77	99	20	22	EG	<<	9.5				only
cxcr2_human	Chemokine receptors	Protein receptors	Class A (Rhodopsin)	CXCR2	IL8RB	P25025	69	827	CXCL2	Human	Peptide	7892	CXCL2	P19875	73	107	34	34	>>	<<				9.1	only
cxcr2_human	Chemokine receptors	Protein receptors	Class A (Rhodopsin)	CXCR2	IL8RB	P25025	69	828	CXCL3	Human	Peptide	7865	CXCL3	P19876	73	107	34	34	>>	<<				9.2	only
cxcr2_human	Chemokine receptors	Protein receptors	Class A (Rhodopsin)	CXCR2	IL8RB	P25025	69	829	CXCL5	Human	Peptide	8356	CXCL5	P42830	78	114	36	36	>>	<<				9	only
cxcr2_human	Chemokine receptors	Protein receptors	Class A (Rhodopsin)	CXCR2	IL8RB	P25025	69	830	CXCL7	Human	Peptide	8106	PPBP	P02775	74	128	34	54	LD	<<				9.3	only
trfr_human	Thyrotropin-releasing hormone receptors	Peptide receptors	Class A (Rhodopsin)	TRHR		P34981	363	2139	TRH	Human, Mouse, Rat	Peptide	31	TRH	P20396	3	242	24	84	KR	GK					only
ur2r_human	Urotensin receptors	Peptide receptors	Class A (Rhodopsin)	UTS2R	GPR14	Q9UKP6	365	2153	urotensin-II	Human	Peptide	1390	UTS2	O95399	11	124	20	113	KR	<<	8.6				only
ur2r_human	Urotensin receptors	Peptide receptors	Class A (Rhodopsin)	UTS2R	GPR14	Q9UKP6	365	2156	urotensin II-related peptide	Human, Mouse, Rat	Peptide	1019	UTS2B	Q765I0	8	119	28	111	KR	<<		9.6		8.6	only
v1ar_human	Vasopressin and oxytocin receptors	Peptide receptors	Class A (Rhodopsin)	AVPR1A	AVPR1	P37288	366	2168	vasopressin	Human, Mouse, Rat	Peptide	1087	AVP	P01185	9	164	19	19	>>	GK	9.3				major
v1ar_human	Vasopressin and oxytocin receptors	Peptide receptors	Class A (Rhodopsin)	AVPR1A	AVPR1	P37288	366	2174	oxytocin	Human, Mouse, Rat	Peptide	1010	OXT	P01178	9	125	19	19	>>	GK	8.3				minor
v1br_human	Vasopressin and oxytocin receptors	Peptide receptors	Class A (Rhodopsin)	AVPR1B	AVPR3;VPR3	P47901	367	2168	vasopressin	Human, Mouse, Rat	Peptide	1087	AVP	P01185	9	164	19	19	>>	GK	9.5				major
v1br_human	Vasopressin and oxytocin receptors	Peptide receptors	Class A (Rhodopsin)	AVPR1B	AVPR3;VPR3	P47901	367	2174	oxytocin	Human, Mouse, Rat	Peptide	1010	OXT	P01178	9	125	19	19	>>	GK	7				minor
v2r_human	Vasopressin and oxytocin receptors	Peptide receptors	Class A (Rhodopsin)	AVPR2	ADHR;DIR;DIR3;V2R	P30518	368	2168	vasopressin	Human, Mouse, Rat	Peptide	1087	AVP	P01185	9	164	19	19	>>	GK	9.1				major
v2r_human	Vasopressin and oxytocin receptors	Peptide receptors	Class A (Rhodopsin)	AVPR2	ADHR;DIR;DIR3;V2R	P30518	368	2174	oxytocin	Human, Mouse, Rat	Peptide	1010	OXT	P01178	9	125	19	19	>>	GK	6.8				minor
oxyr_human	Vasopressin and oxytocin receptors	Peptide receptors	Class A (Rhodopsin)	OXTR		P30559	369	2168	vasopressin	Human, Mouse, Rat	Peptide	1087	AVP	P01185	9	164	19	19	>>	GK	9.3				minor
oxyr_human	Vasopressin and oxytocin receptors	Peptide receptors	Class A (Rhodopsin)	OXTR		P30559	369	2174	oxytocin	Human, Mouse, Rat	Peptide	1010	OXT	P01178	9	125	19	19	>>	GK	9.6				major
cml1_human	Chemerin receptor	Protein receptors	Class A (Rhodopsin)	CMKLR1	CHEMR23;DEZ	Q99788	79	2945	chemerin	Human	Peptide	15571	RARRES2	Q99969	134	163	20	20	>>	AF		8.3	8.5		minor
cml1_human	Chemerin receptor	Protein receptors	Class A (Rhodopsin)	CMKLR1	CHEMR23;DEZ	Q99788	79	3333	resolvin E1	Human	Metabolite	350													major
ccr1_human	Chemokine receptors	Protein receptors	Class A (Rhodopsin)	CCR1	CMKBR1;CMKR1;SCYAR1	P32246	58	753	CCL14	Human	Peptide	8677	CCL14	Q16627	74	93	19	19	>>	<<	7.4				only
ccr1_human	Chemokine receptors	Protein receptors	Class A (Rhodopsin)	CCR1	CMKBR1;CMKR1;SCYAR1	P32246	58	754	CCL15	Human	Peptide	10174	CCL15	Q16663	92	113	21	21	>>	<<				7.9	only
ccr1_human	Chemokine receptors	Protein receptors	Class A (Rhodopsin)	CCR1	CMKBR1;CMKR1;SCYAR1	P32246	58	755	CCL23	Human	Peptide	11367	CCL23	P55773	99	120	21	22	>>	<<	8.9				only
ccr1_human	Chemokine receptors	Protein receptors	Class A (Rhodopsin)	CCR1	CMKBR1;CMKR1;SCYAR1	P32246	58	756	CCL3	Human	Peptide	7716	CCL3	P10147	69	92	23	23	>>	<<	10.2				only
ccr1_human	Chemokine receptors	Protein receptors	Class A (Rhodopsin)	CCR1	CMKBR1;CMKR1;SCYAR1	P32246	58	758	CCL5	Human	Peptide	7850	CCL5	P13501	68	91	23	23	>>	<<	8.2				only
ccr1_human	Chemokine receptors	Protein receptors	Class A (Rhodopsin)	CCR1	CMKBR1;CMKR1;SCYAR1	P32246	58	759	CCL7	Human	Peptide	8956	CCL7	P80098	76	99	23	23	>>	<<	8.1				only
ccr1_human	Chemokine receptors	Protein receptors	Class A (Rhodopsin)	CCR1	CMKBR1;CMKR1;SCYAR1	P32246	58	770	CCL13	Human	Peptide	9326	CCL13	Q99616	82	98	16	16	>>	<<					only
ccr1_human	Chemokine receptors	Protein receptors	Class A (Rhodopsin)	CCR1	CMKBR1;CMKR1;SCYAR1	P32246	58	772	CCL8	Human	Peptide	8914	CCL8	P80075	76	99	23	23	>>	<<					only
ccr1_human	Chemokine receptors	Protein receptors	Class A (Rhodopsin)	CCR1	CMKBR1;CMKR1;SCYAR1	P32246	58	1272	CCL16	Human	Peptide	11201	CCL16	O15467	97	120	23	23	>>	<<					only
ccr1_human	Chemokine receptors	Protein receptors	Class A (Rhodopsin)	CCR1	CMKBR1;CMKR1;SCYAR1	P32246	58	757	CCL4	Human	Peptide	7818	CCL4	P13236	69	92	23	23	>>	<<	7.8				only
ccr2_human	Chemokine receptors	Protein receptors	Class A (Rhodopsin)	CCR2	CMKBR2	P41597	59	759	CCL7	Human	Peptide	8956	CCL7	P80098	76	99	23	23	>>	<<				8.7	only
ccr2_human	Chemokine receptors	Protein receptors	Class A (Rhodopsin)	CCR2	CMKBR2	P41597	59	770	CCL13	Human	Peptide	9326	CCL13	Q99616	82	98	16	16	>>	<<				8.7	only
ccr2_human	Chemokine receptors	Protein receptors	Class A (Rhodopsin)	CCR2	CMKBR2	P41597	59	771	CCL2	Human	Peptide	8684	CCL2	P13500	76	99	23	23	>>	<<				10.2	only
ccr2_human	Chemokine receptors	Protein receptors	Class A (Rhodopsin)	CCR2	CMKBR2	P41597	59	772	CCL8	Human	Peptide	8914	CCL8	P80075	76	99	23	23	>>	<<				8.6	only
ccr2_human	Chemokine receptors	Protein receptors	Class A (Rhodopsin)	CCR2	CMKBR2	P41597	59	1272	CCL16	Human	Peptide	11201	CCL16	O15467	97	120	23	23	>>	<<					only
ccr2_human	Chemokine receptors	Protein receptors	Class A (Rhodopsin)	CCR2	CMKBR2	P41597	59	769	CCL11	Human	Peptide	8364	CCL11	P51671	74	97	23	23	>>	<<				7.7	only
ccr2_human	Chemokine receptors	Protein receptors	Class A (Rhodopsin)	CCR2	CMKBR2	P41597	59	776	CCL26	Human	Peptide	8395	CCL26	Q9Y258	71	94	23	23	>>	<<				8.5	only
ccr3_human	Chemokine receptors	Protein receptors	Class A (Rhodopsin)	CCR3	CMKBR3	P51677	60	754	CCL15	Human	Peptide	10174	CCL15	Q16663	92	113	21	21	>>	<<				8.6	only
ccr3_human	Chemokine receptors	Protein receptors	Class A (Rhodopsin)	CCR3	CMKBR3	P51677	60	758	CCL5	Human	Peptide	7850	CCL5	P13501	68	91	23	23	>>	<<	9.3				only
ccr3_human	Chemokine receptors	Protein receptors	Class A (Rhodopsin)	CCR3	CMKBR3	P51677	60	759	CCL7	Human	Peptide	8956	CCL7	P80098	76	99	23	23	>>	<<	9.2				only
ccr3_human	Chemokine receptors	Protein receptors	Class A (Rhodopsin)	CCR3	CMKBR3	P51677	60	769	CCL11	Human	Peptide	8364	CCL11	P51671	74	97	23	23	>>	<<	10			9	only
ccr3_human	Chemokine receptors	Protein receptors	Class A (Rhodopsin)	CCR3	CMKBR3	P51677	60	770	CCL13	Human	Peptide	9326	CCL13	Q99616	82	98	16	16	>>	<<				10.3	only
ccr3_human	Chemokine receptors	Protein receptors	Class A (Rhodopsin)	CCR3	CMKBR3	P51677	60	772	CCL8	Human	Peptide	8914	CCL8	P80075	76	99	23	23	>>	<<					only
ccr3_human	Chemokine receptors	Protein receptors	Class A (Rhodopsin)	CCR3	CMKBR3	P51677	60	775	CCL24	Human	Peptide	10468	CCL24	O00175	93	119	26	26	>>	<<				9.4	only
ccr3_human	Chemokine receptors	Protein receptors	Class A (Rhodopsin)	CCR3	CMKBR3	P51677	60	776	CCL26	Human	Peptide	8395	CCL26	Q9Y258	71	94	23	23	>>	<<				8.9	only
ccr3_human	Chemokine receptors	Protein receptors	Class A (Rhodopsin)	CCR3	CMKBR3	P51677	60	771	CCL2	Human	Peptide	8684	CCL2	P13500	76	99	23	23	>>	<<	7.8				only
ccr3_human	Chemokine receptors	Protein receptors	Class A (Rhodopsin)	CCR3	CMKBR3	P51677	60	3649	CCL28	Human	Peptide	12361	CCL28	Q9NRJ3	108	127	19	19	>>	<<					only
ccr3_human	Chemokine receptors	Protein receptors	Class A (Rhodopsin)	CCR3	CMKBR3	P51677	60	837	CXCL9	Human	Peptide	11724	CXCL9	Q07325	103	125	22	22	>>	<<					only
ccr3_human	Chemokine receptors	Protein receptors	Class A (Rhodopsin)	CCR3	CMKBR3	P51677	60	835	CXCL10	Human	Peptide	8646	CXCL10	P02778	77	98	21	21	>>	<<					only
ccr3_human	Chemokine receptors	Protein receptors	Class A (Rhodopsin)	CCR3	CMKBR3	P51677	60	836	CXCL11	Human	Peptide	8306	CXCL11	O14625	73	94	21	21	>>	<<					only
ccr4_human	Chemokine receptors	Protein receptors	Class A (Rhodopsin)	CCR4	CMKBR4	P51679	61	797	CCL17	Human	Peptide	8083	CCL17	Q92583	71	94	23	23	>>	<<				8.7	only
ccr4_human	Chemokine receptors	Protein receptors	Class A (Rhodopsin)	CCR4	CMKBR4	P51679	61	798	CCL22	Human	Peptide	8090	CCL22	O00626	69	93	24	24	>>	<<				9.2	only
ccr5_human	Chemokine receptors	Protein receptors	Class A (Rhodopsin)	CCR5	CMKBR5	P51681	62	753	CCL14	Human	Peptide	8677	CCL14	Q16627	74	93	19	19	>>	<<	7.2				only
ccr5_human	Chemokine receptors	Protein receptors	Class A (Rhodopsin)	CCR5	CMKBR5	P51681	62	756	CCL3	Human	Peptide	7716	CCL3	P10147	69	92	23	23	>>	<<	8.9				only
ccr5_human	Chemokine receptors	Protein receptors	Class A (Rhodopsin)	CCR5	CMKBR5	P51681	62	757	CCL4	Human	Peptide	7818	CCL4	P13236	69	92	23	23	>>	<<	9.6				only
ccr5_human	Chemokine receptors	Protein receptors	Class A (Rhodopsin)	CCR5	CMKBR5	P51681	62	758	CCL5	Human	Peptide	7850	CCL5	P13501	68	91	23	23	>>	<<	9.7				only
ccr5_human	Chemokine receptors	Protein receptors	Class A (Rhodopsin)	CCR5	CMKBR5	P51681	62	769	CCL11	Human	Peptide	8364	CCL11	P51671	74	97	23	23	>>	<<				7.7	only
ccr5_human	Chemokine receptors	Protein receptors	Class A (Rhodopsin)	CCR5	CMKBR5	P51681	62	772	CCL8	Human	Peptide	8914	CCL8	P80075	76	99	23	23	>>	<<	9.3				only
ccr5_human	Chemokine receptors	Protein receptors	Class A (Rhodopsin)	CCR5	CMKBR5	P51681	62	1272	CCL16	Human	Peptide	11201	CCL16	O15467	97	120	23	23	>>	<<					only
ccr5_human	Chemokine receptors	Protein receptors	Class A (Rhodopsin)	CCR5	CMKBR5	P51681	62	771	CCL2	Human	Peptide	8684	CCL2	P13500	76	99	23	23	>>	<<	7.5				only
ccr5_human	Chemokine receptors	Protein receptors	Class A (Rhodopsin)	CCR5	CMKBR5	P51681	62	759	CCL7	Human	Peptide	8956	CCL7	P80098	76	99	23	23	>>	<<	7.5				only
ccr6_human	Chemokine receptors	Protein receptors	Class A (Rhodopsin)	CCR6	CKRL3;CMKBR6;GPR29;STRL22	P51684	63	808	CCL20	Human	Peptide	8029	CCL20	P78556	70	96	26	26	>>	<<				8.5	only
ccr6_human	Chemokine receptors	Protein receptors	Class A (Rhodopsin)	CCR6	CKRL3;CMKBR6;GPR29;STRL22	P51684	63	3648	beta-defensin 4A	Human	Peptide	4334	DEFB4A	O15263	41	64	23	23	>>	<<					only
ccr7_human	Chemokine receptors	Protein receptors	Class A (Rhodopsin)	CCR7	CMKBR7;EBI1;EVI1	P32248	64	810	CCL19	Human	Peptide	8800	CCL19	Q99731	77	98	21	21	>>	<<		10		9	only
ccr7_human	Chemokine receptors	Protein receptors	Class A (Rhodopsin)	CCR7	CMKBR7;EBI1;EVI1	P32248	64	811	CCL21	Human	Peptide	12251	CCL21	O00585	111	134	23	23	>>	<<				9.3	only
ccr8_human	Chemokine receptors	Protein receptors	Class A (Rhodopsin)	CCR8	CKRL1;CMKBR8;CMKBRL2	P51685	65	812	CCL1	Human	Peptide	8489	CCL1	P22362	73	96	23	23	>>	<<				9.8	only
ccr9_human	Chemokine receptors	Protein receptors	Class A (Rhodopsin)	CCR9	GPR28	P51686	66	817	CCL25	Human	Peptide	14172	CCL25	O15444	127	150	23	23	>>	<<					only
ccr10_human	Chemokine receptors	Protein receptors	Class A (Rhodopsin)	CCR10	GPR2	P46092	67	3646	CCL27	Human	Peptide	10149	CCL27	Q9Y4X3	88	112	24	24	>>	<<					only
ccr10_human	Chemokine receptors	Protein receptors	Class A (Rhodopsin)	CCR10	GPR2	P46092	67	3649	CCL28	Human	Peptide	12361	CCL28	Q9NRJ3	108	127	19	19	>>	<<					only
cxcr3_human	Chemokine receptors	Protein receptors	Class A (Rhodopsin)	CXCR3	GPR9	P49682	70	835	CXCL10	Human	Peptide	8646	CXCL10	P02778	77	98	21	21	>>	<<	9.8				only
cxcr3_human	Chemokine receptors	Protein receptors	Class A (Rhodopsin)	CXCR3	GPR9	P49682	70	836	CXCL11	Human	Peptide	8306	CXCL11	O14625	73	94	21	21	>>	<<	10.5				only
cxcr3_human	Chemokine receptors	Protein receptors	Class A (Rhodopsin)	CXCR3	GPR9	P49682	70	837	CXCL9	Human	Peptide	11724	CXCL9	Q07325	103	125	22	22	>>	<<	8.3				only
cxcr4_human	Chemokine receptors	Protein receptors	Class A (Rhodopsin)	CXCR4		P61073	71	845	CXCL12&beta;	Human	Peptide	8526	CXCL12	P48061	72	93	21	21	>>	<<		7.9			only
cxcr4_human	Chemokine receptors	Protein receptors	Class A (Rhodopsin)	CXCR4		P61073	71	4358	CXCL12&alpha;	Human	Peptide	7963	CXCL12	P48061	68	93	21	21	>>	RF		8.2			only
cxcr5_human	Chemokine receptors	Protein receptors	Class A (Rhodopsin)	CXCR5	BLR1;MDR15	P32302	72	3645	CXCL13	Human	Peptide	10317	CXCL13	O43927	87	109	22	22	>>	<<		7.3			only
cxcr6_human	Chemokine receptors	Protein receptors	Class A (Rhodopsin)	CXCR6	BONZO;STRL33;TYMSTR	O00574	73	855	CXCL16	Human	Peptide	24404	CXCL16	Q9H2A7	225	254	29	29	>>	<<		9			only
cx3c1_human	Chemokine receptors	Protein receptors	Class A (Rhodopsin)	CX3CR1	CMKBRL1;GPR13	P49238	74	856	CX<sub>3</sub>CL1	Human	Peptide	39592	CX3CL1	P78423	373	397	24	24	>>	<<				8.9	only
xcr1_human	Chemokine receptors	Protein receptors	Class A (Rhodopsin)	XCR1	CCXCR1;GPR5	P46094	75	3647	XCL1	Human	Peptide	10271	XCL1	P47992	93	114	21	21	>>	<<			7.3		only
xcr1_human	Chemokine receptors	Protein receptors	Class A (Rhodopsin)	XCR1	CCXCR1;GPR5	P46094	75	4370	XCL2	Human	Peptide	12566	XCL2	Q9UBD3	114	114	21	0	>>	<<			7.3		only
ackr3_human	Chemokine receptors	Protein receptors	Class A (Rhodopsin)	ACKR3	CMKOR1;CXCR7;GPR159;RDC1	P25106	80	836	CXCL11	Human	Peptide	8306	CXCL11	O14625	73	94	21	21	>>	<<					only
ackr3_human	Chemokine receptors	Protein receptors	Class A (Rhodopsin)	ACKR3	CMKOR1;CXCR7;GPR159;RDC1	P25106	80	4358	CXCL12&alpha;	Human	Peptide	7963	CXCL12	P48061	68	93	21	21	>>	RF			7.9		only
ccrl2_human	Chemokine receptors	Protein receptors	Class A (Rhodopsin)	CCRL2	CCR11;CCR6;CKRX;CRAM;HCR	O00421	78	810	CCL19	Human	Peptide	8800	CCL19	Q99731	77	98	21	21	>>	<<				7.4	minor
fshr_human	Glycoprotein hormone receptors	Protein receptors	Class A (Rhodopsin)	FSHR	LGR1	P23945	253	1157	FSH	Human	Peptide	22672		P01225	203										major
lshr_human	Glycoprotein hormone receptors	Protein receptors	Class A (Rhodopsin)	LHCGR	LCGR;LGR2;LHRHR	P22888	254	1159	LH	Human	Peptide	23390		P01229	213									10.9	major
lshr_human	Glycoprotein hormone receptors	Protein receptors	Class A (Rhodopsin)	LHCGR	LCGR;LGR2;LHRHR	P22888	254	1160	hCG	Human	Peptide	25719		P0DN86	237							11.8			minor
tshr_human	Glycoprotein hormone receptors	Protein receptors	Class A (Rhodopsin)	TSHR	LGR3	P16473	255	3920	TSH	Human	Peptide	23088		P01222	204										major
pkr1_human	Prokineticin receptors	Protein receptors	Class A (Rhodopsin)	PROKR1	GPR73;PKR1	Q8TCW9	335	1866	prokineticin-1	Human	Peptide	9667	PROK1	P58294	86	129	27	20	>>	<<				7.6	minor
pkr1_human	Prokineticin receptors	Protein receptors	Class A (Rhodopsin)	PROKR1	GPR73;PKR1	Q8TCW9	335	1867	prokineticin-2	Human	Peptide	11457	PROK2	Q9HC23	102	129	27	27	>>	<<				8.4	major
pkr1_human	Prokineticin receptors	Protein receptors	Class A (Rhodopsin)	PROKR1	GPR73;PKR1	Q8TCW9	335	1868	prokineticin-2&beta;	Human	Peptide	8802			81			28	>>	<<				7.5	minor
pkr2_human	Prokineticin receptors	Protein receptors	Class A (Rhodopsin)	PROKR2	GPR73L1;PKR2	Q8NFJ6	336	1866	prokineticin-1	Human	Peptide	9667	PROK1	P58294	86	129	27	20	>>	<<				7.3	minor
pkr2_human	Prokineticin receptors	Protein receptors	Class A (Rhodopsin)	PROKR2	GPR73L1;PKR2	Q8NFJ6	336	1867	prokineticin-2	Human	Peptide	11457	PROK2	Q9HC23	102	129	27	27	>>	<<				8.2	major
lt4r1_human	Leukotriene receptors	Lipid receptors	Class A (Rhodopsin)	LTB4R	BLT;BLT1;BLTR;CMKRL1;GPR16;P2RY7	Q15722	267	2487	LTB<sub>4</sub>	Human	Metabolite	336									9.4				major
lt4r1_human	Leukotriene receptors	Lipid receptors	Class A (Rhodopsin)	LTB4R	BLT;BLT1;BLTR;CMKRL1;GPR16;P2RY7	Q15722	267	3399	20-hydroxy-LTB<sub>4</sub>	Human	Metabolite	352									8.1				minor
lt4r1_human	Leukotriene receptors	Lipid receptors	Class A (Rhodopsin)	LTB4R	BLT;BLT1;BLTR;CMKRL1;GPR16;P2RY7	Q15722	267	3405	12R-HETE	Human	Metabolite	320									7.5				minor
lt4r2_human	Leukotriene receptors	Lipid receptors	Class A (Rhodopsin)	LTB4R2	BLT2R;BLTR2	Q9NPC1	268	3399	20-hydroxy-LTB<sub>4</sub>	Human	Metabolite	352													minor
lt4r2_human	Leukotriene receptors	Lipid receptors	Class A (Rhodopsin)	LTB4R2	BLT2R;BLTR2	Q9NPC1	268	3401	15S-HETE	Human	Metabolite	320											7.5		minor
lt4r2_human	Leukotriene receptors	Lipid receptors	Class A (Rhodopsin)	LTB4R2	BLT2R;BLTR2	Q9NPC1	268	3404	12S-HETE	Human	Metabolite	320											7.5		minor
lt4r2_human	Leukotriene receptors	Lipid receptors	Class A (Rhodopsin)	LTB4R2	BLT2R;BLTR2	Q9NPC1	268	3405	12R-HETE	Human	Metabolite	320													minor
lt4r2_human	Leukotriene receptors	Lipid receptors	Class A (Rhodopsin)	LTB4R2	BLT2R;BLTR2	Q9NPC1	268	2481	12S-HPETE	Human	Metabolite	336													minor
lt4r2_human	Leukotriene receptors	Lipid receptors	Class A (Rhodopsin)	LTB4R2	BLT2R;BLTR2	Q9NPC1	268	2487	LTB<sub>4</sub>	Human	Metabolite	336										7.6	6.8	7.6	minor
lt4r2_human	Leukotriene receptors	Lipid receptors	Class A (Rhodopsin)	LTB4R2	BLT2R;BLTR2	Q9NPC1	268	6159	12-hydroxyheptadecatrienoic acid	Human	Metabolite	280											7.7	8.6	major
cltr1_human	Leukotriene receptors	Lipid receptors	Class A (Rhodopsin)	CYSLTR1	CYSLT1	Q9Y271	269	3352	LTE<sub>4</sub>	Human	Metabolite	439									7.8		6.7	7	minor
cltr1_human	Leukotriene receptors	Lipid receptors	Class A (Rhodopsin)	CYSLTR1	CYSLT1	Q9Y271	269	3353	LTD<sub>4</sub>	Human	Metabolite	496											8.5	8.1	major
cltr1_human	Leukotriene receptors	Lipid receptors	Class A (Rhodopsin)	CYSLTR1	CYSLT1	Q9Y271	269	3354	LTC<sub>4</sub>	Human	Metabolite	625									8.1		7.7	6.5	minor
cltr2_human	Leukotriene receptors	Lipid receptors	Class A (Rhodopsin)	CYSLTR2	CYSLT2;CYSLT2R;PSEC0146	Q9NS75	270	3352	LTE<sub>4</sub>	Human	Metabolite	439									6.5		5.9	5.7	minor
cltr2_human	Leukotriene receptors	Lipid receptors	Class A (Rhodopsin)	CYSLTR2	CYSLT2;CYSLT2R;PSEC0146	Q9NS75	270	3353	LTD<sub>4</sub>	Human	Metabolite	496									8.1		7.4	8.1	minor
cltr2_human	Leukotriene receptors	Lipid receptors	Class A (Rhodopsin)	CYSLTR2	CYSLT2;CYSLT2R;PSEC0146	Q9NS75	270	3354	LTC<sub>4</sub>	Human	Metabolite	625											7.3	8.5	major
oxer1_human	Leukotriene receptors	Lipid receptors	Class A (Rhodopsin)	OXER1	GPR170;TG1019	Q8TDS5	271	3390	5S-HETE	Human	Metabolite	320											7.2		minor
oxer1_human	Leukotriene receptors	Lipid receptors	Class A (Rhodopsin)	OXER1	GPR170;TG1019	Q8TDS5	271	3391	5-oxo-ETE	Human	Metabolite	318											8.5		major
oxer1_human	Leukotriene receptors	Lipid receptors	Class A (Rhodopsin)	OXER1	GPR170;TG1019	Q8TDS5	271	3392	5-oxo-C20:3	Human	Metabolite	320											8		minor
oxer1_human	Leukotriene receptors	Lipid receptors	Class A (Rhodopsin)	OXER1	GPR170;TG1019	Q8TDS5	271	2483	5S-HPETE	Human	Metabolite	336											7		minor
oxer1_human	Leukotriene receptors	Lipid receptors	Class A (Rhodopsin)	OXER1	GPR170;TG1019	Q8TDS5	271	6164	5-oxo-ODE	Human	Metabolite	294											8		minor
oxer1_human	Leukotriene receptors	Lipid receptors	Class A (Rhodopsin)	OXER1	GPR170;TG1019	Q8TDS5	271	6167	5-oxo-15-HETE	Human	Metabolite	334											7.7		minor
lpar1_human	Lysophospholipid (LPA) receptors	Lipid receptors	Class A (Rhodopsin)	LPAR1	EDG2;LPA1	Q92633	272	2906	LPA	Human	Metabolite	436													only
lpar2_human	Lysophospholipid (LPA) receptors	Lipid receptors	Class A (Rhodopsin)	LPAR2	EDG4;LPA2	Q9HBW0	273	2906	LPA	Human	Metabolite	436											8.2		only
lpar3_human	Lysophospholipid (LPA) receptors	Lipid receptors	Class A (Rhodopsin)	LPAR3	EDG7;LPA3	Q9UBY5	274	2906	LPA	Human	Metabolite	436										6.7			only
lpar4_human	Lysophospholipid (LPA) receptors	Lipid receptors	Class A (Rhodopsin)	LPAR4	GPR23;LPA4;P2RY9	Q99677	94	2906	LPA	Human	Metabolite	436										7.3			only
lpar5_human	Lysophospholipid (LPA) receptors	Lipid receptors	Class A (Rhodopsin)	LPAR5	GPR92;GPR93	Q9H1C0	124	2906	LPA	Human	Metabolite	436										8.2	7.9		only
lpar6_human	Lysophospholipid (LPA) receptors	Lipid receptors	Class A (Rhodopsin)	LPAR6	P2RY5	P43657	163	2906	LPA	Human	Metabolite	436											6		only
s1pr1_human	Lysophospholipid (S1P) receptors	Lipid receptors	Class A (Rhodopsin)	S1PR1	CHEDG1;EDG1	P21453	275	911	sphingosine 1-phosphate	Human	Metabolite	379										9.4	9.4		major
s1pr1_human	Lysophospholipid (S1P) receptors	Lipid receptors	Class A (Rhodopsin)	S1PR1	CHEDG1;EDG1	P21453	275	4032	sphingosylphosphorylcholine	Human	Metabolite	464													minor
s1pr2_human	Lysophospholipid (S1P) receptors	Lipid receptors	Class A (Rhodopsin)	S1PR2	EDG5	O95136	276	911	sphingosine 1-phosphate	Human	Metabolite	379										7.7	8.5		major
s1pr2_human	Lysophospholipid (S1P) receptors	Lipid receptors	Class A (Rhodopsin)	S1PR2	EDG5	O95136	276	4032	sphingosylphosphorylcholine	Human	Metabolite	464													minor
s1pr3_human	Lysophospholipid (S1P) receptors	Lipid receptors	Class A (Rhodopsin)	S1PR3	EDG3	Q99500	277	911	sphingosine 1-phosphate	Human	Metabolite	379										9.6	9.8		major
s1pr3_human	Lysophospholipid (S1P) receptors	Lipid receptors	Class A (Rhodopsin)	S1PR3	EDG3	Q99500	277	4032	sphingosylphosphorylcholine	Human	Metabolite	464													minor
s1pr4_human	Lysophospholipid (S1P) receptors	Lipid receptors	Class A (Rhodopsin)	S1PR4	EDG6	O95977	278	911	sphingosine 1-phosphate	Human	Metabolite	379											8.1	7	major
s1pr4_human	Lysophospholipid (S1P) receptors	Lipid receptors	Class A (Rhodopsin)	S1PR4	EDG6	O95977	278	4032	sphingosylphosphorylcholine	Human	Metabolite	464													minor
s1pr5_human	Lysophospholipid (S1P) receptors	Lipid receptors	Class A (Rhodopsin)	S1PR5	EDG8	Q9H228	279	911	sphingosine 1-phosphate	Human	Metabolite	379											8.9		major
s1pr5_human	Lysophospholipid (S1P) receptors	Lipid receptors	Class A (Rhodopsin)	S1PR5	EDG8	Q9H228	279	4032	sphingosylphosphorylcholine	Human	Metabolite	464													minor
cnr1_human	Cannabinoid receptors	Lipid receptors	Class A (Rhodopsin)	CNR1	CNR	P21554	56	729	2-arachidonoylglycerol	Human	Metabolite	378													only
cnr1_human	Cannabinoid receptors	Lipid receptors	Class A (Rhodopsin)	CNR1	CNR	P21554	56	2364	anandamide	Human	Metabolite	347									7				only
cnr2_human	Cannabinoid receptors	Lipid receptors	Class A (Rhodopsin)	CNR2	CB2A;CB2B	P34972	57	729	2-arachidonoylglycerol	Human	Metabolite	378									6.8				only
cnr2_human	Cannabinoid receptors	Lipid receptors	Class A (Rhodopsin)	CNR2	CB2A;CB2B	P34972	57	2364	anandamide	Human	Metabolite	347									6.4				only
gpr18_human	GPR18, GPR55 and GPR119	Lipid receptors	Class A (Rhodopsin)	GPR18	GPCRW	Q14330	89	3635	N-arachidonoylglycine	Human	Metabolite	361													only
gpr55_human	GPR18, GPR55 and GPR119	Lipid receptors	Class A (Rhodopsin)	GPR55		Q9Y2T6	109	4028	lysophosphatidylinositol	Human	Metabolite	376											7.3		only
gp119_human	GPR18, GPR55 and GPR119	Lipid receptors	Class A (Rhodopsin)	GPR119		Q8TDV5	126	2661	N-oleoylethanolamide	Human	Metabolite	325											6.3		major
ptafr_human	Platelet-activating factor receptors	Lipid receptors	Class A (Rhodopsin)	PTAFR	PAFR	P25105	334	1831	PAF	Human	Metabolite	523									7.9			8.2	only
ptafr_human	Platelet-activating factor receptors	Lipid receptors	Class A (Rhodopsin)	PTAFR	PAFR	P25105	334	3427	methylcarbamyl PAF	Human	Metabolite	538													only
pd2r_human	Prostanoid receptors	Lipid receptors	Class A (Rhodopsin)	PTGDR		Q13258	338	1881	PGD<sub>2</sub>	Human	Metabolite	352									9.2				major
pd2r_human	Prostanoid receptors	Lipid receptors	Class A (Rhodopsin)	PTGDR		Q13258	338	1883	PGE<sub>2</sub>	Human	Metabolite	352									7				minor
pd2r_human	Prostanoid receptors	Lipid receptors	Class A (Rhodopsin)	PTGDR		Q13258	338	1884	PGF<sub>2&alpha;</sub>	Human	Metabolite	354									6.4				minor
pd2r_human	Prostanoid receptors	Lipid receptors	Class A (Rhodopsin)	PTGDR		Q13258	338	1885	PGJ<sub>2</sub>	Human	Metabolite	334									9				minor
pd2r_human	Prostanoid receptors	Lipid receptors	Class A (Rhodopsin)	PTGDR		Q13258	338	1915	PGI<sub>2</sub>	Human	Metabolite	352													minor
pd2r2_human	Prostanoid receptors	Lipid receptors	Class A (Rhodopsin)	PTGDR2	CRTH2;DL1R;GPR44	Q9Y5Y4	339	1881	PGD<sub>2</sub>	Human	Metabolite	352									8.6				major
pd2r2_human	Prostanoid receptors	Lipid receptors	Class A (Rhodopsin)	PTGDR2	CRTH2;DL1R;GPR44	Q9Y5Y4	339	1883	PGE<sub>2</sub>	Human	Metabolite	352									5.3				minor
pd2r2_human	Prostanoid receptors	Lipid receptors	Class A (Rhodopsin)	PTGDR2	CRTH2;DL1R;GPR44	Q9Y5Y4	339	1884	PGF<sub>2&alpha;</sub>	Human	Metabolite	354									6.4				minor
pd2r2_human	Prostanoid receptors	Lipid receptors	Class A (Rhodopsin)	PTGDR2	CRTH2;DL1R;GPR44	Q9Y5Y4	339	1885	PGJ<sub>2</sub>	Human	Metabolite	334									8.2				minor
pd2r2_human	Prostanoid receptors	Lipid receptors	Class A (Rhodopsin)	PTGDR2	CRTH2;DL1R;GPR44	Q9Y5Y4	339	1915	PGI<sub>2</sub>	Human	Metabolite	352													minor
pe2r1_human	Prostanoid receptors	Lipid receptors	Class A (Rhodopsin)	PTGER1		P34995	340	1881	PGD<sub>2</sub>	Human	Metabolite	352									4.7				minor
pe2r1_human	Prostanoid receptors	Lipid receptors	Class A (Rhodopsin)	PTGER1		P34995	340	1883	PGE<sub>2</sub>	Human	Metabolite	352									8				major
pe2r1_human	Prostanoid receptors	Lipid receptors	Class A (Rhodopsin)	PTGER1		P34995	340	1884	PGF<sub>2&alpha;</sub>	Human	Metabolite	354									6.3				minor
pe2r1_human	Prostanoid receptors	Lipid receptors	Class A (Rhodopsin)	PTGER1		P34995	340	1915	PGI<sub>2</sub>	Human	Metabolite	352									4.8				minor
pe2r2_human	Prostanoid receptors	Lipid receptors	Class A (Rhodopsin)	PTGER2		P43116	341	1881	PGD<sub>2</sub>	Human	Metabolite	352									5				minor
pe2r2_human	Prostanoid receptors	Lipid receptors	Class A (Rhodopsin)	PTGER2		P43116	341	1883	PGE<sub>2</sub>	Human	Metabolite	352									8.3				major
pe2r2_human	Prostanoid receptors	Lipid receptors	Class A (Rhodopsin)	PTGER2		P43116	341	1884	PGF<sub>2&alpha;</sub>	Human	Metabolite	354									6				minor
pe2r2_human	Prostanoid receptors	Lipid receptors	Class A (Rhodopsin)	PTGER2		P43116	341	1915	PGI<sub>2</sub>	Human	Metabolite	352													minor
pe2r3_human	Prostanoid receptors	Lipid receptors	Class A (Rhodopsin)	PTGER3		P43115	342	1881	PGD<sub>2</sub>	Human	Metabolite	352													minor
pe2r3_human	Prostanoid receptors	Lipid receptors	Class A (Rhodopsin)	PTGER3		P43115	342	1883	PGE<sub>2</sub>	Human	Metabolite	352									9.5	8.7			major
pe2r3_human	Prostanoid receptors	Lipid receptors	Class A (Rhodopsin)	PTGER3		P43115	342	1884	PGF<sub>2&alpha;</sub>	Human	Metabolite	354									7.4				minor
pe2r3_human	Prostanoid receptors	Lipid receptors	Class A (Rhodopsin)	PTGER3		P43115	342	1915	PGI<sub>2</sub>	Human	Metabolite	352													minor
p2y14_human	P2Y receptors	Nucleotide receptors	Class A (Rhodopsin)	P2RY14	GPR105;KIAA0001	Q15391	330	1783	UDP-glucose	Human	Metabolite	566												7.1	minor
pe2r4_human	Prostanoid receptors	Lipid receptors	Class A (Rhodopsin)	PTGER4	PTGER2	P35408	343	1881	PGD<sub>2</sub>	Human	Metabolite	352									9		8.8		minor
pe2r4_human	Prostanoid receptors	Lipid receptors	Class A (Rhodopsin)	PTGER4	PTGER2	P35408	343	1883	PGE<sub>2</sub>	Human	Metabolite	352									9.1		6.1		major
pe2r4_human	Prostanoid receptors	Lipid receptors	Class A (Rhodopsin)	PTGER4	PTGER2	P35408	343	1884	PGF<sub>2&alpha;</sub>	Human	Metabolite	354									9.5		6.1		minor
pe2r4_human	Prostanoid receptors	Lipid receptors	Class A (Rhodopsin)	PTGER4	PTGER2	P35408	343	1915	PGI<sub>2</sub>	Human	Metabolite	352									5.1				minor
pf2r_human	Prostanoid receptors	Lipid receptors	Class A (Rhodopsin)	PTGFR		P43088	344	1881	PGD<sub>2</sub>	Human	Metabolite	352									7.7				minor
pf2r_human	Prostanoid receptors	Lipid receptors	Class A (Rhodopsin)	PTGFR		P43088	344	1883	PGE<sub>2</sub>	Human	Metabolite	352									6.9				minor
pf2r_human	Prostanoid receptors	Lipid receptors	Class A (Rhodopsin)	PTGFR		P43088	344	1884	PGF<sub>2&alpha;</sub>	Human	Metabolite	354									8.5				major
pf2r_human	Prostanoid receptors	Lipid receptors	Class A (Rhodopsin)	PTGFR		P43088	344	1915	PGI<sub>2</sub>	Human	Metabolite	352													minor
pi2r_human	Prostanoid receptors	Lipid receptors	Class A (Rhodopsin)	PTGIR	PRIPR	P43119	345	1881	PGD<sub>2</sub>	Human	Metabolite	352													minor
pi2r_human	Prostanoid receptors	Lipid receptors	Class A (Rhodopsin)	PTGIR	PRIPR	P43119	345	1883	PGE<sub>2</sub>	Human	Metabolite	352													minor
pi2r_human	Prostanoid receptors	Lipid receptors	Class A (Rhodopsin)	PTGIR	PRIPR	P43119	345	1884	PGF<sub>2&alpha;</sub>	Human	Metabolite	354													minor
pi2r_human	Prostanoid receptors	Lipid receptors	Class A (Rhodopsin)	PTGIR	PRIPR	P43119	345	1915	PGI<sub>2</sub>	Human	Metabolite	352									7.8				major
ta2r_human	Prostanoid receptors	Lipid receptors	Class A (Rhodopsin)	TBXA2R		P21731	346	1881	PGD<sub>2</sub>	Human	Metabolite	352													minor
ta2r_human	Prostanoid receptors	Lipid receptors	Class A (Rhodopsin)	TBXA2R		P21731	346	1883	PGE<sub>2</sub>	Human	Metabolite	352									4.5				minor
ta2r_human	Prostanoid receptors	Lipid receptors	Class A (Rhodopsin)	TBXA2R		P21731	346	1884	PGF<sub>2&alpha;</sub>	Human	Metabolite	354									5.1				minor
ta2r_human	Prostanoid receptors	Lipid receptors	Class A (Rhodopsin)	TBXA2R		P21731	346	1915	PGI<sub>2</sub>	Human	Metabolite	352													minor
ta2r_human	Prostanoid receptors	Lipid receptors	Class A (Rhodopsin)	TBXA2R		P21731	346	4482	thromboxane A<sub>2</sub>	Human	Metabolite	352													major
mtr1a_human	Melatonin	Melatonin receptors	Class A (Rhodopsin)	MTNR1A		P48039	287	224	melatonin	Human	Metabolite	232									9.7				only
mtr1b_human	Melatonin	Melatonin receptors	Class A (Rhodopsin)	MTNR1B		P49286	288	224	melatonin	Human	Metabolite	232									9.8				only
aa1r_human	Adenosine receptors	Nucleotide receptors	Class A (Rhodopsin)	ADORA1		P30542	18	2844	adenosine	Human	Metabolite	267									7				only
aa2ar_human	Adenosine receptors	Nucleotide receptors	Class A (Rhodopsin)	ADORA2A	ADORA2	P29274	19	2844	adenosine	Human	Metabolite	267									6.5				only
aa2br_human	Adenosine receptors	Nucleotide receptors	Class A (Rhodopsin)	ADORA2B		P29275	20	2844	adenosine	Human	Metabolite	267									4.8				only
aa3r_human	Adenosine receptors	Nucleotide receptors	Class A (Rhodopsin)	ADORA3		P0DMS8	21	2844	adenosine	Human	Metabolite	267									6.5				only
p2ry1_human	P2Y receptors	Nucleotide receptors	Class A (Rhodopsin)	P2RY1		P47900	323	1712	ADP	Human	Metabolite	427												7.2	major
p2ry1_human	P2Y receptors	Nucleotide receptors	Class A (Rhodopsin)	P2RY1		P47900	323	1713	ATP	Human	Metabolite	506									4.8			7.8	minor
p2ry2_human	P2Y receptors	Nucleotide receptors	Class A (Rhodopsin)	P2RY2	P2RU1	P41231	324	1713	ATP	Human	Metabolite	506											7.1		minor
p2ry2_human	P2Y receptors	Nucleotide receptors	Class A (Rhodopsin)	P2RY2	P2RU1	P41231	324	1734	uridine triphosphate	Human	Metabolite	483											8.1		major
p2ry4_human	P2Y receptors	Nucleotide receptors	Class A (Rhodopsin)	P2RY4	NRU	P51582	325	1713	ATP	Human	Metabolite	506										6.2	5.4		minor
p2ry4_human	P2Y receptors	Nucleotide receptors	Class A (Rhodopsin)	P2RY4	NRU	P51582	325	1734	uridine triphosphate	Human	Metabolite	483											6.3		major
p2ry6_human	P2Y receptors	Nucleotide receptors	Class A (Rhodopsin)	P2RY6	PP2891	Q15077	326	1734	uridine triphosphate	Human	Metabolite	483											5.2		minor
p2ry6_human	P2Y receptors	Nucleotide receptors	Class A (Rhodopsin)	P2RY6	PP2891	Q15077	326	1749	uridine diphosphate	Human	Metabolite	404											6.5		major
p2y11_human	P2Y receptors	Nucleotide receptors	Class A (Rhodopsin)	P2RY11		Q96G91	327	1713	ATP	Human	Metabolite	506											5.6		major
p2y11_human	P2Y receptors	Nucleotide receptors	Class A (Rhodopsin)	P2RY11		Q96G91	327	1734	uridine triphosphate	Human	Metabolite	483											5.2		minor
p2y12_human	P2Y receptors	Nucleotide receptors	Class A (Rhodopsin)	P2RY12	HORK3	Q9H244	328	1712	ADP	Human	Metabolite	427									5.9				only
p2y13_human	P2Y receptors	Nucleotide receptors	Class A (Rhodopsin)	P2RY13	GPR86;GPR94;FKSG77	Q9BPV8	329	1712	ADP	Human	Metabolite	427												6.5	major
p2y13_human	P2Y receptors	Nucleotide receptors	Class A (Rhodopsin)	P2RY13	GPR86;GPR94;FKSG77	Q9BPV8	329	1713	ATP	Human	Metabolite	506												5.4	minor
gpbar_human	Bile acid receptors	Steroid receptors	Class A (Rhodopsin)	GPBAR1	TGR5	Q8TDU6	37	608	chenodeoxycholic acid	Human	Metabolite	392											5.4		minor
gpbar_human	Bile acid receptors	Steroid receptors	Class A (Rhodopsin)	GPBAR1	TGR5	Q8TDU6	37	609	cholic acid	Human	Metabolite	408											5		minor
gpbar_human	Bile acid receptors	Steroid receptors	Class A (Rhodopsin)	GPBAR1	TGR5	Q8TDU6	37	610	deoxycholic acid	Human	Metabolite	392											6.2		minor
gpbar_human	Bile acid receptors	Steroid receptors	Class A (Rhodopsin)	GPBAR1	TGR5	Q8TDU6	37	611	lithocholic acid	Human	Metabolite	376											7.5		major
gper1_human	Estrogen (G protein-coupled) receptors	Steroid receptors	Class A (Rhodopsin)	GPER1	CEPR;CMKRL2;DRY12;GPER;GPR30	Q99527	221	1013	17&beta;-estradiol	Human	Metabolite	272									8.5				only
hcar1_human	Hydroxycarboxylic acid receptors	Alicarboxylic acid receptors	Class A (Rhodopsin)	HCAR1	GPR104;GPR81;HCA1;FKSG80	Q9BXC0	311	2932	L-lactic acid	Human	Metabolite	90											2.9		only
hcar2_human	Hydroxycarboxylic acid receptors	Alicarboxylic acid receptors	Class A (Rhodopsin)	HCAR2	GPR109A;HCA2;HM74A;NIACR1	Q8TDS4	312	1593	&beta;-D-hydroxybutyric acid	Human	Synthetic organic	104											3.1		major
hcar3_human	Hydroxycarboxylic acid receptors	Alicarboxylic acid receptors	Class A (Rhodopsin)	HCAR3	GPR109B;HCA3;HM74B;NIACR2	P49019	313	2933	3-hydroxyoctanoic acid	Human	Metabolite	160											5.1		only
oxgr1_human	Oxoglutarate receptors	Alicarboxylic acid receptors	Class A (Rhodopsin)	OXGR1	GPR80;GPR99;P2RY15;P2Y15	Q96P68	162	3636	&alpha;-ketoglutaric acid	Human	Metabolite	146											4.5		only
sucr1_human	Succinate receptors	Alicarboxylic acid receptors	Class A (Rhodopsin)	SUCNR1	GPR91	Q9BXA5	166	3637	succinic acid	Human	Metabolite	118											4.7		only
gpr3_human	Class A orphans	Orphan receptors	Class A (Rhodopsin)	GPR3	ACCA	P46089	83	911	sphingosine 1-phosphate	Human	Metabolite	379											7.7		only
gpr6_human	Class A orphans	Orphan receptors	Class A (Rhodopsin)	GPR6		P46095	85	911	sphingosine 1-phosphate	Human	Metabolite	379													only
gpr12_human	Class A orphans	Orphan receptors	Class A (Rhodopsin)	GPR12		P47775	86	911	sphingosine 1-phosphate	Human	Metabolite	379											7		only
gpr32_human	Class A orphans	Orphan receptors	Class A (Rhodopsin)	GPR32		O75388	99	3934	resolvin D1	Human	Metabolite	376											11.1		major
gpr34_human	Class A orphans	Orphan receptors	Class A (Rhodopsin)	GPR34		Q9UPC5	101	4064	lysophosphatidylserine	Human	Metabolite	525											6.9		only
gpr35_human	Class A orphans	Orphan receptors	Class A (Rhodopsin)	GPR35		Q9HC97	102	2918	kynurenic acid	Human	Metabolite	189											4.4		only
gpr35_human	Class A orphans	Orphan receptors	Class A (Rhodopsin)	GPR35		Q9HC97	102	2936	2-oleoyl-LPA	Human	Synthetic organic	436											7.5		only
gpr39_human	Class A orphans	Orphan receptors	Class A (Rhodopsin)	GPR39		O43194	105	566	Zn<sup>2+</sup>	Human	Inorganic	0													only
gpr39_human	Class A orphans	Orphan receptors	Class A (Rhodopsin)	GPR39		O43194	105	5336	obestatin	Human	Peptide	2547	GHRL	Q9UBU3	23	117	23	75	VR	GK					only
gpr63_human	Class A orphans	Orphan receptors	Class A (Rhodopsin)	GPR63	PSP24B	Q9BZJ6	112	911	sphingosine 1-phosphate	Human	Metabolite	379											6.2		only
gpr63_human	Class A orphans	Orphan receptors	Class A (Rhodopsin)	GPR63	PSP24B	Q9BZJ6	112	2921	dihydrosphingosine 1-phosphate	Human	Synthetic organic	381											6.2		only
gpr63_human	Class A orphans	Orphan receptors	Class A (Rhodopsin)	GPR63	PSP24B	Q9BZJ6	112	5512	dioleoylphosphatidic acid	Human	Metabolite	700											6.3		only
gpr75_human	Class A orphans	Orphan receptors	Class A (Rhodopsin)	GPR75		O95800	115	758	CCL5	Human	Peptide	7850	CCL5	P13501	68	91	23	23	>>	<<			9.6		only
gpr87_human	Class A orphans	Orphan receptors	Class A (Rhodopsin)	GPR87	GPR95;FKSG78	Q9BY21	122	2906	LPA	Human	Metabolite	436											7.4		only
gp174_human	Class A orphans	Orphan receptors	Class A (Rhodopsin)	GPR174	FKSG79;GPCR17	Q9BXC1	145	4064	lysophosphatidylserine	Human	Metabolite	525											7.1		only
gp183_human	Class A orphans	Orphan receptors	Class A (Rhodopsin)	GPR183	EBI2	P32249	81	4350	7&alpha;,25-dihydroxycholesterol	Human	Metabolite	418											9.9	9.6	only
mrgrd_human	Class A orphans	Orphan receptors	Class A (Rhodopsin)	MRGPRD	MRGD	Q8TDS7	152	2365	&beta;-alanine	Human	Metabolite	89											4.8		only
mrgx1_human	Class A orphans	Orphan receptors	Class A (Rhodopsin)	MRGPRX1	MRGX1;SNSR3;SNSR4	Q96LB2	156	4058	bovine adrenal medulla peptide 8-22	Human	Peptide	1971	PENK	P01210	15	267	24	216	RR	GF	7.7	8	7.8		only
p2y10_human	Class A orphans	Orphan receptors	Class A (Rhodopsin)	P2RY10		O00398	165	911	sphingosine 1-phosphate	Human	Metabolite	379											7.3		only
p2y10_human	Class A orphans	Orphan receptors	Class A (Rhodopsin)	P2RY10		O00398	165	2906	LPA	Human	Metabolite	436											6.9		only
calcr_human	Calcitonin receptors	Peptide receptors	Class B1 (Secretin)	CALCR		P30988	43	687	amylin	Human	Peptide	3906	IAPP	P10997	37	89	22	33	KR	GK			9.2		minor
calcr_human	Calcitonin receptors	Peptide receptors	Class B1 (Secretin)	CALCR		P30988	43	681	&alpha;-CGRP	Human	Peptide	3792	CALCA	P06881	37	128	25	82	KR	GR			8.4		minor
calcr_human	Calcitonin receptors	Peptide receptors	Class B1 (Secretin)	CALCR		P30988	43	682	&beta;-CGRP	Human	Peptide	3796	CALCB	P10092	37	127	25	81	KR	GR			7.2		minor
calcr_human	Calcitonin receptors	Peptide receptors	Class B1 (Secretin)	CALCR		P30988	43	685	calcitonin	Human	Peptide	3420	CALCA	P01258	32	141	25	84	KR	GK			11.2		minor
calcr_human	Calcitonin receptors	Peptide receptors	Class B1 (Secretin)	CALCR		P30988	43	684	adrenomedullin 2/intermedin	Human	Peptide	5103	ADM2	Q7Z4H4	47	148	24	100	RR	<<			6.5		minor
calrl_human	Calcitonin receptors	Peptide receptors	Class B1 (Secretin)	CALCRL	CGRPR	Q16602	47	681	&alpha;-CGRP	Human	Peptide	3792	CALCA	P06881	37	128	25	82	KR	GR					only
calrl_human	Calcitonin receptors	Peptide receptors	Class B1 (Secretin)	CALCRL	CGRPR	Q16602	47	682	&beta;-CGRP	Human	Peptide	3796	CALCB	P10092	37	127	25	81	KR	GR					only
calrl_human	Calcitonin receptors	Peptide receptors	Class B1 (Secretin)	CALCRL	CGRPR	Q16602	47	683	adrenomedullin	Human	Peptide	6031	ADM	P35318	52	185	21	94	KR	GR					only
calrl_human	Calcitonin receptors	Peptide receptors	Class B1 (Secretin)	CALCRL	CGRPR	Q16602	47	684	adrenomedullin 2/intermedin	Human	Peptide	5103	ADM2	Q7Z4H4	47	148	24	100	RR	<<					only
crfr1_human	Corticotropin-releasing factor receptors	Peptide receptors	Class B1 (Secretin)	CRHR1	CRFR;CRFR1;CRHR	P34998	212	912	corticotrophin-releasing hormone	Human, Mouse, Rat	Peptide	4758	CRH	P06850	41	196	24	153	RR	GK		9			only
crfr1_human	Corticotropin-releasing factor receptors	Peptide receptors	Class B1 (Secretin)	CRHR1	CRFR;CRFR1;CRHR	P34998	212	919	urocortin 1	Human	Peptide	4697	UCN	P55089	40	124	25	82	RR	GK		9.5			only
crfr2_human	Corticotropin-releasing factor receptors	Peptide receptors	Class B1 (Secretin)	CRHR2	CRF2R;CRH2R	Q13324	213	912	corticotrophin-releasing hormone	Human, Mouse, Rat	Peptide	4758	CRH	P06850	41	196	24	153	RR	GK		7.4			only
crfr2_human	Corticotropin-releasing factor receptors	Peptide receptors	Class B1 (Secretin)	CRHR2	CRF2R;CRH2R	Q13324	213	919	urocortin 1	Human	Peptide	4697	UCN	P55089	40	124	25	82	RR	GK		9.6			only
crfr2_human	Corticotropin-releasing factor receptors	Peptide receptors	Class B1 (Secretin)	CRHR2	CRF2R;CRH2R	Q13324	213	921	urocortin 2	Human	Peptide	4153	UCN2	Q96RP3	38	112	22	71	SR	GH		8.6			only
crfr2_human	Corticotropin-releasing factor receptors	Peptide receptors	Class B1 (Secretin)	CRHR2	CRF2R;CRH2R	Q13324	213	928	urocortin 3	Human	Peptide	4138	UCN3	Q969E3	38	161	21	119	TK	GR		8			only
ghrhr_human	Glucagon receptor family	Peptide receptors	Class B1 (Secretin)	GHRHR		Q02643	247	2270	GHRH	Human	Peptide	5040	GHRH	P01286	44	108	20	31	RR	GR					only
gipr_human	Glucagon receptor family	Peptide receptors	Class B1 (Secretin)	GIPR		P48546	248	3542	gastric inhibitory polypeptide	Human	Peptide	4983	GIP	P09681	42	153	21	51	PR	RE	9.1	8.7			only
glp1r_human	Glucagon receptor family	Peptide receptors	Class B1 (Secretin)	GLP1R		P43220	249	1132	glucagon-like peptide 1-(7-36) amide	Human, Mouse, Rat	Peptide	3298	GCG	P01275	30	180	20	97	ER	GR	9.2				only
glp1r_human	Glucagon receptor family	Peptide receptors	Class B1 (Secretin)	GLP1R		P43220	249	1136	glucagon	Human, Mouse, Rat	Peptide	3482	GCG	P01275	29	180	20	52	KR	KR	7				only
glp1r_human	Glucagon receptor family	Peptide receptors	Class B1 (Secretin)	GLP1R		P43220	249	3544	glucagon-like peptide 1-(7-37)	Human, Mouse, Rat	Peptide	3355	GCG	P01275	31	180	20	97	ER	RR					only
glp2r_human	Glucagon receptor family	Peptide receptors	Class B1 (Secretin)	GLP2R		O95838	250	1140	glucagon-like peptide 2	Human	Peptide	3766	GCG	P01275	33	180	20	145	RR	RK				8.5	only
glp2r_human	Glucagon receptor family	Peptide receptors	Class B1 (Secretin)	GLP2R		O95838	250	1143	glucagon-like peptide 2-(3-33)	Human	Peptide	3557	GCG	P01275	31	180	20	147	HA	RK				7.4	only
glr_human	Glucagon receptor family	Peptide receptors	Class B1 (Secretin)	GCGR		P47871	251	1136	glucagon	Human, Mouse, Rat	Peptide	3482	GCG	P01275	29	180	20	52	KR	KR			9		only
sctr_human	Glucagon receptor family	Peptide receptors	Class B1 (Secretin)	SCTR		P47872	252	3643	secretin	Human	Peptide	3040	SCT	P09683	27	121	18	27	RR	GK			9.7		only
pth1r_human	Parathyroid hormone receptors	Peptide receptors	Class B1 (Secretin)	PTH1R	PTHR;PTHR1	Q03431	331	1785	PTH	Human	Peptide	9424	PTH	P01270	84	115	25	31	KR	<<					major
pth1r_human	Parathyroid hormone receptors	Peptide receptors	Class B1 (Secretin)	PTH1R	PTHR;PTHR1	Q03431	331	1790	PTHrP-(1-36)	Human	Peptide	4259	PTHLH	P12272	36	177	24	36	KR	RA				6.5	minor
pth1r_human	Parathyroid hormone receptors	Peptide receptors	Class B1 (Secretin)	PTH1R	PTHR;PTHR1	Q03431	331	3738	PTHrP	Human	Peptide	16033	PTHLH	P12272	141	177	24	36	KR	<<					minor
pth2r_human	Parathyroid hormone receptors	Peptide receptors	Class B1 (Secretin)	PTH2R	PTHR2	P49190	332	1785	PTH	Human	Peptide	9424	PTH	P01270	84	115	25	31	KR	<<					minor
pth2r_human	Parathyroid hormone receptors	Peptide receptors	Class B1 (Secretin)	PTH2R	PTHR2	P49190	332	1790	PTHrP-(1-36)	Human	Peptide	4259	PTHLH	P12272	36	177	24	36	KR	RA				5.7	minor
pth2r_human	Parathyroid hormone receptors	Peptide receptors	Class B1 (Secretin)	PTH2R	PTHR2	P49190	332	1815	TIP39	Human, Bovine	Peptide	4504	PTH2	Q96A98	39	100	30	61	RR	<<				9.2	major
pacr_human	VIP and PACAP receptors	Peptide receptors	Class B1 (Secretin)	ADCYAP1R1		P41586	370	1152	VIP	Human, Mouse, Rat	Peptide	3326	VIP	P01282	28	170	20	124	KR	GK	6.3		7.8	6	minor
pacr_human	VIP and PACAP receptors	Peptide receptors	Class B1 (Secretin)	ADCYAP1R1		P41586	370	2257	PACAP-27	Human, Mouse, Rat, Sheep	Peptide	3148	ADCYAP1	P18509	27	176	24	131	KR	GK	8.5		10.6	7.6	major
pacr_human	VIP and PACAP receptors	Peptide receptors	Class B1 (Secretin)	ADCYAP1R1		P41586	370	2258	PACAP-38	Human, Mouse, Rat	Peptide	4535	ADCYAP1	P18509	38	176	24	131	KR	GR	9		10.3		minor
pacr_human	VIP and PACAP receptors	Peptide receptors	Class B1 (Secretin)	ADCYAP1R1		P41586	370	2274	PHM	Human	Peptide	2986	VIP	P01282	27	170	20	80	AR	GK					minor
pacr_human	VIP and PACAP receptors	Peptide receptors	Class B1 (Secretin)	ADCYAP1R1		P41586	370	3706	PHV	Human	Peptide	4552	VIP	P01282	42	170	20	80	AR	KR					minor
vipr1_human	VIP and PACAP receptors	Peptide receptors	Class B1 (Secretin)	VIPR1		P32241	371	1152	VIP	Human, Mouse, Rat	Peptide	3326	VIP	P01282	28	170	20	124	KR	GK	9		7.9	8	major
vipr1_human	VIP and PACAP receptors	Peptide receptors	Class B1 (Secretin)	VIPR1		P32241	371	2257	PACAP-27	Human, Mouse, Rat, Sheep	Peptide	3148	ADCYAP1	P18509	27	176	24	131	KR	GK	8.9		9.9	8.5	minor
vipr1_human	VIP and PACAP receptors	Peptide receptors	Class B1 (Secretin)	VIPR1		P32241	371	2258	PACAP-38	Human, Mouse, Rat	Peptide	4535	ADCYAP1	P18509	38	176	24	131	KR	GR	8.2		9.7		minor
vipr1_human	VIP and PACAP receptors	Peptide receptors	Class B1 (Secretin)	VIPR1		P32241	371	2270	GHRH	Human	Peptide	5040	GHRH	P01286	44	108	20	31	RR	GR	6.2				minor
vipr1_human	VIP and PACAP receptors	Peptide receptors	Class B1 (Secretin)	VIPR1		P32241	371	3643	secretin	Human	Peptide	3040	SCT	P09683	27	121	18	27	RR	GK					minor
vipr2_human	VIP and PACAP receptors	Peptide receptors	Class B1 (Secretin)	VIPR2	VIP2R	P41587	372	1152	VIP	Human, Mouse, Rat	Peptide	3326	VIP	P01282	28	170	20	124	KR	GK	8.7		7.3	8.3	major
vipr2_human	VIP and PACAP receptors	Peptide receptors	Class B1 (Secretin)	VIPR2	VIP2R	P41587	372	2257	PACAP-27	Human, Mouse, Rat, Sheep	Peptide	3148	ADCYAP1	P18509	27	176	24	131	KR	GK			9.4	7.6	minor
vipr2_human	VIP and PACAP receptors	Peptide receptors	Class B1 (Secretin)	VIPR2	VIP2R	P41587	372	2258	PACAP-38	Human, Mouse, Rat	Peptide	4535	ADCYAP1	P18509	38	176	24	131	KR	GR			9.3		minor
vipr2_human	VIP and PACAP receptors	Peptide receptors	Class B1 (Secretin)	VIPR2	VIP2R	P41587	372	2270	GHRH	Human	Peptide	5040	GHRH	P01286	44	108	20	31	RR	GR					minor
vipr2_human	VIP and PACAP receptors	Peptide receptors	Class B1 (Secretin)	VIPR2	VIP2R	P41587	372	3643	secretin	Human	Peptide	3040	SCT	P09683	27	121	18	27	RR	GK					minor
bai1_human	ADGRB	Adhesion receptors	Class B2 (Adhesion)	BAI1		O14514	174	3638	phosphatidylserine	Human	Metabolite	385													only
casr_human	Calcium-sensing receptors	Ion receptors	Class C (Glutamate)	CASR	GPRC2A;PCAR1	P41180	54	707	Ca<sup>2+</sup>	Human	Inorganic	0										2.4			minor
casr_human	Calcium-sensing receptors	Ion receptors	Class C (Glutamate)	CASR	GPRC2A;PCAR1	P41180	54	708	Mg<sup>2+</sup>	Human	Inorganic	0													minor
gabr1_human	GABA<sub>B</sub> receptors	Amino acid receptors	Class C (Glutamate)	GABBR1	GPRC3A	Q9UBS5	240	1067	GABA	Human	Metabolite	103													only
grm1_human	Metabotropic glutamate receptors	Amino acid receptors	Class C (Glutamate)	GRM1	GPRC1A;MGLUR1	Q13255	289	1369	L-glutamic acid	Human	Metabolite	147											5		only
grm2_human	Metabotropic glutamate receptors	Amino acid receptors	Class C (Glutamate)	GRM2	GPRC1B;MGLUR2	Q14416	290	1369	L-glutamic acid	Human	Metabolite	147									4.9		5.4		only
grm3_human	Metabotropic glutamate receptors	Amino acid receptors	Class C (Glutamate)	GRM3	GPRC1C;MGLUR3	Q14832	291	1369	L-glutamic acid	Human	Metabolite	147									7.4		5.4		only
grm4_human	Metabotropic glutamate receptors	Amino acid receptors	Class C (Glutamate)	GRM4	GPRC1D;MGLUR4	Q14833	292	1369	L-glutamic acid	Human	Metabolite	147											5.5		only
grm5_human	Metabotropic glutamate receptors	Amino acid receptors	Class C (Glutamate)	GRM5	GPRC1E;MGLUR5	P41594	293	1369	L-glutamic acid	Human	Metabolite	147											5.5		only
grm6_human	Metabotropic glutamate receptors	Amino acid receptors	Class C (Glutamate)	GRM6	GPRC1F;MGLUR6	O15303	294	1369	L-glutamic acid	Human	Metabolite	147											5.2		only
grm7_human	Metabotropic glutamate receptors	Amino acid receptors	Class C (Glutamate)	GRM7	GPRC1G;MGLUR7	Q14831	295	1369	L-glutamic acid	Human	Metabolite	147									3.1		3		only
grm8_human	Metabotropic glutamate receptors	Amino acid receptors	Class C (Glutamate)	GRM8	GPRC1H;MGLUR8	O00222	296	1369	L-glutamic acid	Human	Metabolite	147											5.6	5.7	only
fzd1_human	Frizzled	Protein receptors	Class F (Frizzled)	FZD1		Q9UP38	229	3548	Wnt-5a	Human	Peptide	35796	WNT5A	P41221	319	380	35	61	VY	<<					only
fzd1_human	Frizzled	Protein receptors	Class F (Frizzled)	FZD1		Q9UP38	229	3549	Wnt-3a	Human	Peptide	37444	WNT3A	P56704	334	352	18	18	>>	<<					only
fzd1_human	Frizzled	Protein receptors	Class F (Frizzled)	FZD1		Q9UP38	229	3672	Wnt-1	Human	Peptide	38295	WNT1	P04628	343	370	27	27	>>	<<					only
fzd1_human	Frizzled	Protein receptors	Class F (Frizzled)	FZD1		Q9UP38	229	3673	Wnt-2	Human	Peptide	37600	WNT2	P09544	335	360	25	25	>>	<<					only
fzd1_human	Frizzled	Protein receptors	Class F (Frizzled)	FZD1		Q9UP38	229	3681	Wnt-7b	Human	Peptide	36307	WNT7B	P56706	325	349	24	24	>>	<<					only
fzd2_human	Frizzled	Protein receptors	Class F (Frizzled)	FZD2		Q14332	230	3548	Wnt-5a	Human	Peptide	35796	WNT5A	P41221	319	380	35	61	VY	<<					only
fzd6_human	Frizzled	Protein receptors	Class F (Frizzled)	FZD6		O60353	234	3547	Wnt-4	Human	Peptide	36673	WNT4	P56705	329	351	22	22	>>	<<					only
fzd6_human	Frizzled	Protein receptors	Class F (Frizzled)	FZD6		O60353	234	3548	Wnt-5a	Human	Peptide	35796	WNT5A	P41221	319	380	35	61	VY	<<					only
fzd6_human	Frizzled	Protein receptors	Class F (Frizzled)	FZD6		O60353	234	3549	Wnt-3a	Human	Peptide	37444	WNT3A	P56704	334	352	18	18	>>	<<					only
gp107_human	Other GPCR orphans	Orphan receptors	Other GPCRs	GPR107	KIAA1624;LUSTR1	Q5VW38	651	5654	neuronostatin	Human, Pig	Peptide	1416			13										only
