# Supplementary material for: Discovery of Human Signaling Systems: Pairing Peptides to G Protein-Coupled Receptors
Source: Cell. 2019 Oct 31;179(4):895–908.e21. doi: 10.1016/j.cell.2019.10.010 (PMC6838683; doi:10.1016/j.cell.2019.10.010)
Supplement: Table S2. Fingerprint Similarities and Jaccard Indices, Related to Figures 2 and S2 [file mmc2.xlsx]

## Sheet: Description
Supplementary Table 2			Supporting Figure 2 and S2
Tab 1: Family-Jaccard			This dataset was derived from ortholog queries and calculations from OMA
	Column A:		Uniprot species mnemonic code
	Column B:		Species scientific name
	For Each peptide receptor-ligand family there is information about:
		#L	Number of ortholog ligands
		#R	Number of ortholog receptors
		JaccL	Jaccard similarity index between human ligand and species ligand repertoires
		JaccR	Jaccard similarity index between human receptor and species receptor repertoires
Tab 2: Fingerprint Similarities			This dataset was derived from fingerprint calculations of receptor-ligand pairs
	Column A:	EntryName	Uniprot entry name
	Column B:	Uniprot	Uniprot accession
	Column C:	LigandPrGene	Peptide ligand precursor gene name
	Column D:	LigandPrUniprot	Peptide ligand precursor Uniprot accession
	Column E:	Family	GPCRdb family name (IUPHAR classification)
	Column F:	Class	GPCRdb class
	Column G:	FingerprintSimilarity	Fingerprint similarity among 1:1 orthologs among all OMA available eukaryotic organisms (n=313)
	Column H:	Comment	Comment if fingerprint couldn't be calculated due to missing ortholog data
Tab 3: OMA alternatives			OMA browser alternative identifiers if queried uniprot accessions were not available in OMA
	Column A:		Uniprot query for ortholog search
	Column B:		Uniprot to OMA closest homolog alternative if queried Uniprot accession was not available in OMA

## Sheet: Family-Jaccard
		Complete Pep/Prot system				Angiotensin				Apelin				Bombesin				Bradykinin				Calcitonin				Chemerin receptor				Chemokine				Cholecystokinin				Complement peptide				Corticotropin-releasing				Endothelin
Code	speciesName	#L	#R	JaccL	JaccR	#L	#R	JaccL	JaccR	#L	#R	JaccL	JaccR	#L	#R	JaccL	JaccR	#L	#R	JaccL	JaccR	#L	#R	JaccL	JaccR	#L	#R	JaccL	JaccR	#L	#R	JaccL	JaccR	#L	#R	JaccL	JaccR	#L	#R	JaccL	JaccR	#L	#R	JaccL	JaccR	#L	#R	JaccL	JaccR
HUMAN	Homo sapiens	120	131	1	1	1	2	1	1	2	1	1	1	2	3	1	1	1	2	1	1	4	2	1	1	1	1	1	1	40	23	1	1	2	2	1	1	2	3	1	1	4	2	1	1	3	2	1	1
CHLSB	Chlorocebus sabaeus	115	124	0.7	0.92	1	2	1	1	1	1	0.5	1	2	3	1	1	1	2	1	1	2	1	0.5	0.5	1	1	1	1	34	23	0.57	1	2	2	1	1	2	3	1	1	4	1	1	0.5	3	2	1	1
OTOGA	Otolemur garnettii	97	121	0.5	0.89	1	1	1	0.5	0	2	0	0.5	1	3	0.5	1	1	2	1	1	3	1	0.4	0.5	0	1	0	1	23	20	0.34	0.87	2	2	1	1	3	3	0.67	1	3	1	0.75	0.5	3	3	1	0.67
GORGO	Gorilla gorilla gorilla	111	119	0.74	0.87	1	2	1	1	0	1	0	1	2	3	1	1	1	2	1	1	2	1	0.5	0.5	3	1	0.33	1	36	23	0.69	1	1	2	0.5	1	4	3	0.5	1	3	1	0.75	0.5	3	2	1	1
PAPAN	Papio anubis	126	123	0.66	0.87	1	1	1	0.5	0	1	0	1	1	2	0.5	0.67	1	2	1	1	3	1	0.75	0.5	1	1	1	1	40	22	0.57	0.96	2	2	1	1	3	3	0.67	1	4	0	1	0	3	2	1	1
PANTR	Pan troglodytes	116	118	0.75	0.87	1	2	1	1	0	1	0	1	2	3	1	1	1	2	1	1	3	1	0.4	0.5	1	0	1	0	36	22	0.73	0.96	2	2	1	1	4	3	0.5	1	3	1	0.75	0.5	3	2	1	1
BOVIN	Bos taurus	102	123	0.69	0.85	1	2	1	1	1	1	0.5	1	2	3	1	1	1	2	1	1	1	1	0.25	0.5	1	1	1	1	32	22	0.53	0.88	2	2	1	1	5	3	0.4	1	4	1	1	0.5	3	2	1	1
FELCA	Felis catus	94	120	0.52	0.85	0	2	0	1	1	1	0.5	1	1	3	0.5	1	1	2	1	1	1	1	0.25	0.5	1	1	1	1	25	22	0.44	0.96	2	2	1	1	4	3	0.5	1	2	1	0.5	0.5	2	2	0.67	1
MACMU	Macaca mulatta	119	123	0.65	0.84	1	2	1	1	1	2	0.5	0.5	1	3	0.5	1	1	2	1	1	3	1	0.75	0.5	1	0	1	0	35	21	0.53	0.83	2	2	1	1	1	3	0.5	1	4	1	1	0.5	3	2	1	1
NOMLE	Nomascus leucogenys	106	114	0.73	0.84	1	2	1	1	0	1	0	1	2	3	1	1	1	2	1	1	3	1	0.4	0.5	1	1	1	1	37	21	0.6	0.91	2	2	1	1	3	3	0.67	1	4	1	1	0.5	3	2	1	1
CANLF	Canis lupus familiaris	101	116	0.59	0.83	1	2	1	1	0	2	0	0.5	2	3	1	1	1	2	1	1	1	1	0.25	0.5	1	1	1	1	26	20	0.47	0.87	2	2	1	1	4	3	0.5	1	4	1	1	0.5	3	2	1	1
LOXAF	Loxodonta africana	104	116	0.54	0.82	1	2	1	1	1	1	0.5	1	2	3	1	1	1	2	1	1	1	1	0.25	0.5	1	1	1	1	24	21	0.45	0.91	2	2	1	1	6	2	0.33	0.67	4	1	1	0.5	3	3	1	0.67
SHEEP	Ovis aries	93	115	0.64	0.82	1	2	1	1	1	1	0.5	1	1	3	0.5	1	1	1	1	0.5	1	1	0.25	0.5	1	1	1	1	32	19	0.5	0.83	2	2	1	1	1	3	0.5	1	4	1	1	0.5	3	2	1	1
AILME	Ailuropoda melanoleuca	99	122	0.67	0.82	1	2	1	1	1	1	0.5	1	2	3	1	1	1	2	1	1	2	1	0.5	0.5	1	1	1	1	32	22	0.53	0.88	2	2	1	1	5	3	0.4	1	3	1	0.75	0.5	3	2	1	1
CALJA	Callithrix jacchus	115	117	0.67	0.82	1	2	1	1	0	1	0	1	1	3	0.5	1	1	1	1	0.5	0	1	0	0.5	1	2	1	0.5	30	23	0.63	0.92	2	2	1	1	4	3	0.5	1	4	1	1	0.5	3	3	1	0.67
MUSPF	Mustela putorius furo	102	113	0.57	0.82	1	2	1	1	0	2	0	0.5	2	3	1	1	1	1	1	0.5	1	1	0.25	0.5	1	1	1	1	27	19	0.46	0.83	2	2	1	1	6	3	0.33	1	3	1	0.75	0.5	2	2	0.67	1
PONAB	Pongo abelii	100	115	0.65	0.81	0	2	0	1	0	3	0	0.33	2	3	1	1	1	2	1	1	2	1	0.2	0.5	1	1	1	1	34	22	0.57	0.96	2	2	1	1	3	2	0.67	0.67	4	1	1	0.5	2	2	0.67	1
RATNO	Rattus norvegicus	136	120	0.5	0.81	1	1	1	0.5	1	1	0.5	1	2	3	1	1	1	2	1	1	1	1	0.25	0.5	1	1	1	1	18	20	0.41	0.79	2	2	1	1	8	4	0.25	0.75	4	1	1	0.5	3	2	1	1
MOUSE	Mus musculus	142	127	0.48	0.8	1	1	1	0.5	2	4	1	0.25	2	3	1	1	0	2	0	1	1	1	0.25	0.5	1	1	1	1	20	22	0.33	0.88	2	2	1	1	7	3	0.29	1	4	1	1	0.5	3	2	1	1
CAVPO	Cavia porcellus	89	107	0.55	0.78	1	1	1	0.5	0	1	0	1	2	3	1	1	1	1	1	0.5	1	1	0.25	0.5	1	1	1	1	18	18	0.35	0.78	2	2	1	1	2	3	0.33	1	1	1	0.25	0.5	3	2	1	1
DASNO	Dasypus novemcinctus	86	110	0.57	0.77	1	1	1	0.5	0	1	0	1	2	3	1	1	1	1	1	0.5	1	1	0.25	0.5	1	1	1	1	28	20	0.42	0.79	2	2	1	1	1	2	0.5	0.67	4	1	1	0.5	3	2	1	1
ICTTR	Ictidomys tridecemlineatus	104	120	0.54	0.76	1	2	1	1	1	1	0.5	1	2	3	1	1	1	1	1	0.5	1	1	0.25	0.5	1	1	1	1	25	21	0.44	0.76	2	2	1	1	3	3	0.67	1	2	1	0.5	0.5	3	2	1	1
HORSE	Equus caballus	84	112	0.59	0.76	1	2	1	1	0	1	0	1	2	3	1	1	1	2	1	1	1	1	0.25	0.5	1	1	1	1	29	19	0.47	0.75	2	2	1	1	0	2	0	0.67	3	1	0.75	0.5	3	2	1	1
RABIT	Oryctolagus cuniculus	94	110	0.57	0.75	1	2	1	1	1	1	0.5	1	2	3	1	1	0	2	0	1	1	1	0.25	0.5	1	2	1	0.5	25	21	0.48	0.83	1	2	0.5	1	3	2	0.25	0.67	2	1	0.5	0.5	3	3	1	0.67
PIGXX	Sus scrofa	77	109	0.55	0.69	0	2	0	1	1	0	0.5	0	0	3	0	1	0	2	0	0.33	2	1	0.5	0.5	0	1	0	1	24	20	0.42	0.79	2	1	1	0.5	3	3	0.67	1	1	0	0.25	0	2	3	0.67	0.67
MYOLU	Myotis lucifugus	118	100	0.38	0.69	1	2	1	1	1	1	0.5	1	2	3	1	1	1	1	1	0.5	0	2	0	0.33	1	0	1	0	19	20	0.34	0.72	2	2	1	1	1	3	0.5	0.2	3	1	0.75	0.5	3	2	1	1
TURTR	Tursiops truncatus	93	93	0.59	0.68	1	1	1	0.5	0	1	0	1	1	3	0.5	1	1	1	1	0.5	1	1	0.25	0.5	1	1	1	1	26	16	0.43	0.7	1	2	0.5	1	2	1	1	0.33	3	1	0.75	0.5	3	2	1	1
PTEVA	Pteropus vampyrus	99	96	0.62	0.67	1	2	1	1	0	2	0	0.5	1	2	0.5	0.67	1	2	1	1	1	1	0.25	0.5	1	1	1	1	28	15	0.39	0.65	1	2	0.5	1	2	2	1	0.67	4	1	1	0.5	3	2	1	1
SARHA	Sarcophilus harrisii	71	99	0.48	0.67	1	2	1	1	0	1	0	1	2	3	1	1	1	2	1	1	1	1	0.25	0.5	1	2	1	0.5	21	18	0.3	0.78	1	3	0.5	0.67	2	2	0.33	0.67	3	1	0.75	0.5	2	2	0.67	1
MICMU	Microcebus murinus	72	84	0.54	0.63	0	1	0	0.5	0	1	0	1	2	3	1	1	1	2	1	1	1	1	0.25	0.5	1	0	1	0	24	17	0.45	0.74	2	2	1	1	1	0	0.5	0	2	1	0.5	0.5	3	2	1	1
CHICK	Gallus gallus	71	115	0.38	0.59	8	2	0.12	1	0	2	0	0.5	1	10	0.5	0.3	1	2	1	1	1	1	0.25	0.5	1	0	1	0	14	15	0.17	0.52	1	2	0.5	1	3	2	0.67	0.67	1	1	0.25	0.5	3	3	1	0.67
FICAL	Ficedula albicollis	44	111	0.31	0.59	1	2	1	1	0	1	0	1	0	6	0	0.29	0	2	0	1	1	1	0.25	0.5	0	4	0	0.25	3	11	0.07	0.48	1	3	0.5	0.67	3	2	0.67	0.25	1	1	0.25	0.5	1	3	0.33	0.67
MONDO	Monodelphis domestica	58	89	0.4	0.58	1	2	1	1	0	0	0	0	1	5	0.5	0.6	1	0	1	0	1	1	0.25	0.5	1	0	1	0	12	17	0.16	0.67	1	1	0.5	0.5	3	2	0.25	0.67	2	1	0.5	0.5	2	2	0.67	1
OCHPR	Ochotona princeps	68	81	0.5	0.57	0	0	0	0	0	0	0	0	1	2	0.5	0.67	0	1	0	0.5	0	2	0	0.33	1	1	1	1	23	15	0.43	0.65	2	2	1	1	1	2	0.5	0.67	1	1	0.25	0.5	3	2	1	1
ANAPL	Anas platyrhynchos	46	117	0.32	0.57	1	3	1	0.67	0	0	0	0	0	3	0	1	1	2	1	1	1	2	0.25	0.33	0	2	0	0.5	4	13	0.1	0.5	0	2	0	1	3	2	0.67	0.25	0	1	0	0.5	1	3	0.33	0.67
PROCA	Procavia capensis	67	79	0.47	0.56	1	2	1	1	0	0	0	0	1	2	0.5	0.67	1	1	1	0.5	0	0	0	0	0	0	0	0	14	14	0.29	0.61	1	1	0.5	0.5	3	2	0.67	0.67	4	1	1	0.5	2	2	0.67	1
DIPOR	Dipodomys ordii	79	75	0.47	0.55	1	1	1	0.5	0	0	0	0	0	3	0	1	1	0	1	0	0	1	0	0.5	1	1	1	1	18	9	0.29	0.39	1	1	0.5	0.5	3	1	0.67	0.33	4	0	1	0	1	1	0.33	0.5
XENTR	Xenopus tropicalis	41	118	0.27	0.52	1	2	1	1	1	0	0.5	0	0	5	0	0.6	0	1	0	0.5	1	1	0.25	0.5	0	1	0	1	1	10	0.03	0.32	1	1	0.5	0.5	1	2	0.5	0.67	2	2	0.5	0.33	1	3	0.33	0.67
MELGA	Meleagris gallopavo	48	108	0.3	0.52	6	2	0.17	1	0	0	0	0	0	7	0	0.43	0	2	0	1	1	1	0.25	0.5	0	2	0	0.5	3	14	0.07	0.42	1	1	0.5	0.5	3	3	0.67	0.5	1	1	0.25	0.5	1	2	0.33	0.33
ANOCA	Anolis carolinensis	28	120	0.22	0.52	1	3	1	0.67	0	0	0	0	0	3	0	1	0	1	0	0.5	0	1	0	0.5	0	4	0	0.25	0	21	0	0.47	1	4	0.5	0.2	0	2	0	0.67	2	1	0.5	0.5	1	3	0.33	0.67
MACEU	Macropus eugenii	60	82	0.35	0.52	0	1	0	0.5	0	0	0	0	2	2	1	0.67	0	0	0	0	2	1	0.5	0.5	1	0	1	0	17	9	0.12	0.39	2	2	1	1	3	0	0.67	0	1	1	0.25	0.5	1	1	0.33	0.5
TAEGU	Taeniopygia guttata	43	92	0.27	0.51	1	2	1	1	0	0	0	0	0	5	0	0.6	0	2	0	1	1	1	0.25	0.5	0	0	0	0	6	11	0.05	0.42	1	2	0.5	0.33	1	0	0.5	0	1	2	0.25	0.33	1	3	0.33	0.67
ORNAN	Ornithorhynchus anatinus	70	83	0.29	0.51	1	1	1	0.5	0	2	0	0.5	0	3	0	1	0	2	0	1	2	1	0.5	0.5	0	2	0	0.5	10	14	0.14	0.37	1	0	0.5	0	4	1	0.5	0.33	1	1	0.25	0.5	1	2	0.33	0.33
PELSI	Pelodiscus sinensis	50	139	0.34	0.51	1	2	1	1	0	1	0	1	0	11	0	0.27	1	1	1	0.5	2	1	0.5	0.5	0	1	0	1	1	19	0.03	0.5	1	3	0.5	0.25	5	1	0.4	0.33	2	2	0.5	0.33	1	3	0.33	0.25
ECHTE	Echinops telfairi	65	66	0.42	0.48	1	0	1	0	0	1	0	1	1	3	0.5	1	1	0	1	0	0	1	0	0.5	1	0	1	0	16	8	0.3	0.35	1	2	0.5	1	2	0	1	0	2	1	0.5	0.5	2	1	0.67	0.5
TUPBE	Tupaia belangeri	60	65	0.44	0.45	0	0	0	0	0	1	0	1	2	3	1	0.5	0	0	0	0	1	1	0.25	0.5	1	0	1	0	17	13	0.3	0.57	1	0	0.5	0	1	2	0.5	0.67	1	1	0.25	0.5	2	2	0.67	1
ERIEU	Erinaceus europaeus	71	63	0.45	0.44	1	1	1	0.5	0	0	0	0	1	3	0.5	1	1	1	1	0.5	1	1	0.25	0.5	0	0	0	0	22	9	0.38	0.33	2	1	1	0.5	2	0	1	0	1	1	0.25	0.5	3	2	1	1
CHOHO	Choloepus hoffmanni	51	54	0.38	0.4	0	1	0	0.5	0	0	0	0	2	0	1	0	1	0	1	0	1	1	0.25	0.5	0	0	0	0	11	7	0.28	0.3	2	1	1	0.5	1	2	0.5	0.67	2	0	0.5	0	0	2	0	1
LEPOC	Lepisosteus oculatus	50	149	0.24	0.39	1	5	1	0.4	1	0	0.5	0	0	20	0	0.15	1	0	1	0	1	2	0.25	0.33	0	0	0	0	10	18	0.06	0.32	1	4	0.5	0.2	1	2	0.5	0.25	2	1	0.5	0.5	0	3	0	0.67
LATCH	Latimeria chalumnae	43	151	0.24	0.38	1	3	1	0.67	0	3	0	0.33	1	12	0.5	0.25	1	0	1	0	1	2	0.25	0.33	0	0	0	0	2	18	0.05	0.41	1	0	0.5	0	3	9	0.25	0.09	1	0	0.25	0	1	4	0.33	0.5
SORAR	Sorex araneus	54	53	0.3	0.38	1	0	1	0	0	0	0	0	0	2	0	0.67	1	0	1	0	1	1	0.25	0.5	0	0	0	0	19	10	0.28	0.43	1	0	0.5	0	2	0	1	0	1	0	0.25	0	1	1	0.33	0.5
VICPA	Vicugna pacos	50	53	0.37	0.37	0	0	0	0	0	0	0	0	0	3	0	1	1	1	1	0.5	1	1	0.25	0.5	0	0	0	0	13	8	0.26	0.35	0	1	0	0.5	1	1	0.5	0.33	4	0	1	0	1	2	0.33	0.33
GADMO	Gadus morhua	37	85	0.13	0.32	1	2	1	1	0	0	0	0	0	2	0	0.67	0	0	0	0	1	3	0.25	0.25	0	0	0	0	2	9	0.02	0.33	0	0	0	0	5	1	0.17	0.33	0	1	0	0.5	0	3	0	0.25
GASAC	Gasterosteus aculeatus	31	121	0.14	0.32	0	2	0	1	0	6	0	0.17	0	6	0	0.29	0	5	0	0.17	1	3	0.25	0.25	0	0	0	0	2	13	0.05	0.29	0	1	0	0.5	0	1	0	0.33	1	3	0.25	0.25	0	4	0	0.5
ASTMX	Astyanax mexicanus	37	128	0.19	0.31	1	0	1	0	0	8	0	0.12	0	3	0	0.5	0	9	0	0.22	0	4	0	0.2	0	0	0	0	3	15	0.05	0.31	1	3	0.5	0.67	5	16	0.4	0.12	0	1	0	0.5	0	5	0	0.4
TAKRU	Takifugu rubripes	29	115	0.15	0.31	1	4	1	0.5	0	2	0	0.5	0	6	0	0.29	0	2	0	1	1	5	0.25	0.17	0	0	0	0	2	9	0.02	0.28	0	5	0	0.17	1	1	0.5	0.33	1	5	0.25	0.17	0	4	0	0.2
XIPMA	Xiphophorus maculatus	44	128	0.21	0.31	1	11	1	0.18	0	2	0	0.5	0	14	0	0.13	0	4	0	0.2	0	3	0	0.25	0	4	0	0.25	3	9	0.05	0.28	1	3	0.5	0.25	2	2	0.33	0.25	2	1	0.5	0.5	0	1	0	0.5
POEFO	Poecilia formosa	36	129	0.19	0.3	1	5	1	0.4	0	2	0	0.5	0	8	0	0.22	0	0	0	0	0	3	0	0.25	0	0	0	0	7	22	0.09	0.22	0	3	0	0.25	1	1	0.5	0.33	2	1	0.5	0.5	0	5	0	0.4
TETNG	Tetraodon nigroviridis	33	111	0.14	0.29	0	5	0	0.4	0	2	0	0.5	0	3	0	0.2	0	2	0	0.33	1	2	0.25	0.33	0	0	0	0	0	10	0	0.18	0	1	0	0.5	1	3	0.5	0.2	1	3	0.25	0.25	0	5	0	0.4
ORENI	Oreochromis niloticus	41	145	0.18	0.28	1	3	1	0.67	0	2	0	0.5	0	5	0	0.33	0	5	0	0.17	0	3	0	0.25	0	0	0	0	4	14	0.1	0.19	0	1	0	0.5	1	2	0.5	0.25	1	2	0.25	0.33	0	5	0	0.4
DANRE	Danio rerio	68	122	0.2	0.28	0	1	0	0.5	1	2	0.5	0.5	0	2	0	0.67	0	4	0	0.5	1	2	0.25	0.33	0	0	0	0	22	14	0.13	0.23	0	3	0	0.67	4	3	0.2	0.2	3	3	0.4	0.25	0	3	0	0.25
ORYLA	Oryzias latipes	42	134	0.17	0.27	0	3	0	0.67	0	12	0	0.08	0	14	0	0.06	0	0	0	0	1	4	0.25	0.2	0	16	0	0.06	0	21	0	0.29	2	3	0.33	0.25	1	1	0.5	0.33	2	2	0.2	0.33	0	4	0	0.5
PETMA	Petromyzon marinus	7	37	0.03	0.14	0	1	0	0.5	0	0	0	0	0	0	0	0	0	5	0	0.17	0	1	0	0.5	0	3	0	0.33	0	1	0	0.04	0	0	0	0	0	0	0	0	0	0	0	0	0	0	0	0
LOTGI	Lottia gigantea	8	58	0.02	0.1	0	0	0	0	0	0	0	0	0	0	0	0	0	0	0	0	0	0	0	0	0	0	0	0	0	5	0	0.04	0	0	0	0	0	0	0	0	0	0	0	0	0	0	0	0
STRPU	Strongylocentrotus purpuratus	6	89	0.02	0.09	0	0	0	0	0	0	0	0	0	0	0	0	0	0	0	0	0	0	0	0	0	0	0	0	0	38	0	0.05	0	2	0	0.33	1	0	0.5	0	0	2	0	0.33	0	8	0	0.11
CAEBR	Caenorhabditis briggsae	2	22	0.01	0.08	0	0	0	0	0	0	0	0	0	0	0	0	0	0	0	0	0	0	0	0	0	0	0	0	0	0	0	0	0	1	0	0.5	0	0	0	0	0	0	0	0	0	0	0	0
BRAFL	Branchiostoma floridae	13	66	0.02	0.07	0	0	0	0	0	0	0	0	0	0	0	0	0	0	0	0	0	1	0	0.5	0	0	0	0	0	11	0	0.06	0	0	0	0	0	0	0	0	0	0	0	0	0	4	0	0.2
CRAGI	Crassostrea gigas	10	16	0.03	0.07	0	0	0	0	0	0	0	0	0	0	0	0	0	0	0	0	0	0	0	0	0	0	0	0	0	0	0	0	0	4	0	0.5	1	0	0.5	0	0	0	0	0	0	0	0	0
STRMM	Strigamia maritima	7	11	0.02	0.06	0	0	0	0	0	0	0	0	0	0	0	0	0	0	0	0	0	0	0	0	0	0	0	0	0	0	0	0	0	1	0	0.5	1	0	0.5	0	0	0	0	0	0	0	0	0
LINUN	Lingula unguis	1	20	0.01	0.06	0	0	0	0	0	0	0	0	0	0	0	0	0	0	0	0	0	0	0	0	0	0	0	0	0	0	0	0	0	1	0	0.5	0	0	0	0	0	0	0	0	0	0	0	0
CAPI1	Capitella sp. 1	9	56	0.02	0.06	0	0	0	0	0	0	0	0	0	0	0	0	0	11	0	0.08	0	0	0	0	0	0	0	0	0	0	0	0	0	0	0	0	0	0	0	0	0	0	0	0	0	0	0	0
CAERE	Caenorhabditis remanei	3	30	0.01	0.06	0	0	0	0	0	0	0	0	0	0	0	0	0	0	0	0	0	0	0	0	0	0	0	0	0	3	0	0.04	0	2	0	0.33	0	0	0	0	0	0	0	0	0	0	0	0
HYPDU	Hypsibius dujardini	5	11	0.02	0.06	0	0	0	0	0	0	0	0	0	0	0	0	0	0	0	0	0	0	0	0	0	0	0	0	0	1	0	0.04	0	0	0	0	0	0	0	0	0	0	0	0	0	0	0	0
HELME	Heliconius melpomene	4	10	0.01	0.06	0	0	0	0	0	0	0	0	0	1	0	0.33	0	0	0	0	0	0	0	0	0	0	0	0	0	0	0	0	0	0	0	0	0	0	0	0	0	0	0	0	0	0	0	0
OCTBM	Octopus bimaculoides	4	20	0.01	0.06	0	0	0	0	0	0	0	0	0	0	0	0	0	0	0	0	0	0	0	0	0	0	0	0	0	0	0	0	0	1	0	0.5	0	0	0	0	0	2	0	0.33	0	0	0	0
CIOSA	Ciona savignyi	0	18	0	0.06	0	0	0	0	0	0	0	0	0	0	0	0	0	0	0	0	0	0	0	0	0	0	0	0	0	1	0	0.04	0	2	0	1	0	0	0	0	0	0	0	0	0	0	0	0
PEDHC	Pediculus humanus subsp. corporis	4	9	0.01	0.06	0	0	0	0	0	0	0	0	0	0	0	0	0	0	0	0	0	0	0	0	0	0	0	0	0	0	0	0	0	0	0	0	0	0	0	0	0	0	0	0	0	0	0	0
CAEEL	Caenorhabditis elegans	2	20	0.01	0.06	0	0	0	0	0	0	0	0	0	0	0	0	0	0	0	0	0	0	0	0	0	0	0	0	0	0	0	0	0	2	0	0.33	0	0	0	0	0	0	0	0	0	0	0	0
CAPTE	Capitella teleta	9	53	0.02	0.06	0	0	0	0	0	0	0	0	0	0	0	0	0	8	0	0.11	0	0	0	0	0	0	0	0	0	0	0	0	0	0	0	0	0	0	0	0	0	0	0	0	0	0	0	0
ATTCE	Atta cephalotes	3	8	0.02	0.05	0	0	0	0	0	0	0	0	0	0	0	0	0	0	0	0	0	0	0	0	0	0	0	0	0	0	0	0	0	0	0	0	0	0	0	0	0	0	0	0	0	0	0	0
CAMFO	Camponotus floridanus	4	10	0.01	0.05	0	0	0	0	0	0	0	0	0	0	0	0	0	0	0	0	0	2	0	0.33	0	0	0	0	0	0	0	0	0	1	0	0.5	0	0	0	0	0	0	0	0	0	0	0	0
CIOIN	Ciona intestinalis	0	8	0	0.05	0	0	0	0	0	0	0	0	0	0	0	0	0	0	0	0	0	0	0	0	0	0	0	0	0	2	0	0.09	0	1	0	0.5	0	0	0	0	0	0	0	0	0	0	0	0
APIME	Apis mellifera	3	9	0.01	0.05	0	0	0	0	0	0	0	0	0	0	0	0	0	0	0	0	0	1	0	0.5	0	0	0	0	0	0	0	0	0	1	0	0.5	0	0	0	0	0	0	0	0	0	0	0	0
ANOGA	Anopheles gambiae	1	16	0.01	0.05	0	0	0	0	0	0	0	0	0	2	0	0.25	0	0	0	0	0	0	0	0	0	0	0	0	0	0	0	0	0	0	0	0	0	0	0	0	0	0	0	0	0	0	0	0
DAPPU	Daphnia pulex	6	8	0.02	0.04	0	0	0	0	0	0	0	0	0	0	0	0	0	0	0	0	0	0	0	0	0	0	0	0	0	0	0	0	0	0	0	0	0	0	0	0	0	0	0	0	0	0	0	0
ACYPI	Acyrthosiphon pisum	4	7	0.01	0.04	0	0	0	0	0	0	0	0	0	0	0	0	0	0	0	0	0	0	0	0	0	0	0	0	0	0	0	0	0	0	0	0	0	0	0	0	0	0	0	0	0	0	0	0
CAEJA	Caenorhabditis japonica	4	16	0.02	0.04	0	0	0	0	0	0	0	0	0	0	0	0	0	0	0	0	0	0	0	0	0	0	0	0	0	0	0	0	0	2	0	0.33	0	0	0	0	0	0	0	0	0	0	0	0
LINHU	Linepithema humile	3	9	0.01	0.04	0	0	0	0	0	0	0	0	0	0	0	0	0	0	0	0	0	0	0	0	0	0	0	0	0	0	0	0	0	0	0	0	0	0	0	0	0	0	0	0	0	0	0	0
RHOPR	Rhodnius prolixus	5	5	0.01	0.04	0	0	0	0	0	0	0	0	0	0	0	0	0	0	0	0	0	0	0	0	0	0	0	0	0	0	0	0	0	0	0	0	0	0	0	0	0	0	0	0	0	0	0	0
BRUMA	Brugia malayi	3	12	0.01	0.04	0	0	0	0	0	0	0	0	0	0	0	0	0	0	0	0	0	0	0	0	0	0	0	0	0	0	0	0	0	0	0	0	0	0	0	0	0	1	0	0.5	0	0	0	0
ONCVO	Onchocerca volvulus	2	6	0.01	0.04	0	0	0	0	0	0	0	0	0	0	0	0	0	0	0	0	0	0	0	0	0	0	0	0	0	1	0	0.04	0	0	0	0	0	0	0	0	0	0	0	0	0	0	0	0
DROKI	Drosophila kikkawai	2	7	0.01	0.04	0	0	0	0	0	0	0	0	0	0	0	0	0	0	0	0	0	0	0	0	0	0	0	0	0	0	0	0	0	2	0	0.33	0	0	0	0	0	0	0	0	0	0	0	0
HELRO	Helobdella robusta	6	10	0.02	0.04	0	0	0	0	0	0	0	0	0	0	0	0	0	0	0	0	0	1	0	0.5	0	0	0	0	0	1	0	0.04	0	0	0	0	0	0	0	0	0	0	0	0	0	0	0	0
LUCCU	Lucilia cuprina	2	10	0.01	0.04	0	0	0	0	0	0	0	0	0	0	0	0	0	0	0	0	0	0	0	0	0	0	0	0	0	0	0	0	0	0	0	0	0	0	0	0	0	0	0	0	0	0	0	0
ZOONE	Zootermopsis nevadensis	0	7	0	0.04	0	0	0	0	0	0	0	0	0	0	0	0	0	0	0	0	0	0	0	0	0	0	0	0	0	0	0	0	0	0	0	0	0	0	0	0	0	0	0	0	0	0	0	0
CULQU	Culex quinquefasciatus	2	5	0.01	0.04	0	0	0	0	0	0	0	0	0	0	0	0	0	0	0	0	0	0	0	0	0	0	0	0	0	0	0	0	0	0	0	0	0	0	0	0	0	0	0	0	0	0	0	0
CAEBE	Caenorhabditis brenneri	2	13	0.01	0.04	0	0	0	0	0	0	0	0	0	0	0	0	0	0	0	0	0	0	0	0	0	0	0	0	0	0	0	0	0	0	0	0	0	0	0	0	0	0	0	0	0	0	0	0
STRRB	Strongyloides ratti	1	9	0.01	0.04	0	0	0	0	0	0	0	0	0	0	0	0	0	0	0	0	0	0	0	0	0	0	0	0	0	0	0	0	0	1	0	0.5	0	0	0	0	0	0	0	0	0	0	0	0
HARSA	Harpegnathos saltator	5	4	0.01	0.03	0	0	0	0	0	0	0	0	0	0	0	0	0	0	0	0	0	0	0	0	0	0	0	0	0	0	0	0	0	1	0	0.5	0	0	0	0	0	0	0	0	0	0	0	0
DROWI	Drosophila willistoni	1	4	0.01	0.03	0	0	0	0	0	0	0	0	0	0	0	0	0	0	0	0	0	0	0	0	0	0	0	0	0	0	0	0	0	1	0	0.5	0	0	0	0	0	0	0	0	0	0	0	0
AEDAE	Aedes aegypti	0	7	0	0.03	0	0	0	0	0	0	0	0	0	0	0	0	0	0	0	0	0	0	0	0	0	0	0	0	0	0	0	0	0	0	0	0	0	0	0	0	0	0	0	0	0	0	0	0
ANODA	Anopheles darlingi	0	4	0	0.03	0	0	0	0	0	0	0	0	0	0	0	0	0	0	0	0	0	1	0	0.5	0	0	0	0	0	0	0	0	0	0	0	0	0	0	0	0	0	0	0	0	0	0	0	0
DROPS	Drosophila pseudoobscura pseudoobscura	1	4	0.01	0.03	0	0	0	0	0	0	0	0	0	0	0	0	0	0	0	0	0	0	0	0	0	0	0	0	0	0	0	0	0	1	0	0.5	0	0	0	0	0	0	0	0	0	0	0	0
DROBM	Drosophila biarmipes	1	4	0.01	0.03	0	0	0	0	0	0	0	0	0	0	0	0	0	0	0	0	0	0	0	0	0	0	0	0	0	0	0	0	0	1	0	0.5	0	0	0	0	0	0	0	0	0	0	0	0
TRISP	Trichinella spiralis	1	4	0.01	0.03	0	0	0	0	0	0	0	0	0	0	0	0	0	0	0	0	0	0	0	0	0	0	0	0	0	0	0	0	0	0	0	0	0	0	0	0	0	0	0	0	0	0	0	0
DROEU	Drosophila eugracilis	2	5	0.01	0.03	0	0	0	0	0	0	0	0	0	0	0	0	0	0	0	0	0	0	0	0	0	0	0	0	0	0	0	0	0	2	0	1	0	0	0	0	0	0	0	0	0	0	0	0
DROYA	Drosophila yakuba	0	4	0	0.03	0	0	0	0	0	0	0	0	0	0	0	0	0	0	0	0	0	0	0	0	0	0	0	0	0	0	0	0	0	1	0	0.5	0	0	0	0	0	0	0	0	0	0	0	0
DENPD	Dendroctonus ponderosae	5	7	0.01	0.03	0	0	0	0	0	0	0	0	0	0	0	0	0	0	0	0	0	3	0	0.25	0	0	0	0	0	0	0	0	0	0	0	0	0	0	0	0	0	0	0	0	0	0	0	0
SOLIN	Solenopsis invicta	2	5	0.01	0.03	0	0	0	0	0	0	0	0	0	0	0	0	0	0	0	0	0	0	0	0	0	0	0	0	0	0	0	0	0	1	0	0.5	0	0	0	0	0	2	0	0.33	0	0	0	0
DROVI	Drosophila virilis	2	5	0.01	0.03	0	0	0	0	0	0	0	0	0	0	0	0	0	0	0	0	0	0	0	0	0	0	0	0	0	0	0	0	0	2	0	0.33	0	1	0	0.33	0	0	0	0	0	0	0	0
DROBP	Drosophila bipectinata	1	5	0.01	0.03	0	0	0	0	0	0	0	0	0	2	0	0.25	0	0	0	0	0	0	0	0	0	0	0	0	0	0	0	0	0	2	0	1	0	0	0	0	0	0	0	0	0	0	0	0
DROGR	Drosophila grimshawi	2	7	0.01	0.03	0	0	0	0	0	0	0	0	0	0	0	0	0	0	0	0	0	0	0	0	0	0	0	0	0	0	0	0	0	0	0	0	0	0	0	0	0	0	0	0	0	0	0	0
DROSI	Drosophila simulans	0	4	0	0.03	0	0	0	0	0	0	0	0	0	0	0	0	0	0	0	0	0	1	0	0.5	0	0	0	0	0	0	0	0	0	1	0	0.5	0	0	0	0	0	0	0	0	0	0	0	0
IXOSC	Ixodes scapularis	4	7	0.02	0.03	0	0	0	0	0	0	0	0	0	0	0	0	0	0	0	0	0	0	0	0	0	0	0	0	0	0	0	0	0	0	0	0	0	0	0	0	0	0	0	0	0	0	0	0
DROTK	Drosophila takahashii	2	4	0.01	0.03	0	0	0	0	0	0	0	0	0	0	0	0	0	0	0	0	0	0	0	0	0	0	0	0	0	0	0	0	0	1	0	0.5	0	0	0	0	0	0	0	0	0	0	0	0
TRICA	Tribolium castaneum	4	7	0.01	0.03	0	0	0	0	0	0	0	0	0	0	0	0	0	0	0	0	0	2	0	0.33	0	0	0	0	0	0	0	0	0	0	0	0	0	0	0	0	0	0	0	0	0	0	0	0
NASVI	Nasonia vitripennis	5	3	0.01	0.02	0	0	0	0	0	0	0	0	0	0	0	0	0	0	0	0	0	0	0	0	0	0	0	0	0	0	0	0	0	0	0	0	0	0	0	0	0	0	0	0	0	0	0	0
DROPE	Drosophila persimilis	1	3	0.01	0.02	0	0	0	0	0	0	0	0	0	0	0	0	0	0	0	0	0	0	0	0	0	0	0	0	0	0	0	0	0	0	0	0	0	0	0	0	0	0	0	0	0	0	0	0
DRORH	Drosophila rhopaloa	2	3	0.01	0.02	0	0	0	0	0	0	0	0	0	0	0	0	0	0	0	0	0	0	0	0	0	0	0	0	0	0	0	0	0	1	0	0.5	0	0	0	0	0	0	0	0	0	0	0	0
DROMO	Drosophila mojavensis	2	3	0.01	0.02	0	0	0	0	0	0	0	0	0	0	0	0	0	0	0	0	0	2	0	0.33	0	0	0	0	0	0	0	0	0	0	0	0	0	0	0	0	0	0	0	0	0	0	0	0
SARSC	Sarcoptes scabiei	1	4	0.01	0.02	0	0	0	0	0	0	0	0	0	0	0	0	0	0	0	0	0	0	0	0	0	0	0	0	0	0	0	0	0	0	0	0	0	0	0	0	0	0	0	0	0	0	0	0
BOMIM	Bombus impatiens	5	6	0.01	0.02	0	0	0	0	0	0	0	0	0	0	0	0	0	0	0	0	0	0	0	0	0	0	0	0	0	0	0	0	0	0	0	0	0	0	0	0	0	0	0	0	0	0	0	0
LEPSM	Lepeophtheirus salmonis	1	4	0.01	0.02	0	0	0	0	0	0	0	0	0	0	0	0	0	0	0	0	0	1	0	0.5	0	0	0	0	0	0	0	0	0	0	0	0	0	0	0	0	0	0	0	0	0	0	0	0
SCHMA	Schistosoma mansoni	3	3	0.01	0.02	0	0	0	0	0	0	0	0	0	0	0	0	0	0	0	0	0	0	0	0	0	0	0	0	0	0	0	0	0	0	0	0	0	0	0	0	0	0	0	0	0	0	0	0
DROSE	Drosophila sechellia	1	2	0.01	0.02	0	0	0	0	0	0	0	0	0	0	0	0	0	0	0	0	0	0	0	0	0	0	0	0	0	0	0	0	0	1	0	0.5	0	0	0	0	0	0	0	0	0	0	0	0
PRIPA	Pristionchus pacificus	0	2	0	0.02	0	0	0	0	0	0	0	0	0	0	0	0	0	0	0	0	0	0	0	0	0	0	0	0	0	0	0	0	0	0	0	0	0	0	0	0	0	0	0	0	0	0	0	0
DROFC	Drosophila ficusphila	1	4	0.01	0.02	0	0	0	0	0	0	0	0	0	0	0	0	0	0	0	0	0	0	0	0	0	0	0	0	0	0	0	0	0	2	0	0.33	0	0	0	0	0	0	0	0	0	0	0	0
TETUR	Tetranychus urticae	3	10	0.02	0.02	0	0	0	0	0	0	0	0	0	0	0	0	0	0	0	0	0	0	0	0	0	0	0	0	0	0	0	0	0	0	0	0	0	0	0	0	0	0	0	0	0	0	0	0
DROEL	Drosophila elegans	1	3	0.01	0.02	0	0	0	0	0	0	0	0	0	0	0	0	0	0	0	0	0	0	0	0	0	0	0	0	0	0	0	0	0	0	0	0	0	0	0	0	0	0	0	0	0	0	0	0
LOALO	Loa loa	1	3	0.01	0.02	0	0	0	0	0	0	0	0	0	0	0	0	0	0	0	0	0	0	0	0	0	0	0	0	0	0	0	0	0	1	0	0.5	0	0	0	0	0	0	0	0	0	0	0	0
BOMMO	Bombyx mori	3	2	0.02	0.01	0	0	0	0	0	0	0	0	0	0	0	0	0	0	0	0	0	0	0	0	0	0	0	0	0	0	0	0	0	0	0	0	0	0	0	0	0	0	0	0	0	0	0	0
DROER	Drosophila erecta	2	1	0.01	0.01	0	0	0	0	0	0	0	0	0	0	0	0	0	0	0	0	0	0	0	0	0	0	0	0	0	0	0	0	0	0	0	0	0	0	0	0	0	0	0	0	0	0	0	0
MELCN	Melitaea cinxia	1	2	0.01	0.01	0	0	0	0	0	0	0	0	0	0	0	0	0	0	0	0	0	0	0	0	0	0	0	0	0	0	0	0	0	0	0	0	0	0	0	0	0	0	0	0	0	0	0	0
DANPL	Danaus plexippus	6	5	0.01	0.01	0	0	0	0	0	0	0	0	0	0	0	0	0	0	0	0	0	0	0	0	0	0	0	0	0	0	0	0	0	0	0	0	0	0	0	0	0	0	0	0	0	0	0	0
DROAN	Drosophila ananassae	3	0	0.02	0	0	0	0	0	0	0	0	0	0	0	0	0	0	0	0	0	0	0	0	0	0	0	0	0	0	0	0	0	0	0	0	0	0	0	0	0	0	0	0	0	0	0	0	0
MEGSC	Megaselia scalaris	9	0	0.01	0	0	0	0	0	0	0	0	0	0	0	0	0	0	0	0	0	0	0	0	0	0	0	0	0	0	0	0	0	0	0	0	0	0	0	0	0	0	0	0	0	0	0	0	0
DROME	Drosophila melanogaster	1	0	0.01	0	0	0	0	0	0	0	0	0	0	0	0	0	0	0	0	0	0	0	0	0	0	0	0	0	0	0	0	0	0	0	0	0	0	0	0	0	0	0	0	0	0	0	0	0
				0.208175	0.297664
	Correlation				0.974373				0.734608				0.423741				0.760361				0.639867				0.721539				0.680886				0.920515				0.716429				0.603513				0.710699				0.901804
	R2				0.949403				0.539649				0.179557				0.578149				0.40943				0.520618				0.463605				0.847348				0.51327				0.364228				0.505094				0.81325
																			Chemokine	0.847348
																			Frizzled	0.816692
																			Endothelin	0.81325
																			Glucagon family	0.79869
																			Opioid	0.783958
																			VIP and PACAP	0.760616
																			Parathyroid hormone	0.715371
																			Tachykinin	0.689942
																			Neuropeptide Y	0.649734
																			Melanocortin	0.645575
																			Neuropeptide FF/ AF	0.633556
																			Somatostatin	0.628837
																			Neurotensin	0.584142
																			Melanin-concentrating hormone	0.582433
																			Bombesin	0.578149
																			Angiotensin	0.539649
																			Calcitonin	0.520618
																			Cholecystokinin	0.51327
																			Neuromedin U	0.506514
																			Corticotropin-releasing	0.505094
																			Galanin	0.505038
																			Ghrelin	0.504386
																			Vasopressin and oxytocin	0.486186
																			Orexin	0.481933
																			Chemerin receptor	0.463605
																			Motilin	0.434185
																			Prokineticin	0.41549
																			Bradykinin	0.40943
																			Relaxin family peptide	0.392236
																			Proteinase-activated	0.388246
																			Complement peptide	0.364228
																			Prolactin-releasing	0.301797
																			Peptide P518	0.288633
																			Kisspeptin	0.24083
																			Neuropeptide W/ B	0.236796
																			Formylpeptide	0.235573
																			Thyrotropin-releasing	0.197497
																			Apelin	0.179557
																			Neuropeptide S	0.143411
																			Urotensin	0.088533
																			Gonadotrophin-releasing	0.0371182
[truncated: 124 more columns]

## Sheet: Fingerprint Similarities
EntryName	Uniprot	LigandPrGene	LigandPrUniprot	Family	Class	FingerprintSimilarity	Comment
fzd6_human	O60353	WNT5A	P41221	Frizzled	Class F (Frizzled)	99.01
cxcr1_human	P25024	CXCL6	P80162	Chemokine receptors	Class A (Rhodopsin)	98.02
oprm_human	P35372	PENK	P01210	Opioid receptors	Class A (Rhodopsin)	97.03
oprm_human	P35372	PENK	P01210	Opioid receptors	Class A (Rhodopsin)	97.03
ccr8_human	P51685	CCL1	P22362	Chemokine receptors	Class A (Rhodopsin)	96.37
oprk_human	P41145	PENK	P01210	Opioid receptors	Class A (Rhodopsin)	96.37
oprk_human	P41145	PENK	P01210	Opioid receptors	Class A (Rhodopsin)	96.37
nk1r_human	P25103	TAC1	P20366	Tachykinin receptors	Class A (Rhodopsin)	96.37
nk1r_human	P25103	TAC1	P20366	Tachykinin receptors	Class A (Rhodopsin)	96.37
cxcr1_human	P25024	CXCL1	P09341	Chemokine receptors	Class A (Rhodopsin)	96.04
oprk_human	P41145	POMC	P01189	Opioid receptors	Class A (Rhodopsin)	95.71
glp1r_human	P43220	GCG	P01275	Glucagon receptor family	Class B1 (Secretin)	95.71
glp1r_human	P43220	GCG	P01275	Glucagon receptor family	Class B1 (Secretin)	95.71
glp1r_human	P43220	GCG	P01275	Glucagon receptor family	Class B1 (Secretin)	95.71
fzd6_human	O60353	WNT3A	P56704	Frizzled	Class F (Frizzled)	95.38
cxcr2_human	P25025	CXCL6	P80162	Chemokine receptors	Class A (Rhodopsin)	95.38
oprk_human	P41145	PDYN	P01213	Opioid receptors	Class A (Rhodopsin)	95.38
oprk_human	P41145	PDYN	P01213	Opioid receptors	Class A (Rhodopsin)	95.38
oprk_human	P41145	PDYN	P01213	Opioid receptors	Class A (Rhodopsin)	95.38
oprk_human	P41145	PDYN	P01213	Opioid receptors	Class A (Rhodopsin)	95.38
oprk_human	P41145	PDYN	P01213	Opioid receptors	Class A (Rhodopsin)	95.38
oprk_human	P41145	PDYN	P01213	Opioid receptors	Class A (Rhodopsin)	95.38
oprk_human	P41145	PDYN	P01213	Opioid receptors	Class A (Rhodopsin)	95.38
ssr2_human	P30874	SST	P61278	Somatostatin receptors	Class A (Rhodopsin)	95.38
ssr2_human	P30874	SST	P61278	Somatostatin receptors	Class A (Rhodopsin)	95.38
cxcr6_human	O00574	CXCL16	Q9H2A7	Chemokine receptors	Class A (Rhodopsin)	95.05
oprd_human	P41143	PENK	P01210	Opioid receptors	Class A (Rhodopsin)	95.05
oprm_human	P35372	POMC	P01189	Opioid receptors	Class A (Rhodopsin)	95.05
oprd_human	P41143	PENK	P01210	Opioid receptors	Class A (Rhodopsin)	95.05
mchr1_human	Q99705	PMCH	P20382	Melanin-concentrating hormone	Class A (Rhodopsin)	95.05
ccr5_human	P51681	CCL16	O15467	Chemokine receptors	Class A (Rhodopsin)	94.72
ccr3_human	P51677	CCL24	O00175	Chemokine receptors	Class A (Rhodopsin)	94.72
ccr3_human	P51677	CXCL10	P02778	Chemokine receptors	Class A (Rhodopsin)	94.72
ednrb_human	P24530	EDN1	P05305	Endothelin receptors	Class A (Rhodopsin)	94.72
ednra_human	P25101	EDN1	P05305	Endothelin receptors	Class A (Rhodopsin)	94.72
npy1r_human	P25929	NPY	P01303	Neuropeptide Y receptors	Class A (Rhodopsin)	94.72
ccr2_human	P41597	CCL8	P80075	Chemokine receptors	Class A (Rhodopsin)	94.39
ccr4_human	P51679	CCL17	Q92583	Chemokine receptors	Class A (Rhodopsin)	94.39
gipr_human	P48546	GIP	P09681	Glucagon receptor family	Class B1 (Secretin)	94.39
agtr2_human	P50052	AGT	P01019	Angiotensin receptors	Class A (Rhodopsin)	94.39
agtr1_human	P30556	AGT	P01019	Angiotensin receptors	Class A (Rhodopsin)	94.39
agtr2_human	P50052	AGT	P01019	Angiotensin receptors	Class A (Rhodopsin)	94.39
agtr1_human	P30556	AGT	P01019	Angiotensin receptors	Class A (Rhodopsin)	94.39
mc4r_human	P32245	POMC	P01189	Melanocortin receptors	Class A (Rhodopsin)	94.39
mc4r_human	P32245	POMC	P01189	Melanocortin receptors	Class A (Rhodopsin)	94.39
mc4r_human	P32245	POMC	P01189	Melanocortin receptors	Class A (Rhodopsin)	94.39
mc4r_human	P32245	POMC	P01189	Melanocortin receptors	Class A (Rhodopsin)	94.39
par4_human	Q96RI0		P00734	Proteinase-activated receptors	Class A (Rhodopsin)	94.39
cxcr2_human	P25025	CXCL1	P09341	Chemokine receptors	Class A (Rhodopsin)	94.06
ccr3_human	P51677	CCL28	Q9NRJ3	Chemokine receptors	Class A (Rhodopsin)	94.06
cxcr2_human	P25025	CXCL3	P19876	Chemokine receptors	Class A (Rhodopsin)	94.06
ccr2_human	P41597	CCL16	O15467	Chemokine receptors	Class A (Rhodopsin)	94.06
ccr2_human	P41597	CCL2	P13500	Chemokine receptors	Class A (Rhodopsin)	94.06
oprd_human	P41143	PDYN	P01213	Opioid receptors	Class A (Rhodopsin)	94.06
oprd_human	P41143	PDYN	P01213	Opioid receptors	Class A (Rhodopsin)	94.06
oprd_human	P41143	PDYN	P01213	Opioid receptors	Class A (Rhodopsin)	94.06
oprd_human	P41143	PDYN	P01213	Opioid receptors	Class A (Rhodopsin)	94.06
glp2r_human	O95838	GCG	P01275	Glucagon receptor family	Class B1 (Secretin)	94.06
glp2r_human	O95838	GCG	P01275	Glucagon receptor family	Class B1 (Secretin)	94.06
ssr5_human	P35346	SST	P61278	Somatostatin receptors	Class A (Rhodopsin)	94.06
ssr5_human	P35346	SST	P61278	Somatostatin receptors	Class A (Rhodopsin)	94.06
par1_human	P25116		P00734	Proteinase-activated receptors	Class A (Rhodopsin)	94.06
ntr1_human	P30989	NTS	P30990	Neurotensin receptors	Class A (Rhodopsin)	94.06
ntr1_human	P30989	NTS	P30990	Neurotensin receptors	Class A (Rhodopsin)	94.06
ntr1_human	P30989	NTS	P30990	Neurotensin receptors	Class A (Rhodopsin)	94.06
fzd1_human	Q9UP38	WNT5A	P41221	Frizzled	Class F (Frizzled)	93.73
ccr4_human	P51679	CCL22	O00626	Chemokine receptors	Class A (Rhodopsin)	93.73
ccr1_human	P32246	CCL14	Q16627	Chemokine receptors	Class A (Rhodopsin)	93.73
oprd_human	P41143	POMC	P01189	Opioid receptors	Class A (Rhodopsin)	93.73
nk2r_human	P21452	TAC3	Q9UHF0	Tachykinin receptors	Class A (Rhodopsin)	93.73
acthr_human	Q01718	POMC	P01189	Melanocortin receptors	Class A (Rhodopsin)	93.73
c3ar_human	Q16581	C5	P01031	Complement peptide receptors	Class A (Rhodopsin)	93.73
pkr1_human	Q8TCW9	PROK2	Q9HC23	Prokineticin receptors	Class A (Rhodopsin)	93.73
pkr1_human	Q8TCW9	PROK1	Q9HC23	Prokineticin receptors	Class A (Rhodopsin)	93.73
pth2r_human	P49190	PTHLH	P12272	Parathyroid hormone receptors	Class B1 (Secretin)	93.73
ccr5_human	P51681	CCL14	Q16627	Chemokine receptors	Class A (Rhodopsin)	93.4
cxcr3_human	P49682	CXCL10	P02778	Chemokine receptors	Class A (Rhodopsin)	93.4
cxcr2_human	P25025	CXCL5	P42830	Chemokine receptors	Class A (Rhodopsin)	93.4
ccr3_human	P51677	CXCL11	O14625	Chemokine receptors	Class A (Rhodopsin)	93.4
ccr1_human	P32246	CCL8	P80075	Chemokine receptors	Class A (Rhodopsin)	93.4
ccr2_human	P41597	CCL26	Q9Y258	Chemokine receptors	Class A (Rhodopsin)	93.4
ccr3_human	P51677	CXCL9	Q07325	Chemokine receptors	Class A (Rhodopsin)	93.4
oprm_human	P35372	PDYN	P01213	Opioid receptors	Class A (Rhodopsin)	93.4
oprm_human	P35372	PDYN	P01213	Opioid receptors	Class A (Rhodopsin)	93.4
oprm_human	P35372	PDYN	P01213	Opioid receptors	Class A (Rhodopsin)	93.4
oprm_human	P35372	PDYN	P01213	Opioid receptors	Class A (Rhodopsin)	93.4
nk2r_human	P21452	TAC1	P20366	Tachykinin receptors	Class A (Rhodopsin)	93.4
nk2r_human	P21452	TAC1	P20366	Tachykinin receptors	Class A (Rhodopsin)	93.4
ednrb_human	P24530	EDN3	P14138	Endothelin receptors	Class A (Rhodopsin)	93.4
mc5r_human	P33032	POMC	P01189	Melanocortin receptors	Class A (Rhodopsin)	93.4
mc5r_human	P33032	POMC	P01189	Melanocortin receptors	Class A (Rhodopsin)	93.4
mc5r_human	P33032	POMC	P01189	Melanocortin receptors	Class A (Rhodopsin)	93.4
mc5r_human	P33032	POMC	P01189	Melanocortin receptors	Class A (Rhodopsin)	93.4
par3_human	O00254		P00734	Proteinase-activated receptors	Class A (Rhodopsin)	93.4
rl3r2_human	Q8TDU9		Q9Y5Q6	Relaxin family peptide receptors	Class A (Rhodopsin)	93.4
galr2_human	O43603	GAL	P22466	Galanin receptors	Class A (Rhodopsin)	93.4
ox1r_human	O43613	HCRT	O43612	Orexin receptors	Class A (Rhodopsin)	93.4
ox1r_human	O43613	HCRT	O43612	Orexin receptors	Class A (Rhodopsin)	93.4
fzd1_human	Q9UP38	WNT2	P09544	Frizzled	Class F (Frizzled)	93.07
ccr5_human	P51681	CCL8	P80075	Chemokine receptors	Class A (Rhodopsin)	93.07
ccr2_human	P41597	CCL11	P51671	Chemokine receptors	Class A (Rhodopsin)	93.07
ccr2_human	P41597	CCL7	P80098	Chemokine receptors	Class A (Rhodopsin)	93.07
nk3r_human	P29371	TAC1	P20366	Tachykinin receptors	Class A (Rhodopsin)	93.07
nk3r_human	P29371	TAC1	P20366	Tachykinin receptors	Class A (Rhodopsin)	93.07
ssr3_human	P32745	SST	P61278	Somatostatin receptors	Class A (Rhodopsin)	93.07
ssr3_human	P32745	SST	P61278	Somatostatin receptors	Class A (Rhodopsin)	93.07
ssr1_human	P30872	SST	P61278	Somatostatin receptors	Class A (Rhodopsin)	93.07
ssr1_human	P30872	SST	P61278	Somatostatin receptors	Class A (Rhodopsin)	93.07
ednrb_human	P24530	EDN2	P20800	Endothelin receptors	Class A (Rhodopsin)	93.07
pth1r_human	Q03431	PTH	P01270	Parathyroid hormone receptors	Class B1 (Secretin)	93.07
crfr2_human	Q13324	CRH	P06850	Corticotropin-releasing factor receptors	Class B1 (Secretin)	93.07
cml1_human	Q99788	RARRES2	Q99969	Chemerin receptor	Class A (Rhodopsin)	93.07
fpr1_human	P21462	CTSG	P08311	Formylpeptide receptors	Class A (Rhodopsin)	93.07
v2r_human	P30518	AVP	P01185	Vasopressin and oxytocin receptors	Class A (Rhodopsin)	93.07
cxcr2_human	P25025	CXCL2	P19875	Chemokine receptors	Class A (Rhodopsin)	92.74
ccr5_human	P51681	CCL2	P13500	Chemokine receptors	Class A (Rhodopsin)	92.74
cxcr3_human	P49682	CXCL9	Q07325	Chemokine receptors	Class A (Rhodopsin)	92.74
npff2_human	Q9Y5X5	NPVF	Q9HCQ7	Neuropeptide FF/neuropeptide AF receptors	Class A (Rhodopsin)	92.74
npff1_human	Q9GZQ6	NPVF	Q9HCQ7	Neuropeptide FF/neuropeptide AF receptors	Class A (Rhodopsin)	92.74
npff1_human	Q9GZQ6	NPVF	Q9HCQ7	Neuropeptide FF/neuropeptide AF receptors	Class A (Rhodopsin)	92.74
npff2_human	Q9Y5X5	NPVF	Q9HCQ7	Neuropeptide FF/neuropeptide AF receptors	Class A (Rhodopsin)	92.74
gpr39_human	O43194	GHRL	Q9UBU3	Class A orphans	Class A (Rhodopsin)	92.74
vipr2_human	P41587	ADCYAP1	P18509	VIP and PACAP receptors	Class B1 (Secretin)	92.74
vipr2_human	P41587	ADCYAP1	P18509	VIP and PACAP receptors	Class B1 (Secretin)	92.74
prlhr_human	P49683	PRLH	P81277	Prolactin-releasing peptide receptors	Class A (Rhodopsin)	92.74
prlhr_human	P49683	PRLH	P81277	Prolactin-releasing peptide receptors	Class A (Rhodopsin)	92.74
ccr1_human	P32246	CCL16	O15467	Chemokine receptors	Class A (Rhodopsin)	92.41
ccr5_human	P51681	CCL11	P51671	Chemokine receptors	Class A (Rhodopsin)	92.41
ccr3_human	P51677	CCL8	P80075	Chemokine receptors	Class A (Rhodopsin)	92.41
cxcr2_human	P25025	PPBP	P02775	Chemokine receptors	Class A (Rhodopsin)	92.41
mc3r_human	P41968	POMC	P01189	Melanocortin receptors	Class A (Rhodopsin)	92.41
mc3r_human	P41968	POMC	P01189	Melanocortin receptors	Class A (Rhodopsin)	92.41
mc3r_human	P41968	POMC	P01189	Melanocortin receptors	Class A (Rhodopsin)	92.41
mc3r_human	P41968	POMC	P01189	Melanocortin receptors	Class A (Rhodopsin)	92.41
pkr2_human	Q8NFJ6	PROK2	Q9HC23	Prokineticin receptors	Class A (Rhodopsin)	92.41
pkr2_human	Q8NFJ6	PROK1	Q9HC23	Prokineticin receptors	Class A (Rhodopsin)	92.41
npbw1_human	P48145	NPB	Q8NG41	Neuropeptide W/neuropeptide B receptors	Class A (Rhodopsin)	92.41
npbw1_human	P48145	NPB	Q8NG41	Neuropeptide W/neuropeptide B receptors	Class A (Rhodopsin)	92.41
fzd2_human	Q14332	WNT5A	P41221	Frizzled	Class F (Frizzled)	92.08
cxcr3_human	P49682	CXCL11	O14625	Chemokine receptors	Class A (Rhodopsin)	92.08
ccr10_human	P46092	CCL28	Q9NRJ3	Chemokine receptors	Class A (Rhodopsin)	92.08
ccr6_human	P51684	CCL20	P78556	Chemokine receptors	Class A (Rhodopsin)	92.08
ccr3_human	P51677	CCL2	P13500	Chemokine receptors	Class A (Rhodopsin)	92.08
ccr3_human	P51677	CCL26	Q9Y258	Chemokine receptors	Class A (Rhodopsin)	92.08
c5ar1_human	P21730	C5	P01031	Complement peptide receptors	Class A (Rhodopsin)	92.08
v1br_human	P47901	AVP	P01185	Vasopressin and oxytocin receptors	Class A (Rhodopsin)	92.08
mtlr_human	O43193	MLN	P12872	Motilin receptors	Class A (Rhodopsin)	92.08
ccr3_human	P51677	CCL7	P80098	Chemokine receptors	Class A (Rhodopsin)	91.75
ccr3_human	P51677	CCL11	P51671	Chemokine receptors	Class A (Rhodopsin)	91.75
oprx_human	P41146	PNOC	Q13519	Opioid receptors	Class A (Rhodopsin)	91.75
mchr2_human	Q969V1	PMCH	P20382	Melanin-concentrating hormone	Class A (Rhodopsin)	91.75
c3ar_human	Q16581	C3	P01024	Complement peptide receptors	Class A (Rhodopsin)	91.75
pth1r_human	Q03431	PTHLH	P12272	Parathyroid hormone receptors	Class B1 (Secretin)	91.75
pth2r_human	P49190	PTH	P01270	Parathyroid hormone receptors	Class B1 (Secretin)	91.75
pth1r_human	Q03431	PTHLH	P12272	Parathyroid hormone receptors	Class B1 (Secretin)	91.75
crfr2_human	Q13324	UCN3	Q969E3	Corticotropin-releasing factor receptors	Class B1 (Secretin)	91.75
vipr1_human	P32241	VIP	P01282	VIP and PACAP receptors	Class B1 (Secretin)	91.75
cxcr1_human	P25024	CXCL8	P10145	Chemokine receptors	Class A (Rhodopsin)	91.42
ccr10_human	P46092	CCL27	Q9Y4X3	Chemokine receptors	Class A (Rhodopsin)	91.42
nk3r_human	P29371	TAC3	Q9UHF0	Tachykinin receptors	Class A (Rhodopsin)	91.42
glr_human	P47871	GCG	P01275	Glucagon receptor family	Class B1 (Secretin)	91.42
galr1_human	P47211	GAL	P22466	Galanin receptors	Class A (Rhodopsin)	91.42
v1ar_human	P37288	AVP	P01185	Vasopressin and oxytocin receptors	Class A (Rhodopsin)	91.42
bkrb2_human	P30411	KNG1	P01042	Bradykinin receptors	Class A (Rhodopsin)	91.42
bkrb2_human	P30411	KNG1	P01042	Bradykinin receptors	Class A (Rhodopsin)	91.42
bkrb2_human	P30411	KNG1	P01042	Bradykinin receptors	Class A (Rhodopsin)	91.42
bkrb2_human	P30411	KNG1	P01042	Bradykinin receptors	Class A (Rhodopsin)	91.42
bkrb2_human	P30411	KNG1	P01042	Bradykinin receptors	Class A (Rhodopsin)	91.42
bkrb2_human	P30411	KNG1	P01042	Bradykinin receptors	Class A (Rhodopsin)	91.42
bkrb2_human	P30411	KNG1	P01042	Bradykinin receptors	Class A (Rhodopsin)	91.42
trfr_human	P34981	TRH	P20396	Thyrotropin-releasing hormone receptors	Class A (Rhodopsin)	91.42
ccr7_human	P32248	CCL21	O00585	Chemokine receptors	Class A (Rhodopsin)	91.09
ackr3_human	P25106	CXCL12	P48061	Chemokine receptors	Class A (Rhodopsin)	91.09
ghrhr_human	Q02643	GHRH	P01286	Glucagon receptor family	Class B1 (Secretin)	91.09
ednra_human	P25101	EDN2	P20800	Endothelin receptors	Class A (Rhodopsin)	91.09
npy2r_human	P49146	NPY	P01303	Neuropeptide Y receptors	Class A (Rhodopsin)	91.09
npy2r_human	P49146	NPY	P01303	Neuropeptide Y receptors	Class A (Rhodopsin)	91.09
vipr2_human	P41587	VIP	P01282	VIP and PACAP receptors	Class B1 (Secretin)	91.09
fzd1_human	Q9UP38	WNT3A	P56704	Frizzled	Class F (Frizzled)	90.76
ccr1_human	P32246	CCL23	P55773	Chemokine receptors	Class A (Rhodopsin)	90.76
cxcr4_human	P61073	CXCL12	P48061	Chemokine receptors	Class A (Rhodopsin)	90.76
ccr1_human	P32246	CCL15	Q16663	Chemokine receptors	Class A (Rhodopsin)	90.76
cxcr4_human	P61073	CXCL12	P48061	Chemokine receptors	Class A (Rhodopsin)	90.76
ccr1_human	P32246	CCL7	P80098	Chemokine receptors	Class A (Rhodopsin)	90.76
ackr3_human	P25106	CXCL11	O14625	Chemokine receptors	Class A (Rhodopsin)	90.76
ccr2_human	P41597	CCL13	Q99616	Chemokine receptors	Class A (Rhodopsin)	90.76
nk1r_human	P25103	TAC3	Q9UHF0	Tachykinin receptors	Class A (Rhodopsin)	90.76
ssr4_human	P31391	SST	P61278	Somatostatin receptors	Class A (Rhodopsin)	90.76
ssr4_human	P31391	SST	P61278	Somatostatin receptors	Class A (Rhodopsin)	90.76
ntr2_human	O95665	NTS	P30990	Neurotensin receptors	Class A (Rhodopsin)	90.76
ntr2_human	O95665	NTS	P30990	Neurotensin receptors	Class A (Rhodopsin)	90.76
galr3_human	O60755	GAL	P22466	Galanin receptors	Class A (Rhodopsin)	90.76
v1br_human	P47901	OXT	P01178	Vasopressin and oxytocin receptors	Class A (Rhodopsin)	90.76
npff1_human	Q9GZQ6	NPFF	O15130	Neuropeptide FF/neuropeptide AF receptors	Class A (Rhodopsin)	90.76
npff1_human	Q9GZQ6	NPFF	O15130	Neuropeptide FF/neuropeptide AF receptors	Class A (Rhodopsin)	90.76
npff1_human	Q9GZQ6	NPFF	O15130	Neuropeptide FF/neuropeptide AF receptors	Class A (Rhodopsin)	90.76
vipr1_human	P32241	ADCYAP1	P18509	VIP and PACAP receptors	Class B1 (Secretin)	90.76
vipr1_human	P32241	ADCYAP1	P18509	VIP and PACAP receptors	Class B1 (Secretin)	90.76
bkrb1_human	P46663	KNG1	P01042	Bradykinin receptors	Class A (Rhodopsin)	90.76
bkrb1_human	P46663	KNG1	P01042	Bradykinin receptors	Class A (Rhodopsin)	90.76
bkrb1_human	P46663	KNG1	P01042	Bradykinin receptors	Class A (Rhodopsin)	90.76
bkrb1_human	P46663	KNG1	P01042	Bradykinin receptors	Class A (Rhodopsin)	90.76
bkrb1_human	P46663	KNG1	P01042	Bradykinin receptors	Class A (Rhodopsin)	90.76
bkrb1_human	P46663	KNG1	P01042	Bradykinin receptors	Class A (Rhodopsin)	90.76
bkrb1_human	P46663	KNG1	P01042	Bradykinin receptors	Class A (Rhodopsin)	90.76
gasr_human	P32239	GAST	P01350	Cholecystokinin receptors	Class A (Rhodopsin)	90.76
ccr1_human	P32246	CCL13	Q99616	Chemokine receptors	Class A (Rhodopsin)	90.43
ccr3_human	P51677	CCL15	Q16663	Chemokine receptors	Class A (Rhodopsin)	90.43
ccr5_human	P51681	CCL7	P80098	Chemokine receptors	Class A (Rhodopsin)	90.43
ccr9_human	P51686	CCL25	O15444	Chemokine receptors	Class A (Rhodopsin)	90.43
npy5r_human	Q15761	NPY	P01303	Neuropeptide Y receptors	Class A (Rhodopsin)	90.43
pth2r_human	P49190	PTH2	Q96A98	Parathyroid hormone receptors	Class B1 (Secretin)	90.43
galr3_human	O60755	GALP	Q9UBC7	Galanin receptors	Class A (Rhodopsin)	90.43
ox2r_human	O43614	HCRT	O43612	Orexin receptors	Class A (Rhodopsin)	90.43
ox2r_human	O43614	HCRT	O43612	Orexin receptors	Class A (Rhodopsin)	90.43
npbw1_human	P48145	NPW	Q8N729	Neuropeptide W/neuropeptide B receptors	Class A (Rhodopsin)	90.43
npbw1_human	P48145	NPW	Q8N729	Neuropeptide W/neuropeptide B receptors	Class A (Rhodopsin)	90.43
npbw2_human	P48146	NPW	Q8N729	Neuropeptide W/neuropeptide B receptors	Class A (Rhodopsin)	90.43
npbw2_human	P48146	NPW	Q8N729	Neuropeptide W/neuropeptide B receptors	Class A (Rhodopsin)	90.43
cxcr2_human	P25025	CXCL8	P10145	Chemokine receptors	Class A (Rhodopsin)	90.1
oxyr_human	P30559	OXT	P01178	Vasopressin and oxytocin receptors	Class A (Rhodopsin)	90.1
v1ar_human	P37288	OXT	P01178	Vasopressin and oxytocin receptors	Class A (Rhodopsin)	90.1
vipr1_human	P32241	GHRH	P01286	VIP and PACAP receptors	Class B1 (Secretin)	90.1
grpr_human	P30550	GRP	P07492	Bombesin receptors	Class A (Rhodopsin)	90.1
grpr_human	P30550	GRP	P07492	Bombesin receptors	Class A (Rhodopsin)	90.1
ghsr_human	Q92847	GHRL	Q9UBU3	Ghrelin receptors	Class A (Rhodopsin)	90.1
ghsr_human	Q92847	GHRL	Q9UBU3	Ghrelin receptors	Class A (Rhodopsin)	90.1
v2r_human	P30518	OXT	P01178	Vasopressin and oxytocin receptors	Class A (Rhodopsin)	89.77
nmur2_human	Q9GZQ4	NMS	Q5H8A3	Neuromedin U receptors	Class A (Rhodopsin)	89.77
nmur2_human	Q9GZQ4	NMU	P48645	Neuromedin U receptors	Class A (Rhodopsin)	89.77
ur2r_human	Q9UKP6	UTS2B	Q765I0	Urotensin receptors	Class A (Rhodopsin)	89.77
ccr1_human	P32246	CCL3	P10147	Chemokine receptors	Class A (Rhodopsin)	89.44
npy5r_human	Q15761	PYY	P10082	Neuropeptide Y receptors	Class A (Rhodopsin)	89.44
oxyr_human	P30559	AVP	P01185	Vasopressin and oxytocin receptors	Class A (Rhodopsin)	89.44
nmur1_human	Q9HB89	NMU	P48645	Neuromedin U receptors	Class A (Rhodopsin)	89.44
fzd6_human	O60353	WNT4	P56705	Frizzled	Class F (Frizzled)	89.11
ccr5_human	P51681	CCL4	P13236	Chemokine receptors	Class A (Rhodopsin)	89.11
ccr5_human	P51681	CCL3	P10147	Chemokine receptors	Class A (Rhodopsin)	89.11
ssr4_human	P31391	CORT	O00230	Somatostatin receptors	Class A (Rhodopsin)	89.11
par4_human	Q96RI0	CTSG	P08311	Proteinase-activated receptors	Class A (Rhodopsin)	89.11
nmbr_human	P28336	GRP	P07492	Bombesin receptors	Class A (Rhodopsin)	89.11
nmbr_human	P28336	GRP	P07492	Bombesin receptors	Class A (Rhodopsin)	89.11
kissr_human	Q969F8	KISS1	Q15726	Kisspeptin receptors	Class A (Rhodopsin)	89.11
kissr_human	Q969F8	KISS1	Q15726	Kisspeptin receptors	Class A (Rhodopsin)	89.11
kissr_human	Q969F8	KISS1	Q15726	Kisspeptin receptors	Class A (Rhodopsin)	89.11
ccr1_human	P32246	CCL4	P13236	Chemokine receptors	Class A (Rhodopsin)	88.78
cxcr5_human	P32302	CXCL13	O43927	Chemokine receptors	Class A (Rhodopsin)	88.78
ccr3_human	P51677	CCL13	Q99616	Chemokine receptors	Class A (Rhodopsin)	88.78
c5ar1_human	P21730	C3	P01024	Complement peptide receptors	Class A (Rhodopsin)	88.78
crfr2_human	Q13324	UCN	P55089	Corticotropin-releasing factor receptors	Class B1 (Secretin)	88.78
vipr2_human	P41587	GHRH	P01286	VIP and PACAP receptors	Class B1 (Secretin)	88.78
cckar_human	P32238	CCK	P06307	Cholecystokinin receptors	Class A (Rhodopsin)	88.78
cckar_human	P32238	CCK	P06307	Cholecystokinin receptors	Class A (Rhodopsin)	88.78
cckar_human	P32238	CCK	P06307	Cholecystokinin receptors	Class A (Rhodopsin)	88.78
nmbr_human	P28336	NMB	P08949	Bombesin receptors	Class A (Rhodopsin)	88.78
galr2_human	O43603	GALP	Q9UBC7	Galanin receptors	Class A (Rhodopsin)	88.45
npbw2_human	P48146	NPB	Q8NG41	Neuropeptide W/neuropeptide B receptors	Class A (Rhodopsin)	88.45
npbw2_human	P48146	NPB	Q8NG41	Neuropeptide W/neuropeptide B receptors	Class A (Rhodopsin)	88.45
grpr_human	P30550	NMB	P08949	Bombesin receptors	Class A (Rhodopsin)	88.45
ssr1_human	P30872	CORT	O00230	Somatostatin receptors	Class A (Rhodopsin)	88.12
npy2r_human	P49146	PYY	P10082	Neuropeptide Y receptors	Class A (Rhodopsin)	88.12
npff2_human	Q9Y5X5	NPFF	O15130	Neuropeptide FF/neuropeptide AF receptors	Class A (Rhodopsin)	88.12
npff2_human	Q9Y5X5	NPFF	O15130	Neuropeptide FF/neuropeptide AF receptors	Class A (Rhodopsin)	88.12
npff2_human	Q9Y5X5	NPFF	O15130	Neuropeptide FF/neuropeptide AF receptors	Class A (Rhodopsin)	88.12
apj_human	P35414	APLN	Q9ULZ1	Apelin receptors	Class A (Rhodopsin)	88.12
apj_human	P35414	APLN	Q9ULZ1	Apelin receptors	Class A (Rhodopsin)	88.12
apj_human	P35414	APLN	Q9ULZ1	Apelin receptors	Class A (Rhodopsin)	88.12
apj_human	P35414	APLN	Q9ULZ1	Apelin receptors	Class A (Rhodopsin)	88.12
qrfpr_human	Q96P65	QRFP	P83859	Peptide P518 receptors	Class A (Rhodopsin)	88.12
npy1r_human	P25929	PYY	P10082	Neuropeptide Y receptors	Class A (Rhodopsin)	87.79
gasr_human	P32239	CCK	P06307	Cholecystokinin receptors	Class A (Rhodopsin)	87.46
gasr_human	P32239	CCK	P06307	Cholecystokinin receptors	Class A (Rhodopsin)	87.46
gasr_human	P32239	CCK	P06307	Cholecystokinin receptors	Class A (Rhodopsin)	87.46
ur2r_human	Q9UKP6	UTS2	O95399	Urotensin receptors	Class A (Rhodopsin)	87.46
nmur1_human	Q9HB89	NMS	Q5H8A3	Neuromedin U receptors	Class A (Rhodopsin)	86.8
ssr5_human	P35346	CORT	O00230	Somatostatin receptors	Class A (Rhodopsin)	86.47
sctr_human	P47872	SCT	P09683	Glucagon receptor family	Class B1 (Secretin)	86.14
ssr3_human	P32745	CORT	O00230	Somatostatin receptors	Class A (Rhodopsin)	86.14
cckar_human	P32238	GAST	P01350	Cholecystokinin receptors	Class A (Rhodopsin)	86.14
ssr2_human	P30874	CORT	O00230	Somatostatin receptors	Class A (Rhodopsin)	85.81
vipr2_human	P41587	SCT	P09683	VIP and PACAP receptors	Class B1 (Secretin)	85.81
apj_human	P35414	APELA	P0DMC3	Apelin receptors	Class A (Rhodopsin)	85.81
fpr1_human	P21462	ANXA1	P04083	Formylpeptide receptors	Class A (Rhodopsin)	85.48
fpr2_human	P25090	ANXA1	P04083	Formylpeptide receptors	Class A (Rhodopsin)	85.48
xcr1_human	P46094	XCL2	Q9UBD3	Chemokine receptors	Class A (Rhodopsin)	85.15
xcr1_human	P46094	XCL1	P47992	Chemokine receptors	Class A (Rhodopsin)	85.15
ccr6_human	P51684	DEFB4A	O15263	Chemokine receptors	Class A (Rhodopsin)	85.15
crfr2_human	Q13324	UCN2	Q96RP3	Corticotropin-releasing factor receptors	Class B1 (Secretin)	85.15
fpr3_human	P25089	HEBP1	Q9NRV9	Formylpeptide receptors	Class A (Rhodopsin)	84.82
galr1_human	P47211	GALP	Q9UBC7	Galanin receptors	Class A (Rhodopsin)	84.49
mrgx1_human	Q96LB2	PENK	P01210	Class A orphans	Class A (Rhodopsin)	84.49
vipr1_human	P32241	SCT	P09683	VIP and PACAP receptors	Class B1 (Secretin)	84.49
rxfp2_human	Q8WXD0		P51460	Relaxin family peptide receptors	Class A (Rhodopsin)	84.16
npsr1_human	Q6W5P4	NPS	P0C0P6	Neuropeptide S receptors	Class A (Rhodopsin)	82.51
gnrhr_human	P30968	GNRH1	P01148	Gonadotrophin-releasing hormone receptors	Class A (Rhodopsin)	81.19
npy4r_human	P50391	NPY	P01303	Neuropeptide Y receptors	Class A (Rhodopsin)	80.86
gnrhr_human	P30968	GNRH2	O43555	Gonadotrophin-releasing hormone receptors	Class A (Rhodopsin)	78.55
fzd1_human	Q9UP38	WNT1	P04628	Frizzled	Class F (Frizzled)	78.22
fzd1_human	Q9UP38	WNT7B	P56706	Frizzled	Class F (Frizzled)		mssing ortholog data
ccr1_human	P32246	CCL5	P13501	Chemokine receptors	Class A (Rhodopsin)		mssing ortholog data
ccr3_human	P51677	CCL5	P13501	Chemokine receptors	Class A (Rhodopsin)		mssing ortholog data
ccr5_human	P51681	CCL5	P13501	Chemokine receptors	Class A (Rhodopsin)		mssing ortholog data
ccr7_human	P32248	CCL19	Q99731	Chemokine receptors	Class A (Rhodopsin)		mssing ortholog data
cx3c1_human	P49238	CX3CL1	P78423	Chemokine receptors	Class A (Rhodopsin)		mssing ortholog data
ccrl2_human	O00421	CCL19	Q99731	Chemokine receptors	Class A (Rhodopsin)		mssing ortholog data
npy1r_human	P25929	PPY	P01298	Neuropeptide Y receptors	Class A (Rhodopsin)		mssing ortholog data
npy2r_human	P49146	PPY	P01298	Neuropeptide Y receptors	Class A (Rhodopsin)		mssing ortholog data
npy4r_human	P50391	PPY	P01298	Neuropeptide Y receptors	Class A (Rhodopsin)		mssing ortholog data
npy5r_human	Q15761	PPY	P01298	Neuropeptide Y receptors	Class A (Rhodopsin)		mssing ortholog data
mshr_human	Q01726	POMC	P01189	Melanocortin receptors	Class A (Rhodopsin)		mssing ortholog data
mshr_human	Q01726	POMC	P01189	Melanocortin receptors	Class A (Rhodopsin)		mssing ortholog data
mshr_human	Q01726	POMC	P01189	Melanocortin receptors	Class A (Rhodopsin)		mssing ortholog data
mshr_human	Q01726	POMC	P01189	Melanocortin receptors	Class A (Rhodopsin)		mssing ortholog data
crfr1_human	P34998-2	CRH	P06850	Corticotropin-releasing factor receptors	Class B1 (Secretin)		mssing ortholog data
crfr1_human	P34998-2	UCN	P55089	Corticotropin-releasing factor receptors	Class B1 (Secretin)		mssing ortholog data
fpr3_human	P25089	MT-RNR2	Q8IVG9	Formylpeptide receptors	Class A (Rhodopsin)		mssing ortholog data
gpr75_human	O95800	CCL5	P13501	Class A orphans	Class A (Rhodopsin)		mssing ortholog data
pacr_human	P41586	VIP	P01282	VIP and PACAP receptors	Class B1 (Secretin)		mssing ortholog data
pacr_human	P41586	ADCYAP1	P18509	VIP and PACAP receptors	Class B1 (Secretin)		mssing ortholog data
pacr_human	P41586	ADCYAP1	P18509	VIP and PACAP receptors	Class B1 (Secretin)		mssing ortholog data
pacr_human	P41586	VIP	P01282	VIP and PACAP receptors	Class B1 (Secretin)		mssing ortholog data
pacr_human	P41586	VIP	P01282	VIP and PACAP receptors	Class B1 (Secretin)		mssing ortholog data
calcr_human	P30988-2	CALCA	P06881	Calcitonin receptors	Class B1 (Secretin)		mssing ortholog data
calcr_human	P30988-2	CALCB	P10092	Calcitonin receptors	Class B1 (Secretin)		mssing ortholog data
calcr_human	P30988-2	CALCA	P01258	Calcitonin receptors	Class B1 (Secretin)		mssing ortholog data
calcr_human	P30988-2	IAPP	P10997	Calcitonin receptors	Class B1 (Secretin)		mssing ortholog data

## Sheet: OMA alternatives
Uniprot query	Uniprot to OMA closest homolog alternative
Q8NHL6	F6TER3
Q16663	A0A0B4J2E2
Q86VH4	B8ZZ84
Q9H0U3	A0A087WU53
P0DOY2	ENSG00000211677.2
P0DP04	HV343_HUMAN
Q7Z7G0	D3YTG3
Q6UY13	TNF11_HUMAN
Q15238	M0R1G9
Q14624	B7ZKJ8
Q8N6C8	LIRA1_HUMAN
Q02509	I6L893
P17693	Q5RJ85
Q9H106	Q5TFQ5
Q6UY09	A0A087WYM6
Q86Y30	ENSG00000279973.1
Q6ZWJ8	A0A087WVT8
P0DOX7	ENSG00000211592.8
Q9UF72	E9PDY6
Q6UX68	A0A087X143
Q9NR96	H0Y858
P01594	KV133_HUMAN
Q96BY9	H0YBH7
P0DMP1	HMN8_HUMAN
Q92832	J3KNC5
P15941	A0A087WWM1
Q9H7L2	A0A087WZE3
Q9Y5K2	A0A0C4DFQ5
Q15195	PLGB_HUMAN
A8MXU0	D108B_HUMAN
P47929	LEG7_HUMAN
Q8NBJ7	C9J660
A0A0G2JS06	LV545_HUMAN
Q8NHM4	ENSG00000204983.12
A6NMY6	ANXA2_HUMAN
Q96BZ4	F5H2B5
P15692	J3KPA4
Q16609	P08519
Q9HCS2	A0A0A0MR49
P0CJ75	HMN8_HUMAN
P01597	KV139_HUMAN
Q8NDX9	N0E472
Q04756	D6RAR4
Q6IE37	A0A0J9YW53
P00746	K7ERG9
Q9NPR2	J3KNP4
Q8NCF0	F5H550
Q8IUL8	K7EPJ4
P01215	A0A087WYZ4
Q8NG41	I3NI19
Q5JQD4	PYY_HUMAN
Q02325	PLGB_HUMAN
P0DP73	D130A_HUMAN
P80303	A0A087WSV8
Q8IVG9	HMN8_HUMAN
Q86TH1	B1B0D4
P07988	D6W5L6
O43508	TNF12_HUMAN
P81534	D103A_HUMAN
P01860	ENSG00000211897.8
Q8N0W4	A0A0A0MTH0
P20155	D6RI10
P00738	H0Y300
P0DP74	D130A_HUMAN
O75830	A0A0C4DGW9
Q07654	A0A0A6YYJ4
P04745	AMY1_HUMAN
Q9H173	D6REA1
P15502	F8WAH6
Q8N7Q2	R7BP_HUMAN
Q8WTQ1	D104A_HUMAN
P0DP06	HV461_HUMAN
Q7Z3S9	NT2NL_HUMAN
P0CG01	ENSG00000283586.1
A0A0C4DH32	ENSG00000211946.3
P0CG04	A0A0B4J231
Q13046	A0A087WT09
P07911	X6RBG4
B9A064	A0A0B4J231
A0A075B6K0	ENSG00000211665.2
Q6SPF0	E9PIW9
P02654	K7EJI9
P0DP03	HV330_HUMAN
A0A075B6K2	ENSG00000211667.2
Q04118	F5H7C1
Q6PDA7	J3KR45
P01834	ENSG00000211592.8
P54108	J3KPA1
K9M1U5	ENSG00000272395.7
Q8NG35	D105A_HUMAN
Q16557	M0QX68
Q96S86	H3BTH8
P07477	ENSG00000204983.12
P08637	A0A1W2PQB1
P11150	E7EUJ1
Q86Y27	ENSG00000279973.1
Q86Y29	ENSG00000279973.1
Q8NFR9	J3KQN7
P04432	KV139_HUMAN
P10092	E7ESF5
Q8N104	D106A_HUMAN
O94813	X6R3P0
Q5K4L6	X6R3N0
Q86Y28	ENSG00000279973.1
P41439	A0A087WXL1
P05090	C9JF17
Q6UX53	A0A087WZT2
P05156	E7ETH0
P28039	A0A087WVT3
P00736	B4DPQ0
P0C7V7	SC11A_HUMAN
A5D8T8	F8W692
P02765	C9JV77
A0A087WW87	ENSG00000251039.2
Q15517	G8JLG2
P20231	J3QTS8
Q9NQ84	A0A0C4DFY5
P0DN86	CGB3_HUMAN
O75596	J3KNC9
Q08648	SG11B_HUMAN
Q9BZR6	H7C215
Q676U5	E7EVC7
Q15661	J3QTS8
P26927	G3XAK1
P0DP02	HV330_HUMAN
P01857	A0A0A0MS08
P57764	G3V1A6
Q9H324	A0A0A0MQW6
Q6NT52	CGB3_HUMAN
Q15846	F5GWQ8
Q9UBP4	F6SYF8
Q8IZI9	A0A0C4DGW8
P01709	ENSG00000278196.2
P02652	V9GYM3
Q7Z5L2	A0A087X0M0
P04070	E7END6
Q6NUS6	A0A0C4DFN5
Q8IZN7	D107A_HUMAN
P55083	K7ES70
Q86UX2	C9J2H1
Q6IE36	A0A0J9YW53
Q13214	A0A0C4DGV8
P0DOX2	IGHA2_HUMAN
Q9UK55	G3V2W1
Q68BL8	F2Z3N3
A0A075B6J9	ENSG00000211664.2
P09038	A0A0A0MQV6
P0DOX4	IGHE_HUMAN
P80188	X6R8F3
Q8N2E6	TOR2A_HUMAN
Q96NZ9	H7BY64
Q13072	ENSG00000279973.1
Q6UXI9	D6RH31
P02766	A0A087WT59
Q9H1J5	D6RF47
P35542	A0A096LPE2
A2NJV5	KVD29_HUMAN
Q9NPH0	X5D289
A0A075B6K4	ENSG00000211669.2
A0A0A0MT76	A0A0B4J231
P10912	A0A087X0H5
P01701	ENSG00000211644.2
P0DOY3	ENSG00000211679.2
Q8N8P7	C9J660
P13591	A0A087WV75
P0CJ69	HMN8_HUMAN
P05155	E9PGN7
A0A075B6P5	KV228_HUMAN
Q96A84	B0QYK5
P07478	A6XMV9
A0M8Q6	ENSG00000211685.3
Q8N307	C9JJE7
P04280	P02812
Q5JZY3	J3KQG3
Q9P1C3	H0YGN8
B7ZAQ6	GPHRA_HUMAN
P15151	A0A0C4DG49
Q96QH8	LYZL5_HUMAN
P16442	A0A087X009
P00751	B4E1Z4
Q7Z7D3	Q5T2L0
Q2TV78	G3XAK1
P01721	ENSG00000211640.3
Q5TEV5	M0QX38
P22749	B4E3H9
P0C7M3	G5EA12
P98173	Q5HY75
Q765I0	F8WCV4
Q6UW02	E9PHG5
P06744	A0A0A0MTS2
P0DOX8	A0A0B4J231
P13501	A0A075B7C5
P01782	ENSG00000211946.3
Q6IA17	C9JFX4
P03952	H0YAC1
O75200	I3L0I5
P0DP07	HV461_HUMAN
P19835	X6R868
P02771	J3KMX3
P01614	ENSG00000251039.2
P55145	A8K878
P0DOX5	A0A0A0MS08
O43897	E9PD25
Q7RTZ1	A0A087X1V8
O95994	B5MC07
A0A0B4J2D9	KV113_HUMAN
O75015	M9MML6
P54317	ENSG00000266200.6
Q29960	A2AEA2
P45452	G5E971
Q9UM00	J9JIE6
P02655	K7ER74
Q8N387	A0A0A0MT67
Q5VSP4	LCN1_HUMAN
P0DP01	HV102_HUMAN
P08174	B1AP13
A8MWS1	A0A0B4J1R5
O75503	A0A024R644
P01892	Q5SRN5
P0CF74	ENSG00000211677.2
Q6ZMM2	X6R4H8
O43493	F8W8W7
Q15726	A0A0D9SES6
Q9NY35	A0A0R4J2F2
P01615	KV228_HUMAN
O00560	G5EA09
Q8IYS5	A0A087WV17
C9JL84	C9JY47
Q9NY56	Q5T8A5
P01236	Q5I0G2
P02656	B0YIW2
O15263	DFB4A_HUMAN
P30988	A0A0A0MRG0
Q9UKY3	EST1_HUMAN
Q6PIU2	A0A0A0MTJ9
P02679	C9JC84
Q6UXD5	A0A087WYL5
O95925	EPPI_HUMAN
O00515	E9PDI4
P07602	C9JIZ6
Q969D9	A0A0C4DG43
A6BM72	A0A0A0MS64
P0DOX6	IGHM_HUMAN
P59665	DEF1_HUMAN
P01593	KV133_HUMAN
P10163	F5H7C1
P49913	J3KNB4
P0CJ76	HMN1_HUMAN
P10316	Q5SRN5
O75586	A0A087WYL7
Q1A5X7	WHAMM_HUMAN
Q9UMY4	A0A087X0R6
Q9Y262	B0QY89
Q719I0	B8ZZA7
Q96M85	ENSG00000280080.1
Q6NVV9	ADA18_HUMAN
P04222	A2AEA2
P10619	X6R8A1
A6NDN8	P35544
A6NFE3	J3KR52
Q96B70	A0A087WVD1
Q86XF7	B3KQ07
Q9H2J1	CN178_HUMAN
Q96NT3	A0A087WVD9
P47883	OR3A3_HUMAN
Q9Y5A7	H3BM74
Q6ZMR5	A0A0A0MR82
Q86XH1	A0A0A0MSY6
Q9H1Z9	A0A087WWT4
Q7Z6P3	A0A087WXI0
Q969G5	E9PIE3
Q8N1L1	A0A0A0MTC1
P0C7W8	D6RGX4
O14795	A0A1B0GUS7
Q01081	U2AF1_HUMAN
Q9BYJ1	J3KPH2
P68431	H31_HUMAN
P58743	Q7Z7F4
P67870	Q5SRQ6
Q9UBD0	HSFX1_HUMAN
P60033	A6NMH8
P13501	A0A075B7C5
Q5SQ64	LY66F_HUMAN
Q9Y672	A2A2G4
O60291	K7EPJ5
P04439	Q5SRN5
A6NHR8	FA47B_HUMAN
Q96PK6	RBM14_HUMAN
P30501	A2AEA2
Q969K3	H7BYJ1
Q9H6U8	A0A087WZ62
A8MU93	D3DTM5
P20848	A0A0U1RQB8
Q86VF7	A0A0A0MRM2
O60427	A0A0A0MR51
Q8IVW1	ARL17_HUMAN
P0C7W9	D6RGX4
A6NFC5	K7EMB0
Q8IZ69	F2Z2W7
Q9H9E3	J3KNI1
Q8IWA4	A0A0C4DFN1
P49591	Q5T5C7
Q05C16	J3KQU2
Q8TF27	A0A0D9SFU9
P26440	A0A0A0MT83
Q29836	1B07_HUMAN
P0CG13	H0YAV5
Q8TBF5	H0Y2P9
P33240	E7EWR4
Q9NPI9	K7EPW9
Q07157	G3V1L9
Q96JJ6	A0A087WWT0
A6NN73	H3BMC3
A6NEY3	GG6L4_HUMAN
P25063	B6EC88
Q8IX06	REXO1_HUMAN
Q5JTV8	J3KN66
Q96PS6	D6REE5
P0C875	A0A087WZA1
P30492	1B07_HUMAN
O14607	F5H8B4
Q16819	B7ZL91
Q8NGU4	OR2Y1_HUMAN
A0A1B0GVK7	A0A286YEV0
Q499Y3	CJ088_HUMAN
Q8N910	CARL3_HUMAN
P30685	1B07_HUMAN
Q99569	A0A0D9SF60
Q0D2I5	A0A087WZ16
Q6ZS02	A0A0D9SFE4
Q5JVL4	A0A1B0GVB0
Q6ZN92	ENSG00000280221.1
Q9H9L4	F8VX10
Q59GN2	RL39_HUMAN
Q8N5P1	A0A0C4DGZ1
Q9NZQ8	E9PRW0
P0DMV1	CT452_HUMAN
Q99836	A0A0A0MST0
Q9NXS3	J3KNY7
P01920	Q5SU54
O00189	C9JC87
Q9NW61	K7EIZ3
Q3BBW0	S4R3K2
Q96R84	OR1F1_HUMAN
P0DMW4	SIL2A_HUMAN
P0CJ76	HMN1_HUMAN
Q9HBQ8	GOGA2_HUMAN
Q58FG0	HS90A_HUMAN
Q0WX57	U17LO_HUMAN
Q684P5	A0A1B0GV05
Q5HYK7	A0A0U1RQE4
Q02080	H3BNR1
Q9UI72	ZN638_HUMAN
A4D256	CC14B_HUMAN
P0CL85	D6W5U7
Q9NX95	A0A0C4DG86
P98175	A0A0A0MR66
Q96LI6	HSFY1_HUMAN
P14867	A0A1B0GV38
Q14671	Q5T1Z8
Q6ZNE9	C9J235
A8MXQ7	A0A1B0GTG1
Q8NEG2	J3KQX6
Q9BY77	F6VRR5
Q8IYB3	A9Z1X7
Q29940	1B07_HUMAN
Q96JG8	MAGD4_HUMAN
Q95604	A2AEA2
P0CW01	TSPY4_HUMAN
A6NKF1	F8WC89
A0A087X1C5	CP2D6_HUMAN
Q9UPS8	E7ESJ3
P04437	A0JD25
P16189	Q5SRN5
Q9H2V7	H3BMF4
Q9BYX7	POTEI_HUMAN
Q8IXH7	H0UI80
Q7Z4L9	G3V118
Q8IWT0	A8K0B5
A6NCF6	MAGB4_HUMAN
P30512	Q5SRN5
Q6EMB2	G3V2J9
Q8N859	A0A0M3HEQ9
P63302	F8WB74
Q6P0A1	A0A0B4J243
P13928	A0A087WTN9
Q9NVL8	F5GWJ3
O15327	E7EQN9
O14598	VCY1_HUMAN
Q5T3I0	E9PAV9
Q96IT6	S4R313
P0C7P1	RBY1D_HUMAN
D6RBQ6	A0A087WVW9
Q8IVT5	A0A0A0MQW1
Q9BQ48	M0R226
O94759	E9PGK7
Q8N912	J3KNP8
P09455	A0A0A0MQT0
F5H4B4	A0A0A0MRD0
Q8N976	C9J370
Q92637	A0A0A0MRM3
P20292	A0A087WW23
Q9Y4K4	A0A0A0MQR1
Q86TZ1	G3V3A5
Q96SY0	B4DJL6
P10398	Q96II5
Q86WP2	D4PHA4
Q15415	RBY1F_HUMAN
Q9H3Y8	X6R7I6
Q7Z5M5	H0YK69
O43432	A0A0U1RQK7
Q9NRA0	M0R344
Q9HBF4	G3V5N8
Q5BJH2	D3DVS1
Q75LS8	FKBP9_HUMAN
Q9NQF3	SEHL2_HUMAN
Q8TBY8	G3V1Q7
Q9UBW5	A0A087X188
P12694	F5H5P2
Q9Y371	A0A087WW40
Q96D42	E9PFX0
Q96P64	A0A087X0Z1
Q92771	DDX11_HUMAN
P0C604	ENSG00000225997.1
B3EWG5	FM25A_HUMAN
A8MQT2	C9J1B5
Q6NVV0	MKRN1_HUMAN
Q8IZP2	F10A1_HUMAN
P0C7U3	F5H7P5
P0C628	O5AC2_HUMAN
P0C7T2	O2T27_HUMAN
Q9UII5	A0A0B4J2G0
Q9UHL3	A0A087WYN1
P0CJ87	DUX4_HUMAN
A8MYA2	CX049_HUMAN
O94956	A0A024R5I4
P0CB48	UBFL1_HUMAN
Q5SRD0	A0A0A0MR88
Q96N21	A0A1B0GV70
A6NGU5	P36268
Q6H8Q1	F5GYR0
Q9NYR8	K7ELF7
P86480	PR20A_HUMAN
Q9P055	G3V2M4
Q8N3P4	C9JJN9
Q14943	KI3L1_HUMAN
Q6ZRR9	M0R2J8
Q96HJ9	FMC1_HUMAN
Q149N8	A0A0D9SFM0
Q9H227	ENSG00000249948.6
Q8NDB6	FA156_HUMAN
P0CJ85	DUX4_HUMAN
O60315	A0A1B0GV02
Q8WX92	A0A0X1KG71
A6NJY1	SL9B1_HUMAN
Q16836	E9PF18
E9PJI5	NPIA7_HUMAN
Q9UHV8	A0A087X0J5
P0CL83	D6W5U7
P0CG29	GSTT2_HUMAN
Q6IPX1	TBC3A_HUMAN
Q8WWV6	A0A0B4J1S2
Q8NGJ3	ENSG00000273085.1
Q9HC24	G3XAA5
Q9NNW5	A0A087X295
P16188	Q5SRN5
Q15349	F2Z2J1
Q8N9P0	H0YEC0
P20823	A0A0A0MTK8
Q9NXW2	J3KPS0
P61580	ENSG00000279646.1
Q14953	KI2L3_HUMAN
P78344	D3DQV9
C9JQL5	IFM3_HUMAN
Q8N7N1	E9PN63
Q13066	GAG2A_HUMAN
Q9HDD0	X6R3D1
P0CL84	D6W5U7
Q7Z2W4	C9J6P4
Q9UIV8	A0A0A0MQW3
Q3MIW9	A0A1B0GV46
P35226	R4GMX3
Q9NRZ9	A0A0B4J1V9
Q58G82	A0A1B0GTZ1
P30479	1B07_HUMAN
P46736	H9KVA9
Q8NFR7	B8ZZV3
P19484	B0QYS7
Q32M88	E7EMA9
P01912	ENSG00000196126.10
A6NIY4	A0A096LPK5
Q96PW8	CSPG4_HUMAN
Q92772	J3KNE8
Q6WBX8	J3KPN7
A0A1B0GTK5	F236C_HUMAN
Q9UNN4	Q53S48
P51172	ENSG00000162572.19
P35237	A0A087X1N8
P78312	A0A1B0GVL4
Q8TCG1	A0A087X211
Q8N8W4	A0A0C4DG24
Q96T88	A0A087WTW0
Q9H2C2	H7C0E7
P0DMB1	P23D1_HUMAN
Q86TG7	A0A087WX23
P0CF51	A0A075B6Q9
P0CAP1	H8Y6P7
Q8NCS7	A0A0A0MRP1
O15321	E9PSI1
P36575	A0A087WWQ5
O43914	K7ES93
P0DP25	CALM1_HUMAN
P0C623	ENSG00000196383.5
Q86X45	A0A087X298
Q9H5F2	E9PMC1
Q8N8H1	A0A0X1KG74
Q9P2W6	E9PAM5
P01848	ENSG00000277734.6
P0DN78	OPSG2_HUMAN
Q9P1T7	J3KN13
P50542	B4E0T2
P61578	ENSG00000279560.1
Q96Q04	A0A0A0MQW5
P09884	A6NMQ1
P18465	1B07_HUMAN
C9JLW8	I3L4Q0
A3QJZ6	A0A0J9YWP7
P23297	Q5T7Y6
Q86T23	Q5TZA2
Q9NVD7	J3KNQ4
P0CW18	R4GMZ0
Q29980	X6R344
P30455	Q5SRN5
Q5VTE0	EF1A1_HUMAN
P43632	KI2L3_HUMAN
P13747	Q6DU44
Q96RK0	I3L2J0
Q92843	B2CL2_HUMAN
Q9BSJ6	I3L156
A8MYX2	FM25A_HUMAN
Q7Z3J2	E7EWW0
Q0VF49	H7C5G6
P0CJ90	DUX4_HUMAN
Q14123	A0A0A0MS69
Q9UHJ6	A0A0B4J2A0
A8MQ11	PMS2_HUMAN
Q8NGN8	O4A47_HUMAN
Q96KJ4	H0YG18
Q9BX74	J3KPA2
P0C2Y1	A0A075B761
Q9H6E5	F5H0R1
Q9Y580	J3KPD3
P83881	J3KQN4
O95868	LY66F_HUMAN
O43847	B1AKJ5
Q8N594	M0R189
Q8NGT9	OR2A1_HUMAN
O00746	Q4TT34
Q4V326	GAG2A_HUMAN
Q13069	A0A087X111
P98196	E9PEJ6
Q95IE3	ENSG00000196126.10
O15484	E7EV01
P28347	H0YE88
Q8NDX9	N0E472
A2A3N6	PI51A_HUMAN
P30453	Q5SRN5
Q7Z739	A0A087WY31
Q96RQ1	A0A087WU02
P21757	B4DDJ5
Q9UQB8	I3L4C2
A6NDR6	H0YNA8
P0CL81	GAGE7_HUMAN
Q8NGG1	ENSG00000254658.2
Q9H4M9	A0A024R571
Q6NVV1	M0QYS1
O15197	F8WCM8
Q8NAN2	F8W7S1
Q9BUH8	A0A1B0GVM0
Q5PR19	YP034_HUMAN
Q96PT4	DUX4_HUMAN
Q13278	MAGC1_HUMAN
Q5T4J0	GNT2A_HUMAN
Q8N2C9	F8WCQ5
Q6P1N9	E5RG17
Q9H560	AN18B_HUMAN
Q8WUD4	J3KR35
Q86Y27	ENSG00000279973.1
A6NE21	D6RGX4
P78358	CTG1B_HUMAN
Q96RT8	A0A087X1Z1
Q6ZSR6	A0A087WT30
Q14202	A6NHB5
Q6ISU1	A0A087WTE9
Q3C1V0	H0YCH9
Q3ZLR7	SP20H_HUMAN
Q96QE4	J3QSU1
Q6S8J7	POTB2_HUMAN
P54756	B7ZKJ3
Q13368	D3DX46
O43837	A0A087WZN1
Q6ZRM9	ENSG00000275217.2
O43824	H0Y2S1
Q04826	1B07_HUMAN
Q3C1V9	TRI51_HUMAN
Q9GZM3	A6NFM0
Q3MJ13	H0YKE0
O60361	Q32Q12
A6NNJ1	D6RGX4
P30491	1B07_HUMAN
Q53HC9	A8MUM1
Q8NF67	AN18B_HUMAN
A6NNA2	A0A087WXA3
P0CG35	TB15A_HUMAN
Q08AI6	B8ZZ86
Q9NNZ3	J3KNJ8
Q9Y274	A0A087WXB8
O95759	J3KQ40
P0CW23	J3KS16
Q5MJ08	X6R7N2
O60266	A0A0A0MSC1
P10321	A2AEA2
B1AK76	SNURF_HUMAN
Q9UIF7	E5KP25
A4D2B8	PMS2_HUMAN
Q9BXF6	A0A1B0GTL5
Q9BY42	A0A0A0MQR2
Q9P0P8	A0A0D9SEI0
O43708	G3V4T6
Q7RTX7	J3KNU1
Q9P246	H0Y860
Q13449	H3BLU2
Q14919	C9JCC6
Q13901	J3KPZ4
B7ZAP0	RBG1L_HUMAN
P98153	F6SYP7
P0DN80	OR5H1_HUMAN
P79483	ENSG00000196126.10
Q9Y2E4	A0A0U1RQW6
Q96GR4	Q5T269
Q9NUJ3	E9PJ55
P07438	MT1E_HUMAN
Q29983	Q96QC4
Q9P267	E9PHH0
P05534	Q5SRN5
Q1XH10	E9PAX1
Q8N2M8	A0A0A0MQS2
Q14390	B5MC34
P0DI81	TPC2A_HUMAN
P86478	PR20A_HUMAN
A8MV72	YP034_HUMAN
Q8NGK6	J3KQU7
P0CV98	TSPY3_HUMAN
Q9H7T3	MUC17_HUMAN
Q9BZ68	FRMD8_HUMAN
Q9NPU4	A0A1B0GWH2
A8MQ03	B8A4K4
Q86XI8	A0A087WWL5
A6NIE6	RRN3_HUMAN
P43243	A8MXP9
B7Z368	A0A0J9YWX1
Q9NX53	UBA1L_HUMAN
Q8NCQ7	A0A0A0MT24
O94854	A0A286YES6
Q8N954	A0A0A0MSF9
P0CW19	A0A0J9YXC7
P00568	Q5T9B7
Q16473	TENX_HUMAN
P30462	1B07_HUMAN
Q96B86	A0A0A0MTQ4
Q9UPP5	A0A1B0GUL6
P05538	A2ADX3
Q8NF64	A0A087X127
Q9BXE9	VN1R2_HUMAN
Q9H489	TSYL1_HUMAN
P09488	E7EWW9
O14603	PRY_HUMAN
Q96KK5	H2A1H_HUMAN
Q9NXE4	B1PBA3
O00501	D3DX19
Q8WXS4	E7EMC0
Q96AQ7	A0A0A0MRY9
Q9H4H8	A0A087WXK8
Q2M238	RRN3_HUMAN
Q6TDU7	F8W8F9
A8MXJ8	D6RGX4
O76036	A0A0A0MQZ0
Q9GZY0	NXF2_HUMAN
P40305	A8K0H0
Q92569	F6TDL0
Q11128	K7ENC0
P23588	E7EX17
P01911	ENSG00000196126.10
A2A3K4	A0A087WTF0
Q9UNH7	A0A0A0MRI2
Q9HB31	F6T8T6
Q5T1B1	GGYF1_HUMAN
P0CW20	A0A0J9YXC7
P04908	H2A1B_HUMAN
P30499	A2AEA2
Q9Y6Q2	Q53S48
Q6NUM6	A0A087WZB2
A6NIR3	A0A0D9SFU9
P0C617	ENSG00000272987.1
Q53H96	A0A0A0MQS1
A6NFN9	E9PHT4
Q8N9H9	G8JLG8
P30490	1B07_HUMAN
A6NC62	I3L0D1
Q8N9B4	E9PIL2
P08575	A0A0A0MT22
Q6P996	H3BND4
P07947	J3QRU1
P0DMW3	SIM10_HUMAN
P47736	X6R8W7
Q9C004	A0A0C4DFS6
Q9NVX7	A0A075B6T4
B3EWG6	FM25A_HUMAN
P0DMU4	F231A_HUMAN
Q6P3W7	A0A0U1RQQ9
Q12912	A0A1B0GU45
Q0VAA5	A0A1B0GW80
P20039	ENSG00000196126.10
Q9BQ90	E7ERR0
Q00341	A0A024R4E5
A8MVU1	P14598
P0DN26	PAL4E_HUMAN
O14609	XKR3_HUMAN
Q14397	A0A0C4DFN2
Q14602	ID2_HUMAN
P0DMV2	CT452_HUMAN
Q96KV7	F8VUX9
Q8N9W7	CE295_HUMAN
Q8N5I9	A0A087WT30
P38484	E7EUY1
P0CJ86	DUX4_HUMAN
B7Z8K6	ENSG00000211829.8
Q9Y4R7	J3KQB2
Q9UI46	A0A087WWV9
Q92928	RAB1B_HUMAN
O95571	M0QXB5
P0CL80	GAGE7_HUMAN
Q96RU7	J3KR25
P10319	1B07_HUMAN
O43426	J3KQV8
P30510	A2AEA2
Q9NQ39	ENSG00000270800.1
O43548	A0A087WVS3
Q9NPD5	SO1B3_HUMAN
Q96FV2	J3QL71
Q8TBZ0	E7EUS2
Q56UQ5	A0A0B4J2C3
P30505	A2AEA2
O15389	SIGL5_HUMAN
Q9H693	H3BNZ7
Q99706	E7EST5
A8MT19	RHPN2_HUMAN
Q96M96	F8VWL3
Q9BVR0	HERC2_HUMAN
Q9TNN7	A2AEA2
P16284	A0A075B738
Q96QU4	A0A0A0MSZ2
Q9BQD3	M0QY77
P33076	A0A087X2I7
Q8IXS6	B1ALY0
Q6DN90	A0A087WWK8
P43627	KI2L3_HUMAN
A6NM43	TCPQM_HUMAN
Q13505	A0A0A0MRK6
P43356	MAGA2_HUMAN
Q9P2T1	H0YNJ6
Q16773	B7Z4W5
Q07000	A2AEA2
P04436	A0A0A6YYK7
Q6IQ55	Q8IWY7
K7EIQ3	H3BLY3
Q5TAG4	A0A087WUF1
O15016	B5MCJ9
Q6ZUS6	A0A0U1RQD2
P19105	J3QRS3
P29692	E9PRY8
A0A1B0GUQ0	F236A_HUMAN
P42330	A0A0A0MSS8
Q9H6Y5	A0A075B7A2
P13761	ENSG00000196126.10
Q9NV06	A0A087WT20
Q96I15	A0A0A0MQU4
Q9UK11	K7ENM7
Q5SR53	B0QYP8
P0DN82	O12D2_HUMAN
Q9NZY2	XXLT1_HUMAN
Q9NTU4	F5H186
Q9NYG2	F8W6M3
Q9NQA5	A0A0A6YY98
Q96EY9	D6W601
Q9N2K0	SYCY2_HUMAN
Q6ZT62	3BP1_HUMAN
P54792	DVL1_HUMAN
P30450	Q5SRN5
Q6U949	PRR36_HUMAN
Q13068	A0A087X111
Q8NEA9	GMCL1_HUMAN
A8MYP8	B5MCN9
P30498	1B07_HUMAN
P18464	1B07_HUMAN
Q96PX9	A0A1B0GW72
Q96B23	Q5BIX2
A8MPP1	DDX11_HUMAN
P19404	E7EPT4
A6NEL3	FA86C_HUMAN
Q16850	A0A0C4DFL7
Q96NU0	A0A087WUH3
Q96F15	A0A087WTJ2
H0YM25	A0A087X0V3
Q14135	G5E9M7
C9J1S8	TR49D_HUMAN
P12532	KCRU_HUMAN
Q8N957	H3BM45
Q9H2E6	A0A0A0MQU6
Q96M53	A0A0A0MSR7
Q9P2S6	J3KQ21
Q9Y6F7	C9JMH9
Q99933	J3QTA2
Q49AN0	A0A0D2X7Z3
O75747	F5H369
O95479	R4GMU1
Q5XG87	A0A0X1KG68
Q9C098	A0A1B0GTZ4
P16422	B5MCA4
Q70HW3	F8WAB8
Q9GIY3	ENSG00000196126.10
Q6GMV1	A0A087WZJ8
A6NNV3	A0A0J9YWM7
P03989	1B07_HUMAN
Q96AJ1	J3KNW5
Q8IYP9	E9PAP7
Q8N9G6	YP034_HUMAN
P05549	Q96SH1
Q86UA6	A0A0A0MSE7
A0A1B0GV22	F236A_HUMAN
Q8NFI4	F10A1_HUMAN
Q7Z478	A0A087WYN9
Q8IY67	E9PAU2
O43423	AN32A_HUMAN
Q86TL2	A8MSY1
Q8N4M7	SPIN3_HUMAN
Q04726	H0YL70
P61582	ENSG00000279560.1
D6R901	A0A087WUD4
Q1AE95	T183A_HUMAN
P0C7X3	H7C0P7
Q9C0E4	A0A087WX15
Q8TEE9	A0A087WYF9
A6NMZ2	C9JRU3
Q8NI28	ARAP1_HUMAN
P07477	ENSG00000204983.12
Q6NXN4	D19L2_HUMAN
O15172	SERB_HUMAN
P30447	Q5SRN5
Q53QV2	B5MCP4
Q9UPN6	A0A0A0MT33
Q9UDY2	A0A1B0GTW1
Q8IYX8	E5RFY4
O75185	A0A0A0MSP0
Q14129	DGCR6_HUMAN
Q6ZMV7	J3KP02
Q31612	1B07_HUMAN
Q9UBF9	A0A0C4DFM5
A8MU46	E9PPJ3
Q5VWM6	A6NFR9
Q15561	Q53GI4
Q9NQX3	F5H039
P30481	1B07_HUMAN
Q5Y7A7	ENSG00000196126.10
Q86VP1	B8ZZD4
O00712	Q5VW26
Q6IEE7	A0A0J9YW40
Q9HCQ5	J3KNN1
P86481	PR20A_HUMAN
O15504	C9JYA1
Q5XKL5	A0A1B0GUL6
Q9Y6A9	X6R2S6
P60507	SYCY1_HUMAN
Q9NTK5	J3KQ32
Q7RTT6	SSX1_HUMAN
Q14184	A0A087WZX8
Q02928	E7EVL8
Q05397	E7ESA6
Q0P6D6	E9PKB1
O15372	B3KS98
O00341	A0A087WUF9
P30487	1B07_HUMAN
Q9Y5P2	A0A024RC18
Q9NSQ0	RRP7A_HUMAN
Q9Y2K5	B5MCG9
A6NM66	MAGC1_HUMAN
P41567	K7EM18
Q6ZRG5	A0A1B0GV46
P0C880	YLPM1_HUMAN
Q6ZNI0	A0A087WZE6
P0DMN0	ST1A3_HUMAN
P58550	E9PJ02
Q9Y6F8	CDY1_HUMAN
O75127	G3V325
D3DTV9	A0A087X2F6
Q8NDZ2	F6R0L0
A8MVJ9	HPF1_HUMAN
Q96LT4	A0A0A0MRR2
Q96IP4	Q5TF85
Q14156	A0A1B0GUZ7
Q9Y2H5	A0A1B0GUN5
Q9NPF8	Q2V6Q1
Q96EF9	CH076_HUMAN
P36402	B7WNT5
O75478	A0A024R0Y4
Q8IWX8	J3QK89
Q30167	DRB5_HUMAN
P12525	MYCL_HUMAN
O75190	A0A0J9YX62
Q9UH17	B0QYD3
P48200	A0A0A6YY96
Q70IA8	X6R3L3
P0DP24	CALM1_HUMAN
Q96EK5	A0A1B0GUA3
Q76I76	F5H527
Q8N2C3	E9PGM3
O94761	A0A087WZ30
P47881	A0A087X1K4
Q8NCU1	A0A1B0GUF5
Q6NSI1	E7ESJ3
Q9Y2R5	I3L0E3
Q9Y2K2	H0Y4E8
Q96IM9	A0A0A0MRQ7
Q6PGQ7	A0A087WV86
Q8N743	A0A0B4J1R5
Q86VQ6	ENSG00000197763.13
A8MWL6	SNG2_HUMAN
Q9ULZ0	T53G3_HUMAN
P13746	Q5SRN5
P0DN77	OPSG2_HUMAN
P04435	A0A1B0GX54
P43631	KI2L3_HUMAN
Q6ZUT9	G3V1S3
Q30134	ENSG00000196126.10
O75414	A0A0C4DG91
Q6PK57	A0A0D9SFE4
P53814	A0A087X1R1
Q99685	A0A0C4DFN3
Q66K80	MUC16_HUMAN
O00213	J3KPL8
Q6ZN17	A0A1B0GVD3
A8MUL3	MAGL2_HUMAN
P15289	A0A0C4DFZ2
Q6ZSM3	E9PSF9
P0C7V9	MET15_HUMAN
Q9H579	H0Y2W4
Q9BYR9	KRA23_HUMAN
P30519	A0A087WT44
Q92974	V9GYM8
O75920	SERF1_HUMAN
H3BNL1	H3BQU4
Q92619	K7EM85
Q9BYJ4	B2RNG4
P51864	TDGF1_HUMAN
H0YKK7	GG6LA_HUMAN
Q9H825	B3KW44
P62807	H2B1C_HUMAN
Q5JTN6	A0A087X0D8
Q969V6	W0Z7M9
A6NKH3	RL37A_HUMAN
P28332	A0A0A0MS56
A6BM72	A0A0A0MS64
Q9BZA5	TXLNG_HUMAN
Q8IXT2	B4DX56
Q8N6M5	B4DY77
Q9H3P2	A0A0C4DFX9
Q6ZUB0	A0A0J9YX51
A6NL46	YP034_HUMAN
Q6NXS1	G1AUC5
P30495	1B07_HUMAN
P01106	A0A087WUS5
Q75L30	ENSG00000268187.6
Q96SZ4	I3L1J3
P86479	PR20A_HUMAN
Q9UBF8	A0A0B4J1S8
Q99708	I6L8A6
Q05193	A0A0D9SFE4
Q5BJE1	F8W7A7
P0C7H8	KRA23_HUMAN
P30485	1B07_HUMAN
P0DMU7	CT455_HUMAN
Q9Y2R2	A0A0B4J1S7
Q7Z7K0	H7C3D8
O14880	Q5VV89
Q9HCF6	A2A3F7
O75871	M0R363
Q12767	C9JL75
Q96NU1	A0A087WYW1
Q5T1J6	F182B_HUMAN
P30493	1B07_HUMAN
O00748	A0A024R6X1
Q9BPX6	A0A0U1RRK1
Q9BTE0	J3KT72
Q9NY47	C9JVC9
Q58FG1	HS90A_HUMAN
Q9BZD3	GRL1A_HUMAN
Q9UF83	C9JJE7
Q96CS7	A0A0A0MSE9
P01850	A0A0J9YYE9
Q8TCZ7	DCR1C_HUMAN
P0DMV9	HS71A_HUMAN
P0DMP1	HMN8_HUMAN
Q96PV6	A0A087WUE4
Q9H4I3	J3KPT4
P61573	ENSG00000279560.1
Q16385	SSX3_HUMAN
Q58FF8	HS90B_HUMAN
Q13748	TBA3C_HUMAN
Q8TCC3	RM30_HUMAN
Q9NX63	ENSG00000106554.11
K9M1U5	ENSG00000272395.7
Q9BZE1	S4R369
Q6ZVD8	H3BMS5
Q5VZV4	S31A6_HUMAN
P69891	HBG1_HUMAN
P0C7X0	D6RGX4
Q8N328	ERPG3_HUMAN
P61581	ENSG00000279560.1
Q8IYS5	A0A087WV17
Q86SG3	DAZ1_HUMAN
Q05BU3	R4GNF6
Q86VX9	X6R3V9
Q9NWW6	Q5W125
Q96G97	J3KQ12
P62333	A0A087X2I1
P0C7N8	OR9G1_HUMAN
Q86Y28	ENSG00000279973.1
Q96NB1	I3NI25
Q9UBQ0	F8VXU5
O14817	J3KQ42
P26651	M0R0H3
Q86VZ5	D3DWC4
Q9NVS2	Q5QPA5
Q5TI25	A0A075B7F9
P80404	H3BRN4
Q14568	HS90A_HUMAN
Q8NHW5	RLA0_HUMAN
Q6NSW5	FA45A_HUMAN
Q8NA82	J3KTN9
Q8N9U9	E9PMG7
Q63ZY6	NSUN5_HUMAN
Q96PT3	DUX4_HUMAN
Q9UIR0	F8WBA1
Q71DI3	H32_HUMAN
O94868	E9PG19
P50549	B5MCT2
Q3KNT7	NSUN5_HUMAN
Q3BBV1	A0A075B761
Q13434	MKRN1_HUMAN
O43169	J3KNF8
Q8TBF2	A0A0A0MT35
Q9HCK4	F8W703
A6NKC0	D6RGX4
Q5TEV5	M0QX38
Q9NRJ1	ENSG00000278888.1
P52815	B4DLN1
A6NJW9	CD8B_HUMAN
P31641	A0A087WY96
C9JJH3	I3L0E4
Q9H195	MUC3A_HUMAN
Q9UKB3	S4R3E2
Q3SY17	I3L0B8
Q7RTY9	TEST_HUMAN
A8MWE9	A0A096LNH2
Q9UKK9	A6NFX8
Q8N9I5	A0A087WYB9
A8MXZ1	D6RGX4
A8MVM7	A0A1B0GVP4
P86496	PR20A_HUMAN
P04233	H0YBZ2
Q68CQ1	A0A0A0MT08
A6NGN4	PRA25_HUMAN
P59074	CHM4B_HUMAN
Q8IX01	M0R2Z9
Q2M389	A0A087X256
Q9ULK4	Q5JWT2
Q96MW1	Q86WV7
P46020	A6NMN0
Q96MI6	B7XGB9
Q5HYR2	DMRTC_HUMAN
Q6P5X7	E5RJJ0
A8MT66	A0A087WSY0
Q9UPT6	A0A087WYG2
Q5T013	F6UJY1
A6NCF5	A0A1B0GUB7
P0DMV8	HS71A_HUMAN
Q9UHF3	ENSG00000204872.4
Q9H1A7	F6S314
Q6PK04	I3L0U5
P0C7X4	FHL17_HUMAN
P0C0S8	H2A1H_HUMAN
A6NNM8	H3BSA7
Q9NRD8	X6RAN8
Q58FF7	HS90B_HUMAN
Q8N8J0	PI4KA_HUMAN
P18545	A0A0C4DGN0
Q8IX95	G3V599
P30459	Q5SRN5
A6NEC2	PSA_HUMAN
A8MWD9	RUXG_HUMAN
Q12913	A0A087WVC6
Q6ZMV5	A0A1B0GTN1
Q8IV33	A0A088AWM3
A6NCM1	A0A087WYV2
Q6ZN68	D19L2_HUMAN
B3EWG3	FM25A_HUMAN
Q14849	J3QLM1
Q5CZ79	A20A2_HUMAN
Q6ZVS7	B7ZBL7
O95677	F2Z2Y1
P30483	1B07_HUMAN
P04179	A0A0C4DFU2
Q5TC12	I3L448
P07911	X6RBG4
Q495A1	A0A0C4DGA4
Q9BYB0	A0A0U1RQS4
P30488	1B07_HUMAN
Q8IUD2	X6RLX0
Q58FF3	ENPL_HUMAN
P43080	A0A0A0MTF5
Q32M92	A6NKC6
P30566	A0A0A6YY92
Q96IX9	AN36A_HUMAN
P0DJD0	F8VYC4
A6NDY2	D6RGX4
O60813	A0A087WW85
Q7RTU5	M0R2M9
Q9NQ90	F5GXT3
Q86VM9	E7ERS3
Q9Y2V0	H3BS01
Q6ZRC1	E9PNW5
P58549	K7EKU3
P30484	1B07_HUMAN
D6RA61	A0A087WWE9
Q8N0V1	MUC7_HUMAN
A6NCN2	KRT83_HUMAN
H0Y7S4	PRA25_HUMAN
P30443	Q5SRN5
Q96JA3	J3KQS5
P49419	A0A1B0GW77
Q5T1J5	CHCH2_HUMAN
Q9BQE5	J3KQL8
Q6NTF7	M4W6S4
Q8N7R0	NANOG_HUMAN
Q9NQ94	F8W9F8
B8ZZ34	A0A087WXQ4
A8MUA0	YP034_HUMAN
Q7L622	G3V483
Q9H6V9	B5MDU6
P25713	H3BPK2
P11310	Q5T4U5
P59894	M0R2J8
Q96FF9	B5MBX0
Q08043	A0A087WSZ2
Q6IN97	A0A1B0GUQ4
Q9UL46	A0A087X1Z3
Q99418	A0A0D9SFG6
O75448	A0A0B4J1W0
Q8NCN2	A0A0C4DFQ2
Q8NGU1	OR9A4_HUMAN
P0C7N5	OR8U1_HUMAN
P0CJ75	HMN8_HUMAN
Q68D20	PMS2_HUMAN
P21108	A0A0B4J207
P01215	A0A087WYZ4
Q9HBA9	FOLH1_HUMAN
A8MSI8	D6RFL2
Q9H0D2	A0A075B6F0
P37023	G3V1W8
Q96N68	A0A087WUN8
P13798	C9JIF9
Q96ER3	E9PRZ1
P0C7P4	UCRI_HUMAN
Q92521	F5H1S1
Q29963	A2AEA2
Q8IWF7	UB2D1_HUMAN
Q86Y29	ENSG00000279973.1
B7ZW38	HNRC3_HUMAN
P18462	Q5SRN5
Q5U5R9	E7ERR3
Q8N2A0	ENSG00000280226.1
Q9Y4K1	A0A0J9YWL0
Q9HAH7	J3KNZ9
O43314	A0A087WZV0
Q92839	M0R2V0
Q5U5Z8	H9KV53
Q3BBV2	A0A087WUF1
Q9H2U9	C9JK28
A8CG34	A0A075B7F8
Q3MJ40	C144A_HUMAN
Q99490	F8VVT9
O43812	DUX4_HUMAN
A8MWL7	TM14B_HUMAN
Q6DRA6	H2B2E_HUMAN
A6NIJ5	D6RGX4
P30461	1B07_HUMAN
Q5BKX6	E7EV90
Q8N6M0	A0A087X0W9
Q6P474	H3BND4
P47884	OR1D5_HUMAN
Q9BQW3	X6R549
P30475	1B07_HUMAN
C9J7I0	A4D104
Q9C010	Q5T0Z6
Q9BTW9	J3KR97
Q86UD7	TBC26_HUMAN
O14772	A0A0A0MRP2
Q9Y285	K7ER00
Q7RTS7	F8W1S1
P22570	A0A0A0MT64
Q9NPB1	Q2I378
Q9Y2C3	A0A0A0MS93
O15428	K7EMU7
Q6IQ23	E9PKC0
Q8IZS7	A0A087X0S1
Q8NH08	ENSG00000176510.4
P30480	1B07_HUMAN
Q8N1T3	A0A140TA25
A8MUI8	YP034_HUMAN
Q9H2I8	A0A087WWI0
Q6Y7W6	I1E4Y6
Q6NZ67	MZT2A_HUMAN
Q8MH63	LAT1_HUMAN
P0CJ69	HMN8_HUMAN
A6NNH2	D6RGX4
Q99501	A0A5E8
Q9H078	H0YGM0
Q99967	A0A0A0MTM3
Q9C0H9	A0A087X165
Q9NQ84	A0A0C4DFY5
Q5T5F5	NPB13_HUMAN
P0CG08	GPHRA_HUMAN
Q96FF7	A0A044PY82
Q96L14	CE170_HUMAN
Q96D46	C9JA08
P0DKV0	A0A0R4J2F1
O75044	A2RUF3
Q8IXJ6	A0A087WYM3
O75912	E7EWQ4
Q9UI10	E7ERK9
G9CGD6	CNKR3_HUMAN
Q8N6M9	J3KQ25
Q96G27	A8MX15
P0CJ88	DUX4_HUMAN
Q8N3Z3	A0A087WUP3
Q5VT79	A0A075B752
P0C626	ENSG00000241356.1
P30457	Q5SRN5
A1A5C7	C9J4Z0
Q14168	A0A0C4DH75
P61576	ENSG00000279560.1
Q9H0R1	E7EQ45
Q2VPK5	H3BSW6
Q96PQ5	IPP2_HUMAN
Q8IVN3	A8MSY1
Q9GZW5	ZSC20_HUMAN
Q9H2S1	A0A0J9YW81
Q53HI1	J3KQ47
Q9UFG5	E7EP72
P08235	A0A0D9SFL9
A8MV57	CRP_HUMAN
Q8N2E6	TOR2A_HUMAN
Q96KK4	A0A087WY02
Q9H0P7	SPRR5_HUMAN
Q5SWL7	A6NFR9
Q6ZSR9	A0A096LP25
P49447	F5H757
Q5DJT8	CT452_HUMAN
Q8WZA6	OR1E1_HUMAN
P84243	H33_HUMAN
P0CH98	F106A_HUMAN
Q7RTT3	SSX7_HUMAN
Q9BRJ2	A0A087X2D5
A2RUS2	E9PF32
A6NI72	P14598
Q9P0U1	A6NIV2
Q15070	J3KNA0
P32754	A0A0B4J1R4
B1ANY3	F220A_HUMAN
Q99640	B4DZM6
P13762	ENSG00000196126.10
Q96LW2	L7N484
Q6EEV4	E9PSG9
Q4G0T1	DMBT1_HUMAN
P86790	CCZ1B_HUMAN
P0DMM9	ST1A3_HUMAN
Q15486	BGLR_HUMAN
A2A368	A0A0A0MSA3
Q8IZL8	C9JFV4
Q9NY33	G3V180
Q86Y30	ENSG00000279973.1
Q8NH95	ENSG00000243641.3
Q8N402	A0A0A0MSA5
P01733	A0A0A6YYD5
P01737	A0A0B4J246
P30456	Q5SRN5
Q99798	A2A274
Q8TCN5	B9EGE7
O75439	G3V0E4
A6NLC8	TAF11_HUMAN
Q8WTZ4	CAH5B_HUMAN
O00329	Q5SR50
Q8TCY0	SI11B_HUMAN
Q5JR59	J3KQA9
Q9NZH4	PTTG1_HUMAN
Q7Z494	NPHP3_HUMAN
P0C860	MS3L1_HUMAN
Q96PN7	Q05GC8
Q7RTR2	H3BLT9
Q494X1	D6RF56
P23610	F8I2_HUMAN
Q9BQ83	SLX1_HUMAN
A0A0G2JMD5	PRA10_HUMAN
O75335	B1APN9
Q8N1L4	CP4Z1_HUMAN
Q6ZU45	A0A1B0GWE9
P0CJ89	DUX4_HUMAN
P0DMR1	HNRC3_HUMAN
Q8N9R6	D3DTT2
P0C7Q3	CCNQ_HUMAN
Q9Y4F4	G3XAE9
Q92750	J3KTH2
Q9BZL6	B4DTS2
Q5NE16	CATL1_HUMAN
A8MWP4	SF3A2_HUMAN
P0CI01	A0A096LNU6
Q9N2J8	SYCY2_HUMAN
Q8IVG9	HMN8_HUMAN
Q8IX29	E5RFF8
Q2PZI1	A0A1B0GW05
A8MX19	D6RGX4
P13760	ENSG00000196126.10
P30466	1B07_HUMAN
Q96MD2	J3KNH0
Q8NGA2	OR7AA_HUMAN
A0A075B759	PAL4E_HUMAN
Q8WWI1	J3KP06
Q9HCH5	A0A0U1RR07
O95819	A0A0D9SEY1
O43272	ENSG00000277196.4
Q8TED0	H0Y8P4
Q13465	E7EQ57
Q76G19	Q17RL8
P15538	Q4VAR0
Q5HYW2	A0A0J9YY34
Q8NGJ9	A0A0C4DFX5
P06865	H3BP20
O75916	A0A1B0GVU3
Q9BT81	SOX7_HUMAN
Q9C086	J3KQ70
Q658T7	D6RGX4
P0DMU3	F231A_HUMAN
Q13133	B4DXU5
P0DM63	NPIA7_HUMAN
Q9NZS2	A0A0C4DGY9
Q9TQE0	DRB5_HUMAN
Q92989	E9PL17
P02489	CRYAA_HUMAN
Q96RD3	J3KPH0
Q6NW40	J3KNF6
Q96NA8	A0AVG3
Q86YR5	A0A0A0MSK4
Q6P1K2	PMF1_HUMAN
A8K0S8	H0YNA8
P58511	SI11A_HUMAN
Q6ZMT9	D6RB49
P08686	Q16874
P04229	ENSG00000196126.10
A4QPH2	PI4KA_HUMAN
O43504	A0A0C4DGV4
Q8NDY6	A0A087WXG3
P23786	A0A1B0GVF3
Q7LGA3	HS2ST_HUMAN
Q5VU97	A0A0A0MQY7
A8MYZ6	ENSG00000204060.6
Q13401	PMS2_HUMAN
Q16851	E7EUC7
Q9Y2D4	A0A0U1RRB6
Q8N888	BCOR_HUMAN
Q9P0V9	B5ME97
A5PL33	A0A0C4DH65
A8MX80	YP034_HUMAN
A6NMB1	SIG11_HUMAN
O43301	A0A1B0GTF3
P34925	A0A087WUK1
Q9NP56	A1E5M1
O15453	I3L3L1
Q96NF6	ENSG00000279282.1
Q99873	H7C2I1
Q5JQC4	CT47A_HUMAN
Q8IYA2	C144A_HUMAN
P09086	B5ME60
Q96P56	F8W9H2
A6NJ88	SAGE1_HUMAN
P0CL82	GAGE7_HUMAN
Q6NSW7	J7H3Z5
P49023	A0A1B0GTU4
O43248	J3KMZ0
Q9NUV9	G5E9W9
B6A8C7	A0A087X1Q6
Q8TBR4	D6W5U7
H3BTG2	A0A0D9SG83
Q9UPW8	F8W059
P48741	HSP76_HUMAN
Q96N06	J3KRC8
Q9NS26	SPNXA_HUMAN
Q9NWS1	B4DZ31
Q6IF36	OR8G1_HUMAN
Q9Y3M2	A0A087WUW0
Q14244	A0A087WZ40
Q4V321	GG12C_HUMAN
Q6IEY1	OR4F3_HUMAN
Q8WWF6	A0A0J9YX62
Q2TBC4	PRIC4_HUMAN
P0DMU5	F231A_HUMAN
P11586	F5H2F4
Q7Z404	A0A087WT65
P0DMW5	SIL2A_HUMAN
Q8IUR5	F8VTQ9
Q5TCH4	A0A087WUY4
Q3B8N5	G3V3G0
A6NG13	D6RH02
Q9NZ81	F8VZP4
E9PI22	P23D1_HUMAN
Q9H2H0	J9JIF5
A0A5B9	A0A0J9YYE9
Q8NGA4	GPR32_HUMAN
Q96EY4	H0Y9X1
Q9GZS0	J3QRG2
Q5TC04	KMT2D_HUMAN
Q96HE8	A0A0A0MS80
P61583	ENSG00000279560.1
Q5T1M5	A0A0A0MT60
P0DMU2	OR8G1_HUMAN
Q8N8U2	A0A0B4J291
Q3B7I2	A0A1B0GUD4
O75564	Q86XJ5
A6NNZ2	TBB8_HUMAN
P55210	A0A0A0MRL7
Q9NQC1	G3XAA4
Q9NZ71	F6WH68
Q13938	K7EL21
P28472	F5H7N0
P09913	A0A087X279
Q96DZ7	C9JCD5
Q68DX3	A0A1B0GUQ4
Q8N5S9	J3KPJ3
Q5TZJ5	A0A0R4J2F1
Q6IPM2	A0A087WX45
Q96NI8	K7EP39
Q8IVE0	Q5TZA2
Q9HCC6	E9PB28
A8MWA6	D6RGX4
A8MZG2	H0Y3R3
A6NJY4	A0A1B0GVL6
A1A4G5	C9J587
Q96EB1	G5E9D4
Q13477	A0A087WXC9
D6R9N7	A0A087WTC1
A8MY62	H0Y608
Q3Y452	GATA1_HUMAN
Q9Y5J9	G3XAN8
P22392	Q32Q12
P0C841	K0556_HUMAN
Q31610	1B07_HUMAN
P51532	A0A0A0MT49
A6NNC1	ENSG00000276017.1
Q8NCP5	H0YEM9
P59768	G3V2N0
Q8TAM2	A0A0C4DGX9
Q8IYS4	K7EPW6
Q70EL3	A0A087X0L6
A6NCK2	TRI43_HUMAN
C9J2P7	A0A087WUW7
Q96KV6	BT2A1_HUMAN
Q6ZP82	E7ERF0
Q9UMX2	A8MW57
A2RUG3	XKR3_HUMAN
P51798	H0Y2M6
P18463	1B07_HUMAN
Q8NCQ2	D3YTG3
Q9NR20	A0A0A0MTH5
Q8NE31	A0A087X0M7
P0C866	F91A1_HUMAN
Q08AF8	H3BMC3
Q6FI13	H2A2A_HUMAN
Q9BZB8	A0A024R214
A6NJQ4	D6RGX4
P85298	H0Y9T8
Q5T2Q4	CCYL1_HUMAN
Q8IZP1	TBC3A_HUMAN
Q03154	A0A1B0GW23
P17038	A0A087WSW2
P28340	M0R2B7
P0C7N1	OR8U1_HUMAN
P0DPB3	IQIP1_HUMAN
Q14952	KI2L3_HUMAN
Q6NUR6	RN216_HUMAN
Q15005	E9PI68
Q96A32	H3BPK4
C9JLJ4	A0A087WY87
Q96R72	OR4KE_HUMAN
Q9P2K5	A0A0A0MR39
P49005	A0A087WWF6
Q6P575	BGLR_HUMAN
Q9HAU6	A0A0B4J2C3
P14406	H0UI06
P10314	Q5SRN5
P0C5Z0	H2AB2_HUMAN
Q8N6C7	MAP11_HUMAN
Q96D31	A0A0B4J2E8
P49810	B1AP22
P30508	A2AEA2
P41732	B4DDG0
Q09160	Q5SRN5
P49366	A0A087WZK0
Q9H0A3	A0A024QYW1
Q7Z3E5	A0A087X1I8
Q0VAM2	A0A1B0GVA7
Q8WYN3	J3KQ49
Q0D2J5	F5H0A9
O14599	VCY2_HUMAN
Q6XQN6	G5E977
Q8N377	MUC7_HUMAN
Q8N7U7	D2CFI5
P30046	J3KQ18
Q8NBF1	A0A0D9SEX9
P0C6P0	F5GXV7
Q96MR6	A0A087WVY5
A8MWV9	YU007_HUMAN
O14526	M0QZI3
P17787	A0A1B0GTH5
Q8TCH9	MCUB_HUMAN
A6NN90	G3XAA6
Q9HD36	H0YMD5
P43307	C9IZQ1
Q9HBU9	C9J3P7
Q58FF6	HS90B_HUMAN
A1L429	GG12C_HUMAN
Q9HD64	XAGE1_HUMAN
Q86YH2	A0A0D9SEJ8
P43359	MAGA4_HUMAN
P52744	J3QSS9
Q9UHQ1	A0A088AWN8
O00124	A0A087WV67
Q8N812	A0A087WX00
P60002	A0A024R7E8
Q92738	X6RAB3
P0C221	A0A0A0MTQ8
Q9BZK3	NACAM_HUMAN
Q15262	E9PGC5
Q5JXB2	ENSG00000276380.2
Q14192	J3KNW4
Q13555	A0A0A0MT11
Q5SQ13	A0A0A0MTS7
Q9Y4F5	J3KQR7
Q96T83	A0A087WXD1
Q9NX45	SOLH2_HUMAN
Q9C0A6	E7EWN3
Q08648	SG11B_HUMAN
P08195	J3KPF3
Q6ZTK2	M0QZD8
A6NF01	A0A075B7F8
D6REC4	A0A0U1RQC7
Q95365	1B07_HUMAN
P30464	1B07_HUMAN
P0C629	ENSG00000249730.1
O76087	GAGE7_HUMAN
Q15155	A0A087X117
Q86UW7	A0A087X1P3
Q5VTD9	A0A1B0GTD0
A6NFX1	J3KNU6
Q9BRQ6	J3QTA6
Q99848	H7C2Q8
Q8WYJ6	J3KNL2
Q8WW14	K7EKP3
Q6S5H4	POTB3_HUMAN
A8MUH7	NHRF3_HUMAN
A6NC78	GOG8M_HUMAN
P0CG34	TB15A_HUMAN
A8MUU1	FABP5_HUMAN
Q13613	F8WA39
Q96MN5	X6R7X0
Q9BRR9	J3KPQ4
Q63HN1	F205A_HUMAN
O94979	D6REX3
Q9Y4C1	F5H070
Q8N782	J3KR51
A6NIU2	H3BUS0
Q969X6	H3BSH7
Q9HAS0	J9JIC5
Q5T9S5	J3KP97
Q96GP6	A0A096LNX8
P0DN76	U2AF1_HUMAN
Q5VUJ5	A0A087X0Z1
E9PB15	AASD1_HUMAN
Q29865	A2AEA2
Q69383	ENSG00000279560.1
A6NL99	AQP7_HUMAN
Q13070	A0A087X111
Q9HB19	A8K727
Q96EK7	F5GY05
Q3SYA9	ENSG00000276017.1
Q9NZV6	A8MYR2
Q8IU53	FGRL1_HUMAN
O60896	J3KR56
Q5T8P6	A0A087X0H9
A6NNW6	A0A087WZY6
P49585	C9JEJ2
Q92527	C9JIJ7
Q6QN14	U17LO_HUMAN
Q8NHA8	OR1J1_HUMAN
P27816	E7EVA0
Q9UHV5	A0A087WVW6
P86791	CCZ1B_HUMAN
Q9ULA0	E7ETB3
O15320	G3V599
Q29974	ENSG00000196126.10
P22061	H7BY58
Q93083	MT1E_HUMAN
F8WFD2	NPIA1_HUMAN
Q14954	P43626
Q03112	E7EQ57
Q5JNZ5	RS26_HUMAN
Q96SB3	D3DTX6
P62945	RL41_HUMAN
O75022	F8W6G6
A6NER0	TBC3K_HUMAN
P01130	J3KMZ9
P62861	P35544
Q9Y4C0	A0A0U1RQC5
P62805	H4_HUMAN
Q15139	F8WBA3
Q9H1X3	DJC25_HUMAN
Q9P1A6	A0A1B0GTN4
Q6ZUV0	BACH_HUMAN
P19544	J3KNN9
Q96CP6	M0QZ12
P27707	D6RFG8
Q6GPH6	H7C0T2
Q9NP74	S4R313
P31995	ENSG00000244682.7
Q9H4R4	NCOR1_HUMAN
Q9GZN2	TGIF2_HUMAN
P69849	J3KN36
Q86UK7	H3BQQ2
Q8TDP1	E9PN81
P26599	A0A0U1RRM4
Q16048	MCH_HUMAN
A6NHS1	AN33B_HUMAN
Q9NWC5	J3KQ06
Q9UM54	E7EW20
P43362	MAGA9_HUMAN
Q8IUI4	SNX29_HUMAN
P61574	ENSG00000279560.1
Q8NGH6	Q8NGH7
A0PJZ0	A20A2_HUMAN
Q53GL7	E9PNI7
Q5TKA1	H0Y322
Q9BXJ8	A0A087X266
Q8NHM4	ENSG00000204983.12
Q92841	ENSG00000100201.19
Q9UMR5	PPT2_HUMAN
A6NLI5	A0A087WYH8
Q8IZJ4	E7EPT8
Q7Z3G6	A0A1X7SBR1
Q5TAX3	A0A0C4DFM7
Q9BRC7	C9JEA7
Q96HP4	C9JLB7
C9JBD0	KRBX1_HUMAN
A0A1B0GUA7	A0A1B0GUP2
Q9UJ98	D6W5U7
P61572	ENSG00000279560.1
P20702	H3BN02
Q13670	UPK3B_HUMAN
Q9HC35	B5MBZ0
Q9BQD1	MCH_HUMAN
Q9NYP8	H7BYF8
Q6ZN55	A0A0C4DFM2
Q15165	A0A0J9YXF2
P51690	F5GYY5
Q5T6R2	TPTE2_HUMAN
P15884	E9PH57
O15382	M0QXF9
Q6ZS62	E5RJ17
Q53SF7	A0A0D9SG04
Q8N9W6	F2Z2G3
P69905	HBA_HUMAN
A8MUU9	C9JJE7
Q86V81	E9PB61
A6NIN4	A0A1B0GVC2
Q92813	ENSG00000211448.11
Q8N7Z2	A0A087WU96
Q6ZTZ1	D6R9L8
P39086	E7ENK3
Q9H9C1	G3V4K3
O14492	A0A0A0MTI2
Q66K41	C9J6X6
Q2TB18	D6RG30
Q6P531	J3KPJ0
Q8IXF9	C9J6F6
D6RJB6	A0A087WTF5
P49848	J3KR72
Q3BBV0	A0A087WUF1
Q6PDA7	J3KR45
Q9NUL3	A0A0A0MTC5
E5RIL1	UPK3L_HUMAN
P30460	1B07_HUMAN
Q8NH89	O5AK2_HUMAN
C9JVI0	A0A087WTA0
Q8WUI4	J3KPH8
P05166	E7EX59
Q0D2H9	H3BMC3
Q99877	U3KQK0
Q9Y2W6	F6TB26
Q9Y592	J3KNW7
Q8NHJ6	A0A0A0MS20
A6NJR5	A0A0J9YWM7
Q86UP8	A0A0A0MSY2
Q5VWM3	A0A0J9YWP7
Q15283	A0A0A0MSJ9
Q86UV7	J3KQW6
Q7Z402	H3BNW8
Q2TAA8	B4DXD0
P0DI82	TPC2A_HUMAN
P61579	ENSG00000279560.1
Q9Y6M1	F8W930
P0DP71	F236C_HUMAN
Q7Z4J2	A0A087X017
Q16181	E7EPK1
A6NEW6	D6RGX4
P0DN84	A0A1B0GTW0
Q8WVB6	A0A0D9SF58
Q8N1F7	H3BVG0
Q96CJ1	B4DWJ3
Q8N8Q8	B7ZL88
Q6P435	SMG1_HUMAN
P0DMU8	CT455_HUMAN
Q99829	B0QZ18
Q8NER1	E7EQ78
Q8IXF0	F8VR32
Q29718	1B07_HUMAN
P18440	F5H5R8
Q9H4K1	A0A087X0F7
A0FGR8	A0A087WXU3
Q9BXX3	Q5W026
B4DZS4	T11X2_HUMAN
Q99884	E5RJL1
Q96JP2	A0A0J9YY01
Q9H4G8	DPH3_HUMAN
P0DMV0	CT455_HUMAN
P52758	H0YB34
P03986	A0A075B6R6
O60224	SSX4_HUMAN
Q9NX70	B4DUA7
Q10588	A6NC48
Q96MY1	A0A087X0N3
Q9P2E9	A0A0A0MRV0
Q8NA56	G5E9Z5
Q8WXB1	H7BXH9
Q9HCJ0	A0A1B0GU24
Q13117	E7ENA5
Q9Y282	H0Y5K5
Q9UPW5	J3KNS1
P01893	1B07_HUMAN
Q7RTT4	SSX1_HUMAN
H3BUK9	POTB2_HUMAN
O60397	H0UI06
P30504	A2AEA2
P61575	ENSG00000279560.1
Q9H0J4	A0A1B0GW36
Q8TAQ2	F8VXC8
Q9BY60	GBRL1_HUMAN
A6NES4	A0A087WT58
Q6DN03	H2B2E_HUMAN
Q96TA0	PCDBE_HUMAN
Q6ZUA9	ENSG00000226807.6
P09001	E7ETU7
A0A087WX78	A0A1R7TGD3
B4DH59	A0A075B7F9
P13693	A0A0B4J2C3
Q9P1C3	H0YGN8
Q9BR84	A0A0A0MTT2
Q9C0A0	E9PDN6
P30486	1B07_HUMAN
Q75MW2	ZN746_HUMAN
Q8IZM8	A0A1B0GWA0
P16190	Q5SRN5
O95397	J3KQS5
Q04725	K7EMK7
P57054	A0A0C4DH71
A6NKX4	S4R3Q8
Q8NDY3	A0A0U1RQK4
Q6P3W6	A0A087WVU4
P02724	A0A0C4DFT7
A1L3X4	MT1E_HUMAN
P09131	A0A0A0MS43
Q6RFH8	DUX4_HUMAN
Q5H9B9	BMP2K_HUMAN
P0C7T4	NLRC5_HUMAN
A8MT69	J3QRS1
P01891	Q5SRN5
P12830	A0A087WXI5
Q658K8	E9PRY8
P07311	G3V2U7
O75251	F5GXJ1
P61550	K7ERB9
Q5SRN2	A0A087WYQ2
Q9UEU5	GAG2A_HUMAN
Q76MJ5	ENSG00000134398.13
Q13072	ENSG00000279973.1
D6RCP7	A0A087WYD9
Q8NGC8	ENSG00000258806.1
O00422	X6RAL5
Q495Y7	A0A0J9YWM7
P0C7V4	D6RGX4
Q7Z7G1	A0A0A0MSJ4
O95744	PMS2_HUMAN
Q9NQG6	B0QY95
Q9GIP4	LAT1_HUMAN
Q01892	M0R3H8
