# Supplementary material for: Discovery of Human Signaling Systems: Pairing Peptides to G Protein-Coupled Receptors
Source: Cell. 2019 Oct 31;179(4):895–908.e21. doi: 10.1016/j.cell.2019.10.010 (PMC6838683; doi:10.1016/j.cell.2019.10.010)
Supplement: Table S3. Difference Matrix of Multiple Sequence Alignment between Peptide and Non-peptide Receptors for the 45 × 50 (ECL2) Region, Related to Figure 3 [file mmc3.xlsx]

## Sheet: Description
Supplementary Table 3			Supporting Figure 3
Tab 1: Diff matrix			Difference matrix of multiple sequence alignment between peptide and non-peptide receptors for the 45x50 (ECL2) region
	Column B-V		Alignment positions before and after the conserved 45x50 cysteine
	Rows 2-21		Difference of amino acid frequencies between Class A peptide|protein binding and non-binding receptors
Tab 2: Peptide|Protein			MSA of Class A peptide and protein binding receptors and their amino acid frequencies
	Column B-V		Alignment positions before and after the conserved 45x50 cysteine
	Rows 2-21		Amino acids and their frequencies in the non-peptide receptor Class A alignment
Tab 3: NON Peptide|Protein			MSA of Class A non-peptide receptors and their amino acid frequencies
	Column B-V		Alignment positions before and after the conserved 45x50 cysteine
	Rows 2-21		Amino acids and their frequencies in the non-peptide receptor Class A alignment

## Sheet: Diff matrix
GPCRdb											45x50
	cys_-10	cys_-9	cys_-8	cys_-7	cys_-6	cys_-5	cys_-4	cys_-3	cys_-2	cys_-1	cys_0	cys_1	cys_2	cys_3	cys_4	cys_5	cys_6	cys_7	cys_8	cys_9	cys_10		cys -3	cys -2	cys -1	cys 0	cys 1	cys 2	cys 3	cys 4	cys 5	cys 6
A	-0.0211804	0.0812347	0.0240217	0.00154979	0.0462353	-0.021697	-0.0102028	0.0357742	0.0122691	0.0127857	0	0.000516596	0.0692238	-0.0102028	-0.0559215	0.0462353	-0.0446855	-0.0554049	0.0472685	-0.110293	0.0125274	A	3.57742	1.22691	1.27857	0	0.0516596	6.92238	-1.02028	-5.59215	4.62353	-4.46855
C	0.000258298	0.0344828	-0.011236	-0.0219553	0	-0.0334496	-0.0224719	-0.0224719	-0.0224719	-0.0222136	0	0	-0.011236	0.0114943	0	0	-0.0224719	0	0	0	0	C	-2.24719	-2.24719	-2.22136	0	0	-1.1236	1.14943	0	0	-2.24719
D	-0.021697	-0.0107194	0.0117526	-0.0104611	-0.0551466	0.0697404	0.00232468	0.013044	-0.021697	0.0462353	0	0.00103319	0.0360325	-0.0209221	-0.0214387	-0.0548883	-0.0321581	0.138964	0.0349994	-0.0107194	0.000774893	D	1.3044	-2.1697	4.62353	0	0.103319	3.60325	-2.09221	-2.14387	-5.48883	-3.21581
E	0.000774893	-0.00994447	0.0245383	0.0462353	0.0362908	-0.0781351	0.0937621	-0.0439106	0.0125274	-0.0666408	0	-0.021697	0.0253132	-0.0441689	-0.0222136	-0.0321581	0.10474	-0.0778768	0.0240217	0.0347411	0.000516596	E	-4.39106	1.25274	-6.66408	0	-2.1697	2.53132	-4.41689	-2.22136	-3.21581	10.474
F	0.0579879	-0.0214387	0.0114943	0.045977	0.0232468	0.0464936	0.0117526	0.0232468	0.0114943	0.0117526	0	-0.122046	-0.0543717	-0.0668991	0.0383572	-0.0561798	-0.0107194	-0.0783934	0.000258298	-0.0334496	-0.0104611	F	2.32468	1.14943	1.17526	0	-12.2046	-5.43717	-6.68991	3.83572	-5.61798	-1.07194
G	-0.0214387	-0.05463	-0.0102028	-0.021697	0.0240217	-0.0995738	0.162728	-0.111843	-0.0663825	0.0809764	0	0.0133023	-0.011236	0.000774893	0	0.0357742	0.0462353	-0.0663825	-0.0439106	0.0245383	-0.021697	G	-11.1843	-6.63825	8.09764	0	1.33023	-1.1236	0.0774893	0	3.57742	4.62353
H	-0.0219553	-0.0222136	-0.0331913	0.0235051	0.0122691	-0.0107194	-0.011236	0.0689655	0.0114943	0.000258298	0	0.0122691	-0.011236	0.0347411	-0.0222136	0.0114943	-0.00968617	0.000774893	0	0.000516596	0.000258298	H	6.89655	1.14943	0.0258298	0	1.22691	-1.1236	3.47411	-2.22136	1.14943	-0.968617
I	0.0927289	0.0464936	-0.0331913	-0.0222136	0	-0.011236	0.0229885	-0.0219553	0.0247966	0.0349994	0	-0.0219553	-0.167506	0.0352577	0.0347411	-0.0107194	-0.0224719	-0.0671574	0.0120108	-0.0104611	-0.157303	I	-2.19553	2.47966	3.49994	0	-2.19553	-16.7506	3.52577	3.47411	-1.07194	-2.24719
K	0.02428	0.0344828	-0.0204055	0.0924706	-0.021697	-0.0109777	0.0235051	0.0355159	-0.0446855	-0.0666408	0	-0.0109777	-0.011236	0.0232468	-0.032933	-0.011236	-0.0786517	0.0464936	0.000774893	0.0344828	-0.0666408	K	3.55159	-4.46855	-6.66408	0	-1.09777	-1.1236	2.32468	-3.2933	-1.1236	-7.86517
L	0.0237634	-0.032933	0.0235051	0.0357742	0.0692238	0.115201	-0.0214387	0.000774893	0.0235051	0.0472685	0	-0.0431357	0.00335787	0.0362908	0.0470102	-0.0559215	0.000774893	-0.0219553	0.0817513	0.0370657	-0.0324164	L	0.0774893	2.35051	4.72685	0	-4.31357	0.335787	3.62908	4.70102	-5.59215	0.0774893
M	-0.0109777	0	0	0.0117526	0.0229885	0.0229885	0	-0.0109777	0.0114943	-0.0109777	0	0.045977	0.0229885	0.0232468	-0.0107194	-0.0224719	-0.0109777	0.0229885	-0.0449438	0.045977	0	M	-1.09777	1.14943	-1.09777	0	4.5977	2.29885	2.32468	-1.07194	-2.24719	-1.09777
N	0.000774893	0.000258298	0.0245383	0.0470102	-0.0548883	-0.00968617	-0.111326	0.070257	-0.0219553	-0.0107194	0	0.0232468	0.0114943	-0.0773602	0.0355159	-0.0444272	0.103965	-0.0102028	0.000258298	0.000774893	0.0122691	N	7.0257	-2.19553	-1.07194	0	2.32468	1.14943	-7.73602	3.55159	-4.44272	10.3965
P	-0.011236	-0.0331913	-0.0556632	-0.0321581	-0.0441689	-0.00942787	-0.10009	-0.101124	-0.0102028	0	0	0	0.0590211	-0.011236	0.0120108	0.323647	-0.0436523	0.105256	-0.0214387	-0.0441689	0.0462353	P	-10.1124	-1.02028	0	0	0	5.90211	-1.1236	1.20108	32.3647	-4.36523
Q	-0.0554049	-0.0554049	-0.00994447	-0.0781351	-0.112101	0.0807181	0.0574713	-0.0561798	-0.011236	-0.00968617	0	-0.0334496	0.0229885	-0.0436523	-0.0334496	0.000516596	0.0464936	0.0577296	-0.0214387	0.0462353	0.0464936	Q	-5.61798	-1.1236	-0.968617	0	-3.34496	2.29885	-4.36523	-3.34496	0.0516596	4.64936
R	-0.0661242	0.0467519	0.104223	-0.122304	0.0237634	-0.021697	-0.0449438	0.0133023	0.0467519	0.0235051	0	0.0120108	0.0114943	0.0467519	0.000516596	-0.0334496	-0.00994447	-0.0107194	0	0.0232468	0.0582462	R	1.33023	4.67519	2.35051	0	1.20108	1.14943	4.67519	0.0516596	-3.34496	-0.994447
S	0.00154979	-0.0439106	0.00180808	-0.0102028	0.013044	0.013044	0.0240217	0.0699987	-0.0318998	-0.0771019	0	-0.0211804	-0.0668991	0.0253132	-0.0326747	-0.0311249	-0.0426191	0.0127857	0.0365491	-0.0334496	0.02428	S	6.99987	-3.18998	-7.71019	0	-2.11804	-6.68991	2.53132	-3.26747	-3.11249	-4.26191
T	0.00284128	0.0590211	-0.032933	0.0120108	-0.043394	0.000774893	-0.0891127	-0.0219553	-0.0523053	-0.00891127	0	0.00180808	0.0347411	-0.0209221	-0.0896293	0.0349994	0.0470102	0.0125274	0.0477851	-0.032933	0.02428	T	-2.19553	-5.23053	-0.891127	0	0.180808	3.47411	-2.09221	-8.96293	3.49994	4.70102
V	0.0475268	0.127212	-0.05463	-0.0214387	0.0357742	-0.100607	0.000516596	0.0707736	0.070257	0.0820096	0	0.00103319	0.0247966	0.0464936	-0.0331913	-0.0668991	-0.0104611	-0.0104611	-0.0211804	-0.0668991	0.00154979	V	7.07736	7.0257	8.20096	0	0.103319	2.47966	4.64936	-3.31913	-6.68991	-1.04611
W	-0.011236	-0.0224719	-0.0337079	-0.0109777	-0.011236	0.000258298	0	0	0	-0.0671574	0	0.241379	-0.011236	0	0.150717	-0.0224719	0.000258298	0.000774893	0.0349994	0.0127857	0.115459	W	0	0	-6.71574	0	24.1379	-1.1236	0	15.0717	-2.24719	0.0258298
Y	-0.011236	-0.123079	0.0692238	0.0352577	0.0357742	0.0579879	0.0117526	-0.011236	0.0582462	0.000258298	0	-0.0781351	0.0235051	0.0117526	0.0355159	-0.0107194	-0.0109777	0.000258298	-0.167764	0.0820096	-0.0543717	Y	-1.1236	5.82462	0.0258298	0	-7.81351	2.35051	1.17526	3.55159	-1.07194	-1.09777

## Sheet: Peptide|Protein
	cys_-10	cys_-9	cys_-8	cys_-7	cys_-6	cys_-5	cys_-4	cys_-3	cys_-2	cys_-1	cys_0	cys_1	cys_2	cys_3	cys_4	cys_5	cys_6	cys_7	cys_8	cys_9	cys_10
A	0.0574713	0.114943	0.0689655	0.0689655	0.0574713	0.0344828	0.045977	0.091954	0.045977	0.0689655	0	0.0229885	0.0804598	0.045977	0.0114943	0.0574713	0.0114943	0.0344828	0.103448	0.091954	0.0574713
C	0.0114943	0.0344828	0	0.0229885	0	0.0114943	0	0	0	0.0114943	1	0	0	0.0114943	0	0	0	0	0	0	0
D	0.0344828	0.0229885	0.0229885	0.0344828	0.045977	0.103448	0.103448	0.0804598	0.0344828	0.0574713	0	0.045977	0.103448	0.0689655	0.045977	0.0574713	0.0689655	0.183908	0.0574713	0.0229885	0.0344828
E	0.0344828	0.0574713	0.091954	0.0574713	0.114943	0.0229885	0.172414	0.045977	0.0574713	0.0344828	0	0.0344828	0.126437	0.0344828	0.0114943	0.0689655	0.16092	0.0344828	0.0689655	0.045977	0.0229885
F	0.0804598	0.045977	0.0114943	0.045977	0.0344828	0.0689655	0.0229885	0.0344828	0.0114943	0.0229885	0	0.0689655	0.0804598	0.0229885	0.206897	0	0.0229885	0.0114943	0.0114943	0.0114943	0.0344828
G	0.045977	0.0689655	0.045977	0.0344828	0.0689655	0.0689655	0.241379	0.0229885	0.045977	0.103448	0	0.091954	0	0.0344828	0	0.091954	0.0574713	0.045977	0.045977	0.091954	0.0344828
H	0.0229885	0.0114943	0.0229885	0.045977	0.045977	0.0229885	0	0.0689655	0.0114943	0.0114943	0	0.045977	0	0.045977	0.0114943	0.0114943	0.0689655	0.0344828	0	0.0229885	0.0114943
I	0.126437	0.0689655	0.0229885	0.0114943	0	0	0.0229885	0.0229885	0.103448	0.0574713	0	0.0229885	0.045977	0.0689655	0.045977	0.0229885	0	0.0114943	0.0344828	0.0344828	0
K	0.0804598	0.0344828	0.091954	0.114943	0.0344828	0.0114943	0.045977	0.0804598	0.0114943	0.0344828	0	0.0114943	0	0.0344828	0.0344828	0	0	0.0689655	0.0344828	0.0344828	0.0344828
L	0.0574713	0.0344828	0.045977	0.091954	0.0804598	0.126437	0.045977	0.0344828	0.045977	0.103448	0	0.0804598	0.149425	0.114943	0.091954	0.0114943	0.0344828	0.0229885	0.137931	0.149425	0.0574713
M	0.0114943	0	0	0.0229885	0.0229885	0.0229885	0	0.0114943	0.0114943	0.0114943	0	0.045977	0.0229885	0.0344828	0.0229885	0	0.0114943	0.0229885	0	0.045977	0
N	0.0344828	0.0114943	0.091954	0.091954	0.0574713	0.0689655	0.045977	0.126437	0.0229885	0.0229885	0	0.0344828	0.0114943	0.0574713	0.0804598	0.0229885	0.126437	0.045977	0.0114943	0.0344828	0.045977
P	0	0.0229885	0.0229885	0.0689655	0.0344828	0.0804598	0.045977	0	0.045977	0	0	0	0.126437	0	0.0344828	0.402299	0.0574713	0.183908	0.045977	0.0344828	0.0574713
Q	0.0344828	0.0344828	0.0574713	0.0229885	0.0114943	0.091954	0.0574713	0	0	0.0689655	0	0.0114943	0.0229885	0.0574713	0.0114943	0.0229885	0.0689655	0.0689655	0.045977	0.0574713	0.0689655
R	0.0574713	0.0804598	0.137931	0.0574713	0.0574713	0.0344828	0	0.091954	0.0804598	0.045977	0	0.0344828	0.0114943	0.0804598	0.0229885	0.0114943	0.0574713	0.0229885	0	0.0344828	0.091954
S	0.0689655	0.045977	0.0804598	0.045977	0.0804598	0.0804598	0.0689655	0.114943	0.0804598	0.0689655	0	0.0574713	0.0229885	0.126437	0.045977	0.114943	0.103448	0.0689655	0.126437	0.0114943	0.0804598
T	0.126437	0.126437	0.0344828	0.0344828	0.0689655	0.0344828	0.0344828	0.0229885	0.172414	0.103448	0	0.0804598	0.045977	0.0689655	0.0114943	0.0574713	0.091954	0.0574713	0.126437	0.0344828	0.0804598
V	0.114943	0.16092	0.0689655	0.045977	0.091954	0.0229885	0.0229885	0.149425	0.126437	0.149425	0	0.045977	0.103448	0.0689655	0.0229885	0.0229885	0.0344828	0.0344828	0.0574713	0.0229885	0.0689655
W	0	0	0	0.0114943	0	0.0114943	0	0	0	0.0114943	0	0.241379	0	0	0.206897	0	0.0114943	0.0344828	0.0574713	0.0689655	0.137931
Y	0	0.0229885	0.0804598	0.0689655	0.091954	0.0804598	0.0229885	0	0.091954	0.0114943	0	0.0229885	0.045977	0.0229885	0.0804598	0.0229885	0.0114943	0.0114943	0.0344828	0.149425	0.0804598

## Sheet: NON Peptide|Protein
	cys_-10	cys_-9	cys_-8	cys_-7	cys_-6	cys_-5	cys_-4	cys_-3	cys_-2	cys_-1	cys_0	cys_1	cys_2	cys_3	cys_4	cys_5	cys_6	cys_7	cys_8	cys_9	cys_10
A	0.0786517	0.0337079	0.0449438	0.0674157	0.011236	0.0561798	0.0561798	0.0561798	0.0337079	0.0561798	0	0.0224719	0.011236	0.0561798	0.0674157	0.011236	0.0561798	0.0898876	0.0561798	0.202247	0.0449438
C	0.011236	0	0.011236	0.0449438	0	0.0449438	0.0224719	0.0224719	0.0224719	0.0337079	1	0	0.011236	0	0	0	0.0224719	0	0	0	0
D	0.0561798	0.0337079	0.011236	0.0449438	0.101124	0.0337079	0.101124	0.0674157	0.0561798	0.011236	0	0.0449438	0.0674157	0.0898876	0.0674157	0.11236	0.101124	0.0449438	0.0224719	0.0337079	0.0337079
E	0.0337079	0.0674157	0.0674157	0.011236	0.0786517	0.101124	0.0786517	0.0898876	0.0449438	0.101124	0	0.0561798	0.101124	0.0786517	0.0337079	0.101124	0.0561798	0.11236	0.0449438	0.011236	0.0224719
F	0.0224719	0.0674157	0	0	0.011236	0.0224719	0.011236	0.011236	0	0.011236	0	0.191011	0.134831	0.0898876	0.168539	0.0561798	0.0337079	0.0898876	0.011236	0.0449438	0.0449438
G	0.0674157	0.123596	0.0561798	0.0561798	0.0449438	0.168539	0.0786517	0.134831	0.11236	0.0224719	0	0.0786517	0.011236	0.0337079	0	0.0561798	0.011236	0.11236	0.0898876	0.0674157	0.0561798
H	0.0449438	0.0337079	0.0561798	0.0224719	0.0337079	0.0337079	0.011236	0	0	0.011236	0	0.0337079	0.011236	0.011236	0.0337079	0	0.0786517	0.0337079	0	0.0224719	0.011236
I	0.0337079	0.0224719	0.0561798	0.0337079	0	0.011236	0	0.0449438	0.0786517	0.0224719	0	0.0449438	0.213483	0.0337079	0.011236	0.0337079	0.0224719	0.0786517	0.0224719	0.0449438	0.157303
K	0.0561798	0	0.11236	0.0224719	0.0561798	0.0224719	0.0224719	0.0449438	0.0561798	0.101124	0	0.0224719	0.011236	0.011236	0.0674157	0.011236	0.0786517	0.0224719	0.0337079	0	0.101124
L	0.0337079	0.0674157	0.0224719	0.0561798	0.011236	0.011236	0.0674157	0.0337079	0.0224719	0.0561798	0	0.123596	0.146067	0.0786517	0.0449438	0.0674157	0.0337079	0.0449438	0.0561798	0.11236	0.0898876
M	0.0224719	0	0	0.011236	0	0	0	0.0224719	0	0.0224719	0	0	0	0.011236	0.0337079	0.0224719	0.0224719	0	0.0449438	0	0
N	0.0337079	0.011236	0.0674157	0.0449438	0.11236	0.0786517	0.157303	0.0561798	0.0449438	0.0337079	0	0.011236	0	0.134831	0.0449438	0.0674157	0.0224719	0.0561798	0.011236	0.0337079	0.0337079
P	0.011236	0.0561798	0.0786517	0.101124	0.0786517	0.0898876	0.146067	0.101124	0.0561798	0	0	0	0.0674157	0.011236	0.0224719	0.0786517	0.101124	0.0786517	0.0674157	0.0786517	0.011236
Q	0.0898876	0.0898876	0.0674157	0.101124	0.123596	0.011236	0	0.0561798	0.011236	0.0786517	0	0.0449438	0	0.101124	0.0449438	0.0224719	0.0224719	0.011236	0.0674157	0.011236	0.0224719
R	0.123596	0.0337079	0.0337079	0.179775	0.0337079	0.0561798	0.0449438	0.0786517	0.0337079	0.0224719	0	0.0224719	0	0.0337079	0.0224719	0.0449438	0.0674157	0.0337079	0	0.011236	0.0337079
S	0.0674157	0.0898876	0.0786517	0.0561798	0.0674157	0.0674157	0.0449438	0.0449438	0.11236	0.146067	0	0.0786517	0.0898876	0.101124	0.0786517	0.146067	0.146067	0.0561798	0.0898876	0.0449438	0.0561798
T	0.123596	0.0674157	0.0674157	0.0224719	0.11236	0.0337079	0.123596	0.0449438	0.224719	0.11236	0	0.0786517	0.011236	0.0898876	0.101124	0.0224719	0.0449438	0.0449438	0.0786517	0.0674157	0.0561798
V	0.0674157	0.0337079	0.123596	0.0674157	0.0561798	0.123596	0.0224719	0.0786517	0.0561798	0.0674157	0	0.0449438	0.0786517	0.0224719	0.0561798	0.0898876	0.0449438	0.0449438	0.0786517	0.0898876	0.0674157
W	0.011236	0.0224719	0.0337079	0.0224719	0.011236	0.011236	0	0	0	0.0786517	0	0	0.011236	0	0.0561798	0.0224719	0.011236	0.0337079	0.0224719	0.0561798	0.0224719
Y	0.011236	0.146067	0.011236	0.0337079	0.0561798	0.0224719	0.011236	0.011236	0.0337079	0.011236	0	0.101124	0.0224719	0.011236	0.0449438	0.0337079	0.0224719	0.011236	0.202247	0.0674157	0.134831
