# Supplementary material for: Discovery of Human Signaling Systems: Pairing Peptides to G Protein-Coupled Receptors
Source: Cell. 2019 Oct 31;179(4):895–908.e21. doi: 10.1016/j.cell.2019.10.010 (PMC6838683; doi:10.1016/j.cell.2019.10.010)
Supplement: Table S4. Assay and Candidate Peptide Library, Related to Figures 4, 5, 6, 7, S5, S6, and S7 [file mmc4.xlsx]

## Sheet: Description
Supplementary Table 4			Supporting Figures 2 and 4-7 and Figures S5-7
Tab 1: Peptide library			This peptide library was generated as described in Figure 4 and METHODS and synthesized by Genscript. In-house quality control data is shown.
	Column A:		Peptide library reference number
	Column B:		Protein acccession
	Column C:		Protein name
	Column D:		UniProt peptide location
	Column E:		Peptide name
	Column F:		Peptide novelty: new (not described before), variant (overlapping sequence with a known peptide), known (described before, can be paired or "orphan")
	Column G:		Paired GPCRs for this ligand or proposed pairings in (parentheses)
	Column H:		Secretion motif (annotated cellular location, signal peptide or non-human peptides)
	Column I:		Amino acid sequence
	Column J:		Modification(s)
	Column K:		Purity (%)
	Column L:		Calculated [M+H] +
	Column M:		Observed [M+H] +
	Column N:		Species: human and rat (recently proposed peptides from mass spectrometry-based peptidomics on rat hypothalamus (Secher et al., 2016))
Tab 2: Gene ontology terms			Excluded precursors based on Gene Ontology (GO) terms
	Column A:		Uniprot query with exclusion criteria of proteins with annotated GO terms
Tab 3: Candiate peptide library			Table of 1,227 unique peptide candidates
	Column A:		Uniprot accession
	Column B:		Generic name
	Column C:		Peptide sequence
	Column D:		Peptide start and stop position within main precursor isoform sequence
	Column E:		Peptide length
	Column F:		N-terminal amino acids
	Column G:		C-terminal amino acids
	Column H:		Mean RateForSite score

## Sheet: Peptide library
Peptide library reference number	Protein Acccession	Protein Name	UniProt Peptide Location	Peptide Name	Peptide Novelty	Paired GPCR/(proposed)	Secretion	Sequence	Modification(s)	Purity (%)	Calculated [M+H] +	Observed [M+H] +	Species
1	Q6NUJ2	Uncharacterized protein C11orf87	C11orf87 (88-90)		New	-	SignalPeptide	RMK	-	>95	433.57	433.2	Human
2	Q9BVV8	Uncharacterized membrane protein C19orf24	C19orf24 (98-100)		New	-	SignalPeptide	PQR	-	>95	399.45	399.2	Human
3	P20396	Pro-thyrotropin-releasing hormone	TRH (84-86)	Thyrotropin-releasing hormone	Known	TRH1 receptor	SignalPeptide	QHP	Amidation (C-Terminal), Missing the N-terminal pyroglutamate	>95	379.42	379.2	Human
4	Q6UX34	Protein SNORC	SNORC (118-121)		New	-	SignalPeptide	FSAS	-	>95	410.42	410.15	Human
5	P26436	Acrosomal protein SP-10	ASPX (222-225)		New	-	SignalPeptide	IFEG	Amidation (C-Terminal)	>95	463.53	463.25	Human
6	P20800	Endothelin-2	EDN2 (90-93)		New	-	SignalPeptide	RSLP	-	>95	471.55	471.3	Human
7	O95467	Neuroendocrine secretory protein 55	GNAS (238-242)	GPIPIRRH peptide_(1-5)	Variant	-	SignalPeptide	GPIPI	-	>95	495.61	495.3	Human
8	P55083	Microfibril-associated glycoprotein 4	MPAF4 (249-52)		New	-	SignalPeptide	TEMKI	-	>95	620.76	620.3	Human
9	Q8NBI3	Draxin	DRAXIN (326-330)		New	-	SignalPeptide	VTRRK	Amidation (C-Terminal)	>95	657.81	657.6	Human
10	Q6PB30	Putative chondrosarcoma-associated gene 1 protein	CSAG1 (57-61)		New	-	SignalPeptide	FPRQP	-	>95	643.74	643.3	Human
11	Q6P1S2	Protein C3orf33	C3orf33 (76-80)		New	-	Annotated	NVKLR	Amidation (C-Terminal)	>95	627.78	627.4	Human
12	Q6UW56	All-trans retinoic acid-induced differentiation factor	ATRAID (225-229)		New	-	SignalPeptide	KAKTS	-	>95	533.62	533.3	Human
13	P01019	Angiotensinogen	AGT (281-285)		New	-	SignalPeptide	YVHFQ	-	>95	692.77	692.3	Human
14	P01210	Proenkephalin-A	PENK (230-234)	Leu-enkephalin	Known	delta, kappa, mu receptor	SignalPeptide	YGGFL	-	>90	555.63	555.3	Human
15	Q9BQ49	Small integral membrane protein 7	SMIM7 (18-23)		New	-	SignalPeptide	VLNFKL	-	>90	732.91	732.4	Human
16	O95156	Neurexophilin-2	NXPH2 (100-105)		New	-	SignalPeptide	RPIVKT	Amidation (C-Terminal)	>95	711.9	711.6	Human
17	P0CJ69	Humanin-like 2	HMN2 (23-28)		New	-	Annotated	LLSSVF	-	>90	664.79	664.4	Human
18	Q04118	Basic salivary proline-rich protein 3	PRB3 (257-263)		New	-	SignalPeptide	PQRPPPP	Amidation (C-Terminal)	>95	786.93	786.6	Human
19	Q86YL7	Podoplanin	PDPN (156-162)		New	-	SignalPeptide	MSGRYSP	-	>95	796.9	796.3	Human
20	Q86Z23	Complement C1q-like protein 4	C1QL4 (110-116)		New	-	SignalPeptide	IAFYAGL	-	>90	753.89	753.35	Human
21	Q8N2U0	Transmembrane protein 256	TMEM256 (30-36)		New	-	SignalPeptide	AQFPDAY	Amidation (C-Terminal)	>95	809.87	809.3	Human
22	Q8N387	Mucin-15	MUC15 (265-271)		New	-	SignalPeptide	KTDSFSH	-	>95	820.85	820.6	Human
23	P10645	Chromogranin-A	CHGA (420-426)	ER-37_(1-7)	Variant	-	SignalPeptide	EEEGSAN	-	>95	734.67	733.3	Human
24	P01178	Oxytocin-neurophysin 1	OXT (41-47)	Neurophysin 1_(10-16)	Variant	-	SignalPeptide	CLPCGPG	Amidation (C-Terminal); Disulfide Bridge: 1-4	>90	642.79	642.3	Human
25	P18509	Pituitary adenylate cyclase-activating polypeptide	ADCYAP1 (95-101)	PACAP-related peptide_(14-20)	Variant	-	SignalPeptide	VLDQLSA	Amidation (C-Terminal)	>90	743.85	743.5	Human
26	P05305	Endothelin-1	EDN1 (119-125)		New	-	SignalPeptide	CWNFCQA	Amidation (C-Terminal); Disulfide Bridge: 1-5	>90	868	867.3	Human
27	Q9UHG2	ProSAAS	PCSK1N (34-40)	KEP	Known	-	SignalPeptide	ARPVKEP	-	>95	795.93	795.6	Human
28	Q9NYP8	Uncharacterized protein C21orf62	C21orf62 (212-219)		New	-	SignalPeptide	SYVVTFIY	-	>90	991.14	990.4	Human
29	Q9HCQ7	Pro-FMRFamide-related neuropeptide VF	NPVF (124-131)	Neuropeptide NPVF; RFRP-3	Known	NPFF1, NPFF2	SignalPeptide	VPNLPQRF	Amidation (C-Terminal)	>90	969.15	968.8	Human
30	P08949	Neuromedin-B	NMB (114-121)		New	-	SignalPeptide	LLVQILQK	-	>95	954.21	953.8	Human
31	P83859	Orexigenic neuropeptide QRFP	QRFP (126-133)	26RFa-8	Known	QRFP	SignalPeptide	KGGFSFRF	Amidation (C-Terminal)	>90	944.09	943.6	Human
32	P05408	Neuroendocrine protein 7B2	SCG5 (181-188)		New	-	SignalPeptide	RSVNPYLQ	Amidation (C-Terminal)	>90	975.11	974.5	Human
33	O35314; P16014; maNOG03189-6	Secretogranin-1	Chgb (572-579)	PE-11_(1-8)	Variant	-	from PMID: 27142507	PFSEDVNW	Amidation (C-Terminal)	>90	992.05	991.4	Rat
34	P04094; maNOG03542-13	Proenkephalin-A	Penk (212-219)	Adrenorphin (metorphamide)	Known	delta, mu receptor	from PMID: 27142507	YGGFMRRV	Amidation (C-Terminal)	>90	984.18	983.6	Rat
35	P01019	Angiotensinogen	AGT (34-41)	Angiotensin II	Known	AT1, AT2	SignalPeptide	DRVYIHPF	-	>85	1046.18	1045.8	Human
36	Q9HCQ7	Pro-FMRFamide-related neuropeptide VF	NPVF (124-131)*	RFRP(6G)-3	Variant*	NPFF1, NPFF2	SignalPeptide	VPNLPGRF	Amidation (C-Terminal)	>95	898.07	897.7	Human
37	Q765I0	Urotensin-2B	UTS2B (112-119)	Urotensin-2B	Known	UT receptor	SignalPeptide	ACFWKYCV	Disulfide Bridge: 2-7	>95	1017.23	1016.6	Human
38	Q96PL1	Secretoglobin family 3A member	SCGB3A2 (85-93)		New	-	SignalPeptide	LLEALSHLV	-	>90	994.19	993.8	Human
39	I3L3R5	Coiled-coil domain-containing glutamate-rich protein 2	CCER2 (254-262)		New	-	SignalPeptide	VTETLGEQL	-	>95	989.08	988.45	Human
40	Q9BQI4	Coiled-coil domain-containing protein 3	CCDC3 (203-211)		New	-	SignalPeptide	LQQKVATLE	-	>90	1029.19	1028.8	Human
41	Q9UJQ1	Lysosome-associated membrane glycoprotein 5	LAMP5 (272-280)		New	-	SignalPeptide	DRSQYKHMG	-	>95	1121.23	1120.8	Human
42	Q13519	Prepronociceptin	PNOC (168-176)		New	-	SignalPeptide	RTLHQNGNV	-	>95	1038.12	1037.8	Human
43	P10362; maNOG02340-2	Secretogranin-2	Scg2 (287-295)		New	-	from PMID: 27142507	SGHLGLPDE	Amidation (C-Terminal)	>90	922.99	922.4	Rat
44	P01185	Vasopressin-neurophysin 2-copeptin	AVP (20-28)	Arg-vasopressin	Known	V1A, V1B, V2, OT	SignalPeptide	CYFQNCPRG	Amidation (C-Terminal); Disulfide Bridge: 1-6	>90	1084.24	1085.6	Human
45	P01178	Oxytocin-neurophysin 1	OXT (21-28)	Oxytocin	Known	V1A, V1B, V2, OT	SignalPeptide	CYIQNCPLG	Amidation (C-Terminal); Disulfide Bridge: 1-6	>85	1007.19	1006.4	Human
46	P01213	Proenkephalin-B	PDYN (175-183)	Beta-neoendorphin	Known	kappa receptor	SignalPeptide	YGGFLRKYP	-	>90	1100.27	1099.8	Human
47	Q8IUW5	RELT-like protein 1	RELL1 (216-225)		New	-	SignalPeptide	RQGEVTVLSV	Amidation (C-Terminal)	>95	1086.25	1085.8	Human
48	Q7Z7B8	Beta-defensin 128	DEFB128 (24-33)		New	-	SignalPeptide	CFNKVTGYCR	Disulfide Bridge: 1-9	>90	1188.39	1186.7	Human
49	Q86TE4	Leuc zipper protein 2	LUZP2 (157-166)		New	-	SignalPeptide	IQAQLKELRY	Amidation (C-Terminal)	>90	1260.49	1259.9	Human
50	P06307	Cholecystokinin	CCK (106-115)		New	-	SignalPeptide	RSAEEYEYPS	-	>95	1230.24	1229.6	Human
51	P22103	Pneumadin	PNEU (1-10)	Pneumadin	Known	-	Annotation	AGEPKLDAGV	Amidation (C-Terminal)	>95	955.07	954.5	Human
52	O35314; P16014; maNOG03189-6	Secretogranin-1	Chgb (585-594)		New	-	from PMID: 27142507	SFARAPHLDL	-	>95	1126.27	1125.8	Rat
53	P01143; Q8CIT0; Q14AA2; maNOG06685-20	Corticoliberin	Crh (127-136)		New	-	from PMID: 27142507	GAEDALGGHQ	Amidation (C-Terminal)	>85	952.97	952.6	Rat
54	P28841; P21661; maNOG07883-22	Neuroendocrine convertase 2	Pcsk2 (419-428)		New	-	from PMID: 27142507	NQLHDEVHQW	-	>90	1305.36	1304.8	Rat
55	Q9JI85; maNOG12924-35	Nucleobindin-2	Nucb2 (201-210)		New	-	from PMID: 27142507	KEEEAKFAEM	-	>95	1211.35	1210.8	Rat
56	P01150; maNOG14591-38	Pro-thyrotropin-releasing hormone	Trh (53-62)		New	-	from PMID: 27142507	FLWKDLQRVR	Amidation (C-Terminal)	>85	1359.63	1359.3	Rat
57	F7FC99; A1YKY5; maNOG16988-44	Urocortin 3	Ucn3 (46-55)		New	-	from PMID: 27142507	NKLEDVPVLS	-	>95	1113.27	1112.6	Rat
58	Q9UHG2	ProSAAS	PCSK1N (245-254)	Little-LEN	Known	-	SignalPeptide	LETPAPQVPA	-	>95	1022.16	1021.5	Human
59	P08949	Neuromedin B	NMB (47-56)	Neuromedin B	Known	BB1, BB2	SignalPeptide	GNLWATGHFM	Amidation (C-Terminal)	>90	1132.3	1131.8	Human
60	P01148	Progonadoliberin-1	GNRH1 (24-33)	Gonadoliberin-1	Known	GnRH1, GnRH2	SignalPeptide	QHWSYGLRPG	Amidation (C-Terminal)	>85	1199.33	1198.8	Human
61	Q15726	Metastasis-suppressor KiSS-1	KISS1 (112-121)	Kisspeptin-10	Known	Kisspeptin receptor	SignalPeptide	YNWNSFGLRF	-	>90	1303.43	1302.8	Human
62	P20366	Protachykinin-1	TAC1 (98-107)	Neurokinin A	Known	NK1, NK2, NK3	SignalPeptide	HKTDSFVGLM	Amidation (C-Terminal)	>90	1133.33	1132.8	Human
63	Q9UHF0	Tachykinin-3	TAC3 (81-90)	Neurokinin B	Known	NK1, NK2, NK3	SignalPeptide	DMHDFFVGLM	Amidation (C-Terminal)	>90	1210.43	1209.5	Human
64	Q6UWK7	Protein GPR15L (previously C10orf99)	GPR15L (71-81)	GPR15L_(47-57)	Variant	GPR15	SignalPeptide	LWVVPGALPQV	-	>90	1178.43	1177.6	Human
65	Q9H7B7	Uncharacterized protein C7orf69	C7orf69 (70-80)		New	-	SignalPeptide	GWNEATERHQE	-	>95	1356.36	1355.8	Human
66	Q8TB96	T-cell immunomodulatory protein	ITFG1 (602-212)		New	-	SignalPeptide	QEAHRFHFDAM	-	>70	1388.52	1388.1	Human
67	P48645	Neuromedin-U	NMU (104-114)	Neuromedin U pre-pro_(1-11)	Variant	-	SignalPeptide	FLFHYSKTQKL	Amidation (C-Terminal)	>90	1410.67	1410.3	Human
68	P22466	Galanin peptides	GAL (20-30)		New	-	SignalPeptide	ASAGLWSPAKE	-	>90	1116.23	1115.8	Human
69	P20366; maNOG09868-28	Protachykinin-1	TAC1 (98-108)	Neurokinin A_(+1)	Variant	-	from PMID: 27142507	HKTDSFVGLMG	-	>90	1191.36	1190.8	Rat
70	P10683; maNOG17188-46	Galanin message-associated peptide	Gal (65-75)	Galanin message-associated peptide_(1-11)	Variant	-	from PMID: 27142507	ELPLEVEEGRL	Amidation (C-Terminal)	>90	1282.45	1281.8	Rat
71	P07490; maNOG17514-48	Progonadoliberin-1	Gnrh1 (77-88)	Prolactin release-inhibiting factor 1_(41-51)	Variant	-	from PMID: 27142507	GALERLIEEEA	Amidation (C-Terminal)	>95	1228.36	1227.8	Rat
72	P08435; P55099; maNOG17557-49	Tachykinin-3	Tac3 (82-92)	Neurokinin-B_(+1)	Variant	-	from PMID: 27142507	DMHDFFVGLMG	-	>90	1268.47	1267.8	Rat
73	P01042	Kininogen-1	KNG1 (376-389)	T-kinin (natural variant)	Known	B1, B2	SignalPeptide	ISRPPGFSPFR	-	>90	1260.45	1258.9	Human
74	P01189	Pro-opiomelanocortin	POMC (77-87)	Melanotropin gamma; Gamma-MSH	Known	MC1, MC3, MC4, MC5	SignalPeptide	YVMGHFRWDRF	Amidation (C-Terminal)	>95	1512.75	1512.3	Human
75	O15130	Pro-FMRFamide-related neuropeptide FF	NPFF (66-76)	Neuropeptide SF	Known	NPFF1, NPFF2	SignalPeptide	SQAFLFQPQRF	Amidation (C-Terminal)	>85	1367.56	1366.9	Human
76	O95399	Urotensin-2	UTS2 (114-124)	Urotensin-2	Known	UT receptor	SignalPeptide	ETPDCFWKYCV	Disulfide Bridge: 5-10	>80	1388.57	1387.8	Human
77	P20366	Protachykinin-1	TAC1 (58-68)	Substance P	Known	NK1, NK2, NK3	SignalPeptide	RPKPQQFFGLM	Amidation (C-Terminal)	>75	1347.64	1346.9	Human
78	Q96PB8	Leucine-rich repeat-containing protein 3B	LRRC3B (235-246)		New	-	SignalPeptide	HLEYLKSLPSRQ	-	>90	1470.68	1470.3	Human
79	C9JXX5	Uncharacterized protein C11orf94	C11orf94 (71-82)		New	-	SignalPeptide	GPRPLLSRAQQR	-	>90	1378.59	1378.2	Human
80	Q17RF5	Odontogenesis associated phosphoprotein	ODAPH (119-130)		New	-	SignalPeptide	RRLQRGSSSEES	-	>95	1391.45	1391.1	Human
81	O75973	C1q-related factor	C1QL1 (247-258)		New	-	SignalPeptide	YSTFSGFIIYSD	-	>65	1399.51	1398.8	Human
82	P01283; maNOG08476-24	Vasoactive intestinal peptide (VIP peptides)	Vip (111-122)	Intestinal peptide PHV-42_(31-42)	Variant	-	from PMID: 27142507	ISSSISEDPVPV	-	>90	1229.34	1229.6	Rat
83	P06883; maNOG09076-26	Glucagon	Gcg (131-142)		New	-	from PMID: 27142507	DFPEEVAIAEEL	Amidation (C-Terminal)	>95	1360.47	1359.6	Rat
84	P18509; P13589; maNOG13517-36	Pituitary adenylate cyclase-activating polypeptide	ADCYAP1 (147-158)	PACAP 27_(16-27)	Variant	-	from PMID: 27142507	QMAVKKYLAAVL	Amidation (C-Terminal)	>75	1333.69	1333	Human and Rat
85	P01150; maNOG14591-39	Pro-thyrotropin-releasing hormone	Trh (83-94)		New	-	from PMID: 27142507	EEEEKDIEAEER	Amidation (C-Terminal)	>90	1504.52	1503.8	Rat
86	Q9HCQ7	Pro-FMRFamide-related neuropeptide VF	NPVF (81-92)	Neuropeptide RFRP-1	Known	NPFF1, NPFF2	SignalPeptide	MPHSFANLPLRF	Amidation (C-Terminal)	>90	1428.71	1428	Human
87	O95711	Lymphocyte antigen 86	LY86 (150-162)		New	-	SignalPeptide	STVACANATIMCS	Disulfide Bridge: 5-12	>70	1269.48	1268.5	Human
88	O00634	Netrin-3	NTN3 (334-346)		New	-	SignalPeptide	SGGVCLNCRHNTA	Amidation (C-Terminal); Disulfide Bridge: 5-8	>90	1328.49	1327.8	Human
89	P20382	Pro-MCH	PMCH (131-143)	Neuropeptide-glutamic acid-isoleucine	Known	MC1, MC3, MC4, MC5	SignalPeptide	EIGDEENSAKFPI	Amidation (C-Terminal)	>90	1447.55	1446.8	Human
90	Q765I0	Urotensin-2B	UTS2B (29-41)		New	-	SignalPeptide	RPYLTQGNEIFPD	-	>95	1549.69	1549	Human
91	P01282; P01283; P32648; maNOG08476-25	VIP peptides	VIP (140-152)	Vasoactive intestinal peptide_(16-28)	Variant	-	from PMID: 27142507	QMAVKKYLNSILN	Amidation (C-Terminal)	>75	1520.85	1520	Human and Rat
92	Q9ULZ1	Apelin	APLN (65-77)	Apelin-13	Known	Apelin receptor	SignalPeptide	QRPRLSHKGPMPF	-	>70	1550.84	1550.4	Human
93	P01189	Pro-opiomelanocortin	POMC (138-150)	Alpha-MSH (des-acetyl MSH)	Known	MC1, MC3, MC4, MC5, GPR139	SignalPeptide	SYSMEHFRWGKPV	Amidation (C-Terminal)	>90	1622.86	1622.4	Human
94	P30990	Neurotensin/neuromedin N	NTS (151-163)	Neurotensin	Known	NTS1, NTS2 receptor	SignalPeptide	QLYENKPRRPYIL	N-terminal glutamine is not cyclised into a pyroglutamate (pGlu)	>75	1689.96	1689.6	Human
95	Q9BT56	Spexin	SPX (36-49)	Spexin-1	Known	-	SignalPeptide	NWTPQAMLYLKGAQ	Amidation (C-Terminal)	>95	1619.89	1619	Human
96	O95467	Neuroendocrine secretory protein 55	GNAS (47-60)		New	-	SignalPeptide	TSNARAQQRAAAQQ	-	>95	1500.58	1500	Human
97	Q5JX69	Protein FAM209B	FAM209B (20-33)		New	-	SignalPeptide	FMFSSLRQKTSEPQ	Amidation (C-Terminal)	>90	1684.92	1684	Human
98	Q86YW7	Glycoprotein hormone beta-5	GPHB5 (48-61)		New	-	SignalPeptide	PGCRGLRITTDACW	Amidation (C-Terminal); Disulfide Bridge: 3-13	>95	1545.8	1545.3	Human
99	P10645	Chromogranin-A	CHGA (342-355)		New	-	SignalPeptide	WSKMDQLAKELTAE	-	>95	1649.87	1649	Human
100	Q6UXR6	Putative uncharacterized protein UNQ6494/PRO21346	UNQ6494/PRO21346 (170-183)		New	-	SignalPeptide	DPEHSREESHPLSG	-	>95	1576.59	1576.2	Human
101	O95399	Urotensin-2	UTS2 (71-84)		New	-	SignalPeptide	ADSSTNIFNPRGNL	-	>90	1505.6	1504.8	Human
102	Q9UHG2	ProSAAS	PCSK1N (202-215)		New	-	SignalPeptide	ILAGSADSEGVAAP	-	>90	1257.35	1256.55	Human
103	P61278	Somatostatin	SST (103-116)	SST-14, SRIF-14	Known	SST1, SST2, SST3, SST4, SST5	SignalPeptide	AGCKNFFWKTFTSC	Disulfide Bridge: 3-14	>80	1637.89	1637	Human
104	C9JXX5	Uncharacterized protein C11orf94	C11orf94 (84-98)		New	-	SignalPeptide	RDGPDLAEYYYDAHL	-	>90	1797.88	1797	Human
105	O94772	Lymphocyte antigen 6H	LY6H (66-80)		New	-	SignalPeptide	DHSVNKMCASSCDFV	Disulfide Bridge: 8-12	>90	1640.82	1639.8	Human
106	Q9NRI6	Putative peptide YY-2	PYY2 (19-33)	Putative peptide YY-2	Putative	-	SignalPeptide	YPIKPEAPGEDAFLG	-	>90	1603.78	1603	Human
107	P0C0P7; maNOG17785-52	Neuropeptide S	Nps (70-84)	Neuropeptide S_(1-17)	Variant		from PMID: 27142507	SFRNGVGSGVKKTSF	-	>90	1570.76	1570.2	Rat
108	Q7Z5A9	Chemokine-like protein TAFA-1	TAFA1 (56-71)		New	-	SignalPeptide	NRIEERSQTVKCSCLP	Amidation (C-Terminal); Disulfide Bridge: 12-14	>90	1860.13	1859.4	Human
109	P01185	Vasopressin-neurophysin 2-copeptin	AVP (32-47)	Neurophysin 2_(1-16)	Variant	-	SignalPeptide	AMSDLELRQCLPCGPG	Amidation (C-Terminal); Disulfide Bridge: 10-13	>90	1686.98	1685.8	Human
110	P01275; P06883; maNOG09076-27	Glucagon	GCG (53-68)	Glucagon_(1-16)	Variant	-	from PMID: 27142507	HSQGTFTSDYSKYLDS	-	>90	1835.89	1835	Human and Rat
111	Q9QXU9; maNOG10741-31	ProSAAS	Pcsk1n (221-236)	PEN_(1-16)	Variant	-	from PMID: 27142507	AVDQDLGPEVPPENVL	Amidation (C-Terminal)	>80	1690.86	1690	Rat
112	P01150; maNOG14591-40	Pro-thyrotropin-releasing hormone	Trh (154-169)	Thyrotropin-releasing hormone_(+13)	Variant	-	from PMID: 27142507	QHPGRRSFPWMESDVT	-	>75	1930.12	1929.6	Rat
113	Q7TSB7; maNOG17778-51	Kisspeptin-1	Kiss1 (104-119)	Metastin_(37-52)	Variant	-	from PMID: 27142507	EKDMSAYNWNSFGLRY	Amidation (C-Terminal)	>80	1980.17	1979.55	Rat
114	Q9H8J5	MANSC domain-containing protein 1	MANSC (415-431)		New	-	SignalPeptide	KRYSRLDYLINGIYVDI	-	>90	2101.41	2100.75	Human
115	Q8IYR6	Tomoregulin-1	TMEFF1 (364-380)		New	-	SignalPeptide	QKQNLGHFTSDTSSRMV	-	>75	1936.12	1935.6	Human
116	P01270	Parathyroid hormone	PTH (26-42)	Parathyroid hormone_(-6-17)	Variant	-	SignalPeptide	KSVKKRSVSEIQLMHNL	Amidation (C-Terminal)	>90	1996.39	1996	Human
117	Q13519	Prepronociceptin	PNOC (149-165)	Orphanin FQ2	Known	-	SignalPeptide	FSEFMRQYLVLSMQSSQ	-	>95	2081.38	2080.2	Human
118	P01350	Gastrin	GAST (76-92)	Gastrin-17	Known	CCk1, CCK2 receptors	SignalPeptide	QGPWLEEEEEAYGWMDF	Amidation (C-Terminal), the N-terminal glutamic has not been acid cyclized into pyroglutamic acid ; the tyrosine residue at position 12 is not sulfated	>65	2115.24	2114	Human
119	P01213	Proenkephalin-B	PDYN (207-223)	Dynorphin A	Known	delta, kappa, mu receptor	SignalPeptide	YGGFLRRIRPKLKWDNQ	-	>95	2147.49	2147.2	Human
120	Q13519	Prepronociceptin	PNOC (130-146)	Nociceptin/orphanin FQ	Known	NOP receptor	SignalPeptide	FGGFTGARKSARKLANQ	-	>95	1809.05	1808.55	Human
121	O00230	Cortistatin	CORT (89-105)	Cortistatin-17	Known	SST1, SST2, SST3, SST4, SST5	SignalPeptide	DRMPCRNFFWKTFSSCK	Disulfide Bridge: 5-16	>85	2151.5	2151.2	Human
122	Q0VAF6	Syncollin	SYCN (117-134)		New	-	SignalPeptide	GILGDWSNAISALYCRCS	Disulfide Bridge: 15-17	>95	1927.17	1926	Human
123	Q9BT56	Spexin	SPX (53-70)	Spexin-2	Known	-	SignalPeptide	FISDQSRRKDLSDRPLPE	-	>90	2159.37	2159.2	Human
124	Q9UHF0	Tachykinin-3	TAC3 (17-34)		New	-	SignalPeptide	QSFGAVCKEPQEEVVPGG	Amidation (C-Terminal)	>70	1860.06	1859	Human
125	P21661; maNOG07883-23	Prohormone convertase 2	Pcsk2 (87-104)		New	-	from PMID: 27142507	QLERDPRIKMALQQEGFD	-	>75	2174.45	2173.95	Rat
126	P01189	Pro-opiomelanocortin	POMC (217-234)	Melanocyte-stimulating hormone beta, Beta-MSH	Known	MC1, MC3, MC4, MC5	SignalPeptide	DEGPYRMEHFRWGSPPKD	-	>95	2204.39	2204	Human
127	Q9UHG2	ProSAAS	PCSK1N (42-59)	Little-SAAS	Known	-	SignalPeptide	GLSAASPPLAETGAPRRF	-	>90	1798.02	1797.6	Human
128	P61366	Osteocrin	OSTN (115-133)	Osteocrin_(33-50)	Variant	-	SignalPeptide	RFGIPMDRIGRNRLSNSRG	-	>90	2202.51	2202	Human
129	Q96F05	Uncharacterized protein C11orf24	C11orf24 (431-449)		New	-	SignalPeptide	KDYTQVDYLINGMYADSEM	-	>95	2256.48	2256	Human
130	P61278	Somatostatin	SST (25-43)	Neuronostatin_(-6-13)	Variant	-	SignalPeptide	APSDPRLRQFLQKSLAAAA	Amidation (C-Terminal)	>90	2039.35	2038.8	Human
131	P20382	Pro-MCH	MCH (147-165)	Melanin-concentrating hormone (MCH)	Known	MCH1, MCH2	SignalPeptide	DFDMLRCMLGRVYRPCWQV	Disulfide Bridge: 7-16	>85	2386.85	2385.9	Human
132	Q7Z2R9	Putative uncharacterized protein SSBP3-AS1	SSBP3-AS1 (81-100)		New	-	SignalPeptide	TLGPQAHSLALQSVDLLFRP	-	>90	2163.49	2162.85	Human
133	Q6UW01	Cerebellin-3	CBLN3 (186-205)		New	-	SignalPeptide	GNLLGGWKYSSFSGFLIFPL	-	>90	2203.55	2203.2	Human
134	P48645	Neuromedin-U	NMU (117-136)	Neuromedin precursor-related peptide 33_(14-33)	Variant	-	SignalPeptide	SNVVSSVVHPLLQLVPHLHE	-	>90	2204.54	2203.8	Human
135	Q9ESQ9-1; maNOG07868-21	Pro-FMRFamide-related neuropeptide VF	Npvf (106-125)	Neuropeptide NPVF_(-2-18)	Variant	-	from PMID: 27142507	ARANMEAGTMSHFPSLPQRF	Amidation (C-Terminal)	>95	2247.57	2246.85	Rat
136	P0C0P6	Neuropeptide S	NPS (70-89)	Neuropeptide S	Known	NPS receptor	SignalPeptide	SFRNGVGTGMKKTSFQRAKS	-	>95	2187.49	2187.2	Human
137	O95156	Neurexophilin-2	NXPH2 (111-131)		New	-	SignalPeptide	MFGWGDFHSNIKTVKLNLLIT	Amidation (C-Terminal)	>90	2433.88	2433.4	Human
138	O95158	Neurexophilin-4	NXPH4 (105-125)		New	-	SignalPeptide	IFGWGDFYFRVHTLKFSLLVT	Amidation (C-Terminal)	>70	2545.99	2545.35	Human
139	Q16568	Cocaine- and amphetamine-regulated protein	CARTPT (76-96)	CART(42-89)_(9-28)	Variant	-	SignalPeptide	YGQVPMCDAGEQCAVRKGARI	Amidation (C-Terminal); Disulfide Bridge: 7-13	>95	2249.61	2249.2	Human
140	Q9Y6W8	Inducible T-cell costimulator	ICOS (168-189)		New	-	SignalPeptide	KYSSSVHDPNGEYMFMRAVNTA	-	>90	2504.76	2503.95	Human
141	P61366	Osteocrin	OSTN (81-102)	Osteocrin_(-2-19)	Variant	-	SignalPeptide	KRSFSGFGSPLDRLSAGSVDHK	Amidation (C-Terminal)	>90	2347.6	2347.5	Human
142	Q96HA4	Uncharacterized protein C1orf159	C1orf159 (359-380)		New	-	SignalPeptide	ERPLDRATDPAAFPGEARISNV	-	>95	2382.6	2382	Human
143	O35314; P16014; maNOG03189-8	Secretogranin-1	Chgb (511-532)		New	-	from PMID: 27142507	KRLGALFNPYFDPLQWKNSDFE	-	>95	2686	2685.3	Rat
144	P20366-4; P06767-4; maNOG09868-30	Protachykinin-1	TAC1 (72-93)		New	-	from PMID: 27142507	DAGHGQISHKMAYERSAMQNYE	-	>95	2523.73	2523	Rat
145	P12872	Promotilin	MLN (26-47)	Motilin	Known	Motilin receptor	SignalPeptide	FVPIFTYGELQRMQEKERNKGQ	-	>90	2699.06	2698.6	Human
146	Q9UHG2	ProSAAS	PCSK1N (221-242)	PEN	Known	(GPR83)	SignalPeptide	AADHDVGSELPPEGVLGALLRV	-	>95	2215.47	2214.9	Human
147	Q9UBU3	Appetite-regulating hormone	GHRL (76-98)	Obestatin	Known	(GPR39)	SignalPeptide	FNAPFDVGIKLSGVQYQQHSQAL	Amidation (C-Terminal)	>95	2546.85	2543.25	Human
148	P01194; maNOG12352-33	Pro-opiomelanocortin	Pomc (141-162)	Corticotropin_(17-40); Includes: Corticotropin-like Intermediate Peptide (CLIP)	Variant	-	from PMID: 27142507	RRPVKVYPNVAENESAEAFPLEF	-	>95	2662.96	2662.5	Rat
149	P49192; P49192-1; maNOG16596-43;	Cocaine- and amphetamine-regulated transcript protein	Cartpt (57-79)	CART(1-52)_(30-52)	Variant	-	from PMID: 27142507	QLRAPGAVLQIEALQEVLKKLKS	-	>75	2533.03	2532.6	Rat
150	F7FC99; maNOG16988-45	Urocortin 3	Ucn3 (58-80)		New	-	from PMID: 27142507	NFGYLPTQDPSGEEEDEQKHIKN	-	>90	2675.78	2675.1	Rat
151	Q8N729	Neuropeptide W	NPW (33-55)	Neuropeptide W-23	Known	NPBW1, NPBW2	SignalPeptide	WYKHVASPRYHTVGRAAGLLMGL	-	>95	2584.02	2583.6	Human
152	Q8NG41	Neuropeptide B	NPB (25-47)	Neuropeptide B-23	Known	NPBW1, NPBW2	SignalPeptide	WYKPAAGHSSYSVGRAAGLLSGL	-	>85	2348.63	2348.25	Human
153	P60985	Keratinocyte differentiation-associated protein	KRTDAP (76-99)		New	-	SignalPeptide	KLPFLNWDAFPKLKGLRSATPDAQ	-	>90	2714.14	2713.6	Human
154	O75121	Microfibrillar-associated protein 3-like	MFAP3L (182-205)		New	-	SignalPeptide	TEKAINEFFRTEGAEKLQKAFEIA	-	>95	2771.1	2770.4	Human
155	O43493	Trans-Golgi network integral membrane protein 2	TGOLN2 (425-448)		New	-	SignalPeptide	PKASDYQRLDQKYVLILNVFPAPP	-	>95	2773.2	2772.6	Human
156	P08118	Beta-microseminoprotein	MSMB (91-114)		New	-	SignalPeptide	EDCKYIVVEKKDPKKTCSVSEWII	Disulfide Bridge: 3-17	>75	2839.3	2838.8	Human
157	P10362; maNOG02340-4	Secretogranin-2	Scg2 (529-553)	Manserin_(1-25)	Variant	-	from PMID: 27142507	VPSPGSSEDDLQEEEQLEQAIKEHL	Amidation (C-Terminal)	>90	2806.95	2806.2	Rat
158	P01210; P04094; P22005; maNOG03542-14;	Proenkephalin-A	PENK (210-234)	Peptide E	Known	(mu, kappa)	from PMID: 27142507	YGGFMRRVGRPEWWMDYQKRYGGFL	-	>90	3156.62	3156.25	Human and Rat
159	P48645	Neuromedin-U	NMU (142-166)	Neuromedin U-25	Known	NMU1, NMU2	SignalPeptide	FRVDEEFQSPFASQSRGYFLFRPRN	Amidation (C-Terminal)	>90	3080.39	3079.6	Human
160	Q9NP84	Tumor necrosis factor receptor superfamily member 12A	TNFRSF12A (104-129)		New	-	SignalPeptide	CRRREKFTTPIEETGGEGCPAVALIQ	Disulfide Bridge: 1-19	>95	2860.24	2859.6	Human
161	P10645	Chromogranin-A	CHGA (429-454)	Serpinin	New	-	SignalPeptide	PEDQELESLSAIEAELEKVAHQLQAL	-	>90	2891.16	2890.35	Human
162	Q15846	Clusterin-like protein 1	CLUL1 (52-77)		New	-	SignalPeptide	ALTGIKQMKIMMERKEKEHTNLMSTL	-	>90	3062.71	3062	Human
163	P20156; Q0VGU4; maNOG03612-16;	Neurosecretory protein VGF	Vgf (285-310)	Neuroendocrine regulatory peptide-1_(+1)	Variant	-	from PMID: 27142507	LEGSFLGGSEAGERLLQQGLAQVEAG	-	>90	2616.85	2616.4	Rat
164	Q96LR1	Putative uncharacterized protein encoded by CRHR1-IT1	CRIT1 (131-157)		New	-	SignalPeptide	GYEERATAQRPAVRSAETTAHGTWIYP	The Uniprot entry has now been deleted	>75	3019.26	3018.8	Human
165	Q9BXI9	Complement C1q tumor necrosis factor-related protein 6	C1QTNF6 (252-278)		New	-	SignalPeptide	QRENAIYSNDFDTYITFSGHLIKAEDD	-	>70	3163.33	3162.6	Human
166	Q9WVA9; maNOG17721-50	Pro-FMRFamide-related neuropeptide FF	Npff (85-111)	Neuropeptide AF-like_(-16-11)	Variant	-	from PMID: 27142507	NAWGPWSKEQLSPQAREFWSLAAPQRF	Amidation (C-Terminal)	>95	3187.54	3186.8	Rat
167	P07492	Gastrin-releasing peptide	GRP (24-50)	Gastrin-releasing peptide (GRP)	Known	BB1, BB2	SignalPeptide	VPLPAGGGTVLTKMYPRGNHWAVGHLM	Amidation (C-Terminal)	>90	2859.39	2858.8	Human
168	P18509	Pituitary adenylate cyclase-activating polypeptide	ADCYAP1 (132-158)	PACAP-27	Known	PAC1, VPAC1, VPAC2	SignalPeptide	HSDGIFTDSYSRYRKQMAVKKYLAAVL	Amidation (C-Terminal)	>95	3147.62	3147	Human
169	P01150; maNOG14591-42	Pro-thyrotropin-releasing hormone	Trh (172-199)	Includes: thyrotropin-releasing hormone	New	-	from PMID: 27142507	QHPGRRFIDPELQRSWEEKEGEGVLMPE	-	>95	3350.69	3346.5	Rat
170	Q9UBU3	Appetite-regulating hormone	GHRL (24-51)	Ghrelin-28	Known	Ghrelin receptor	SignalPeptide	GSSFLSPEHQRVQQRKESKKPPAKLQPR	-	>90	3244.68	3244.5	Human
171	O43612	Orexin	HCRT (70-97)	Orexin-B	Known	OX1, OX2	SignalPeptide	RSGPPGLQGRLQRLLQASGNHAAGILTM	Amidation (C-Terminal)	>85	2899.35	2898.8	Human
172	P02814	Submaxillary gland androgen-regulated protein 3B	SMR3B (28-56)		New	-	SignalPeptide	GPYPPGPLAPPQPFGPGFVPPPPPPPYGP	Amidation (C-Terminal)	>95	2888.33	2887.5	Human
173	Q6UXQ4	Uncharacterized protein C2orf66	C2orf66 (89-117)		New	-	SignalPeptide	PLSFQSELTASASADYEEQKNSFHNYLKG	-	>95	3262.47	3262	Human
174	P10354; maNOG06495-19	Chromogranin-A	Chga (377-405)	Catestatin_(-8-20)	Variant	-	from PMID: 27142507	LEGEDDPDRSMKLSFRARAYGFRDPGPQL	-	>95	3324.65	3324	Rat
175	Q6UXQ4	Uncharacterized protein C2orf66	C2orf66 (39-68)		New	-	SignalPeptide	ATVRNEDKWKPLNNPRNRDLFFRRLQAYFK	Amidation (C-Terminal)	>95	3793.32	3793.2	Human
176	Q8NBI3	Draxin	DRAXIN (220-249)		New	-	SignalPeptide	SDGEVMPTLDMALFDWTDYEDLKPDGWPSA	-	>95	3402.69	3401.7	Human
177	P22466	Galanin peptides	GAL (33-62)	Galanin	Known	GAL1, GAL2, GAL3	SignalPeptide	GWTLNSAGYLLGPHAVGNHRSFSDKNGLTS	-	>95	3157.43	3156.8	Human
178	Q9BVV8	Uncharacterized membrane protein C19orf24	C19orf24 (102-132)		New	-	SignalPeptide	RYGLLANTEDPTEMASLDSDEETVFESRNLR	-	>85	3559.8	3559	Human
179	Q53S33	BolA-like protein 3	BOLA3 (77-107)		New	-	SignalPeptide	TVQQHQMVNQALKEEIKEMHGLRIFTSVPKR	-	>70	3677.28	3677.4	Human
180	P0DN87	Choriogonadotropin subunit beta 7	CGB7 (135-165)		New	-	SignalPeptide	FQASSSSKAPPPSLPSPSRLPGPSDTPILPQ	-	>95	3144.5	3144	Human
181	O35314; maNOG03189-10	Secretogranin-1	Chgb (64-94)		New	-	from PMID: 27142507	SGKEVKGEEKGENENSKFEVRLLRDPSDASV	Amidation (C-Terminal)	>95	3433.71	3433.25	Rat
182	P01189	Pro-opiomelanocortin	POMC (237-267)	Beta-endorphin	Known	delta, kappa, mu receptor	SignalPeptide	YGGFMTSEKSQTPLVTLFKNAIIKNAYKKGE	-	>90	3465	3464.5	Human
183	P81277	Prolactin-releasing peptide	PRLH (23-53)	PrRP-31	Known	PrRPR	SignalPeptide	SRTHRHSMEIRTPDINPAWYASRGIRPVGRF	Amidation (C-Terminal)	>90	3664.15	3663.8	Human
184	O00592	Podocalyxin	PODXL (527-558)		New	-	SignalPeptide	VVSLNGELGDSWIVPLDNLTKDDLDEEEDTHL	-	>85	3581.82	3580.8	Human
185	P22749	Granulysin	GNLY (114-145)		New	-	SignalPeptide	YQSRVTQGLVAGETAQQICEDLRLCIPSTGPL	Disulfide Bridge: 19-25	>95	3445.89	3445.2	Human
186	Q9BYJ0	Fibroblast growth factor-binding protein 2	FGFBP2 (192-223)		New	-	SignalPeptide	PGGNEEAKKKAWEHCWKPFQALCAFLISFFRG	Disulfide Bridge: 15-23	>90	3695.25	3694.75	Human
187	O35314; maNOG03189-10	Secretogranin-1	Chgb (242-274)		New	-	from PMID: 27142507	QEKPQELPDQDQSEEESEEGEEGEEGATSEVT	-	>70	3550.45	3549.6	Rat
188	P20156; Q0VGU4; maNOG03612-16;	Neurosecretory protein VGF	Vgf (319-350)	Neuroendocrine regulatory peptide-2_(7-37)	Variant	(Orexin)	from PMID: 27142507	QAAAQEERLADLASDLLLQYLLQGGARQRDLG	Amidation (C-Terminal)	>70	3482.87	3482.4	Rat
189	P0DMC3	Apelin receptor early endogenous ligand	APELA (23-54)	Apelin receptor early endogenous ligand	Known	Apelin receptor	SignalPeptide	QRPVNLTMRRKLRKHNCLQRRCMPLHSRVPFP	Disulfide Bridge: 17-22	>50	3967.79	3967.6	Human
190	Q8TBP5	Membrane protein FAM174A	FAM174A (156-188)		New	-	SignalPeptide	YGVLDTNIENMELTPLEQDDEDDDNTLFDANHP	-	>90	3793.91	3792.9	Human
191	Q6UXB2	C-X-C motif chemokine 17	CXCL17 (87-109)		New	GPR35	SignalPeptide	TRHQRHHRKPNKHSRACQQFLKQCQLRSFALPL	Disulfide Bridge:17-24	>95	4049.68	4049.75	Human
192	Q6PDA7	Sperm-associated antigen 11A	SPAG11A (26-58)		New	-	SignalPeptide	RHVNHSATEALGELRERAPGQGTNGFQLLRHAV	-	>95	3622.98	3622.8	Human
193	Q86XR5	Proline-rich membrane anchor 1	PRIMA1 (121-153)		New	-	SignalPeptide	KPLRKDENGTSVAEYPMSASQSNKGVDVNNAVV	-	>85	3505.84	3505.2	Human
194	P06307	Cholecystokinin	CCK (71-103)	CCK-33	Known	CCK1, CCK2	SignalPeptide	KAPSGRMSIVKNLQNLDPSHRISDRDYMGWMDF	Amidation (C-Terminal)	>85	3865.4	3864.5	Human
195	Q5H8A3	Neuromedin-S	NMS (109-141)	Neuromedin S	Known	NMU1, NMU2	SignalPeptide	ILQRGSGTAAVDFTKKDHTATWGRPFFLFRPRN	Amidation (C-Terminal)	>95	3791.3	3791.2	Human
196	A6NL88	Protein shisa-7	SHISA7 (505-538)		New	-	SignalPeptide	PPFQRQGTLEQLQFIPGHHLPQHLRTASKNEVTV	-	>95	3905.4	3904.75	Human
197	O75264	Small integral membrane protein 24	SMIM24 (97-130)		New	-	SignalPeptide	KKEKKTAKEGESNLGLDLEEKEPGDHERAKSTVM	-	>95	3813.23	3813	Human
198	P10362; maNOG02340-4	Secretogranin-2	Scg2 (571-606)		New	-	from PMID: 27142507	IPAGSLKNEDTPNRQYLDEDMLLKVLEYLNQEQAEQ	Amidation (C-Terminal)	>90	4205.63	4204.8	Rat
199	P01303	Pro-neuropeptide Y	NPY (29-64)	Neuropeptide Y (NPY)	Known	Y1, Y2, Y4, Y4	SignalPeptide	YPSKPDNPGEDAPAEDMARYYSALRHYINLITRQRY	Amidation (C-Terminal)	>95	4271.7	4271	Human
200	P01298	Pancreatic prohormone	PPY (30-65)	Pancreatic hormone (PH)	Known	Y1, Y2, Y4, Y5	SignalPeptide	APLEPVYPGDNATPEQMAQYAADLRRYINMLTRPRY	Amidation (C-Terminal)	>95	4181.73	4181.25	Human
201	P10082	Peptide YY	PYY (29-64)	Peptide YY (PYY)	Known	Y1, Y2, Y4, Y5	SignalPeptide	YPIKPEAPREDASPEELNRYYASLRHYLNLVTRQRY	Amidation (C-Terminal)	>95	4408.91	4408.5	Human
202	Q86Y29	B melanoma antigen 3	BAGE3 (18-54)		New	-	SignalPeptide	RLMKEESPVVSWRLEPEDGTALDVHFVSTLEPLSNAV	-	>90	4152.66	4152	Human
203	Q8NEW7	Transmembrane inner ear expressed protein	TMIE (86-122)		New	-	SignalPeptide	TRKEIEARYLQRKAAKMYTDKLETVPPLNELTEVPGED	-	>95	4434.01	4433.25	Human
204	Q16378	Proline-rich protein 4	PRR4 (97-134)		New	-	SignalPeptide	RGHRQLSLPRFPSVSLQEASSFFQRDRPARHPQEQPLW	-	>85	4543.05	4542.9	Human
205	Q8K422; maNOG12352-34	Pro-opiomelanocortin	Pomc (165-202)	Lipotropin gamma	Known	-	from PMID: 27142507	ELEGEQPDGLEHVLEPDTEKADGPYRVEHFRWGNPPKD	-	>90	4387.66	4387.2	Rat
206	Q3MIW9	Mucin-like protein 3	MUCL3 (479-517)		New	-	SignalPeptide	TLTQNTQYNDAEDEGGPNSYPVYLMEQQNLGMGQIPSPR	-	>85	4357.68	4356.8	Human
207	O35314; maNOG03189-12	Secretogranin-1	Chgb (202-240)		New	-	from PMID: 27142507	SEASAKKKEESVARAEAHFVELEKTHSREQSSQESGEET	-	>95	4347.56	4346.75	Rat
208	P01189	Pro-opiomelanocortin	POMC (138-176)	Corticotropin, ACTH	Known	MC1, MC2, MC3, MC4, MC5, GPR139	SignalPeptide	SYSMEHFRWGKPVGKKRRPVKVYPNGAEDESAEAFPLEF	-	>95	4541.09	4540.5	Human
209	Q3ZCQ3	Membrane protein FAM174B	FAM174B (120-159)		New	-	SignalPeptide	LKKTRKYDIITTPAERVEMAPLNEEDDEDEDSTVFDIKYR	-	>95	4775.24	4774.5	Human
210	Q9UIG4	Psoriasis susceptibility 1 candidate gene 2 protein	PSORS1C2 (97-136)		New	-	SignalPeptide	PDDPWPAGPQPPENPWPPAPEVDNRPQEEPDLDPPREEYR	-	>70	4627.88	4627	Human
211	Q86WS3	Oocyte-secreted protein 2	OOSP2 (118-158)		New	-	SignalPeptide	SVWLTPVSTENEIKLDPSPFIADFQTTAEELGLLSSSPNLL	-	>95	4460.96	n.d.	Human
212	Q6UWI2	Prostate androgen-regulated mucin-like protein 1	PARM1 (245-287)		New	-	SignalPeptide	VIMQEVEHALSSGSIAAITVTVIAVVLLVFGVAAYLKIRHSSY	Amidation (C-Terminal)	>80	4556.39	n.d.	Human
213	Q08648	Sperm-associated antigen 11B	SPAG11B (61-103)		New	-	SignalPeptide	DLLPPRTPPYQVHISHREARGPSFRICVDFLGPRWARGCSTGN	Disulfide Bridge: 27-39	>95	4859.5	4858.75	Human
214	P40200	T-cell surface protein tactile	CD96 (541-585)		New	-	SignalPeptide	WCQYQKEIMERPPPFKPPPPPIKYTCIQEPNESDLPYHEMETL	Disulfide Bridge: 2-26	>95	5199.94	5199.3	Human
215	Q9BT56	Spexin	SPX (73-116)		New	-	SignalPeptide	SPNPQLLTIPEAATILLASLQKSPEDEEKNFDQTRFLEDSLLNW	-	>90	5013.55	5012.8	Human
216	Q8TAT8	Putative uncharacterized protein LOC644613	YK045 (55-98)		New	-	SignalPeptide	KRPSRNEIYGGGVLEQEVRMRRWSKTASPPVSLHHRPLGPARKP	-	>70	5032.78	5032.8	Human
217	Q8N129	Protein canopy homolog 4	CNPY4 (108-152)		New	-	SignalPeptide	GSLRYAKGQSQTMATLKGLVQKGVKVDLGIPLELWDEPSVEVTYL	-	>90	4919.67	4918.5	Human
218	O35314; maNOG03189-12	Secretogranin 1	Chgb (383-432)		New	-	from PMID: 27142507	NHPDSELESTANRHSEETEEERSYEGAKGRQHRGRGREPGAYPALDSRQE	-	>95	5707.88	5707.8	Rat

## Sheet: Gene ontology terms
Exclude based on GO MF top terms
NOT go:"D-alanyl carrier activity [0036370]"
NOT go:"antioxidant activity [0016209]"
NOT go:"binding [0005488]"
NOT go:"catalytic activity [0003824]"
NOT go:"chemoattractant activity [0042056]"
NOT go:"chemorepellent activity [0045499]"
NOT go:"core DNA-dependent RNA polymerase binding promoter specificity activity [0000996]"
NOT go:"electron carrier activity [0009055]"
NOT go:"metallochaperone activity [0016530]"
NOT go:"mitochondrial RNA polymerase binding promoter specificity activity [0034246]"
NOT go:"molecular function regulator [0098772]"
NOT go:"molecular transducer activity [0060089]"
NOT go:"morphogen activity [0016015]"
NOT go:"nucleic acid binding transcription factor activity [0001071]"
NOT go:"nutrient reservoir activity [0045735]"
NOT go:"protein tag [0031386]"
NOT go:"receptor regulator activity [0030545]"
NOT go:"signal transducer activity [0004871]"
NOT go:"structural molecule activity [0005198]"
NOT go:"transcription factor activity, core RNA polymerase I binding [0001181]"
NOT go:"transcription factor activity, core RNA polymerase II binding [0000991]"
NOT go:"transcription factor activity, core RNA polymerase III binding [0000995]"
NOT go:"transcription factor activity, core RNA polymerase binding [0000990]"
NOT go:"transcription factor activity, protein binding [0000988]"
NOT go:"transcription factor activity, transcription factor binding [0000989]"
NOT go:"translation regulator activity [0045182]"
NOT go:"transporter activity [0005215]"
AND (keyword:"Signal [KW-0732]" OR keyword:"Secreted [KW-0964]")
AND reviewed:yes
AND organism:"Homo sapiens (Human) [9606]"

## Sheet: Candidate peptide library
Uniprot	Name	sequence	pepstart-end	pep_len	Pre-AA	After-AA	score_mean
A0PJX4	A0PJX4_0	APSRQSSTATSSSSTGGSI	[156, 175]	19	PR	RR	-0.49826
A2RUT3	A2RUT3_0	RSQATKGEHPQVTTEPCGPW	[90, 110]	20	RR	KR	0.74444
A4D0T7	A4D0T7_0	VEAGDAIALLLGVVLSITGICACLGVYAR	[24, 53]	29	<>	KR	-0.344394
A4D0T7	A4D0T7_1	RNGQM	[54, 59]	5	RK	<<	-0.26916
A6NDA9	A6NDA9_0	AQPFCLPGCTCSEESF	[19, 35]	16	<>	GR	0.0344937
A6NDA9	A6NDA9_1	EVVHIGPGINTYAVDDLLPGTKYEACLSLEGQPPHQGQCVAFVT	[406, 450]	44	RK	GR	-0.422893
A6NDA9	A6NDA9_2	APSCTPAAPQSKDGSFREHPAVCDDGEGHIDTEGDKEKGGTEDNS	[505, 550]	45	RK	<<	1.01962
A6NE02	A6NE02_0	NYLAPAWGAPWVINNPARDDRSTSFQTQLGPSGHDA	[314, 350]	36	PR	GR	-0.339292
A6NE02	A6NE02_1	VTWNVLFSPRWLPVSLRPVYADAAGTALPAARPED	[353, 388]	35	RR	GR	-0.159819
A6NE02	A6NE02_2	LVVTPASSGGDAAGVSFQKTVLVGARQQ	[392, 420]	28	PR	GR	-0.55682
A6NE02	A6NE02_3	NSEYLVENALHLHLIVKPVYHTLIRTPK	[450, 478]	28	RR	<<	-0.505603
A6NGN9	A6NGN9_0	VLVTVNYPPTITDVTSARTAL	[209, 230]	21	RR	GR	-0.016071
A6NGN9	A6NGN9_1	PPGLLALLSALGWLWWRM	[318, 336]	18	PR	<<	-0.0796711
A6NHN0	A6NHN0_0	KTTPHTKFT	[23, 32]	9	<>	KK	-0.173144
A6NHN0	A6NHN0_1	SAFSAGLSKPFPPPNIPIKFEKILYNDQGNYSPVT	[342, 377]	35	PR	GK	-0.41596
A6NHN6	A6NHN6_0	RVSSFRGNKIGLKDVITLRRHVETKVRAKIR	[127, 158]	31	KK	KR	-0.06656
A6NHN6	A6NHN6_1	RKVTTKINRHDKING	[159, 174]	15	RK	KR	-0.06656
A6NHN6	A6NHN6_2	WRVDEVEQSPKPKRRRADEVEQSPKP	[360, 386]	26	KR	KR	-0.06656
A6NHS7	A6NHS7_0	SGSLQIKNRNHMKENSS	[323, 340]	17	RK	<<	1.36877
A6NI73	A6NI73_0	ARFSIPSMTEHHA	[98, 111]	13	NK	GR	0.448031
A6NJW4	A6NJW4_0	STDVALLVTMGGWLTLMVAYLVHYVWQNRDET	[219, 251]	32	RR	RR	-0.28038
A6NJW4	A6NJW4_1	SLKRAPVLPVRSEDSSILSTVV	[253, 275]	22	RR	<<	0.286111
A6NJW9	A6NJW9_0	STL	[148, 151]	3	KK	KK	-0.0557
A6NJW9	A6NJW9_1	RVCRLPRPETQKGPLCSPVTLGLLVAGVLVLLVSLGVAMHLCC	[153, 196]	43	KK	RR	-0.0557
A6NJW9	A6NJW9_2	RARLRFMKQLYK	[199, 211]	12	RR	<<	-0.0557
A6NKC4	A6NKC4_0	ELKR	[221, 225]	4	RK	KK	-0.272825
A6NKC4	A6NKC4_1	VISSLQEDRHLEEELKCQEQKEEQLQEGVHRKEPQGAT	[242, 280]	38	KK	<<	0.157052
A6NL88	A6NL88_0	LAEKDLDEAYL	[324, 335]	11	KR	KR	-0.423195
A6NL88	A6NL88_1	RPLELPRGTLPLHAL	[337, 352]	15	KR	RR	-0.0245533
A6NL88	A6NL88_2	PGTGGGYRMEAWGGPEELGLAPAPNP	[354, 380]	26	RR	RR	0.592496
A6NL88	A6NL88_3	RVMSQEHLLGDG	[381, 393]	12	PR	GR	-0.461902
A6NL88	A6NL88_4	PPFQRQGTLEQLQFIPGHHLPQHLRTASKNEVTV	[504, 538]	34	RR	<<	-0.681862
A6NNL5	A6NNL5_0	RPKPSASEVLTRHLLQ	[26, 42]	16	<>	RR	0.27875
A6NNL5	A6NNL5_1	EDEGAMY	[150, 157]	7	NK	<<	-0.259571
A8MTB9	A8MTB9_0	PEDKT	[374, 379]	5	PR	RR	-0.09534
A8MTB9	A8MTB9_1	ASR	[381, 384]	3	RR	<<	-0.223393
A8MTW9	A8MTW9_0	DGREDRGSPGDTGERPAGPARGPGLEPARGTLQPRPRPPR	[21, 61]	40	<>	KR	-0.0194432
A8MTW9	A8MTW9_1	KRWLLSPGAGAQQLEVVHLPGSTL	[61, 85]	24	PR	<<	0.0740858
A8MUN3	A8MUN3_0	KSRLERWSPSVSRSTSPPTEAPFCL	[107, 132]	25	RR	<<	0.0466452
A8MVS5	A8MVS5_0	VKLRNLQ	[144, 151]	7	RK	KK	-0.174586
A8MVS5	A8MVS5_1	RPTSTSSSPETPEFSTFRACQ	[209, 230]	21	RK	<<	-0.547795
A8MVW5	A8MVW5_0	TDNTTYIIKHGPRLEVASEKVAQKTMDYVCCAYNNIT	[285, 322]	37	RR	GR	0.0685076
A8MVW5	A8MVW5_1	YQPYKVIKQKLE	[374, 386]	12	KK	GR	0.155184
A8MVZ5	A8MVZ5_0	KVAESHLPATFSRSSQFTAWKAALPLILVAMGLVIAGGICIFW	[232, 275]	43	RR	KR	0.407225
A8MVZ5	A8MVZ5_1	QREKNKASLEEERE	[277, 291]	14	KR	<<	0.794227
A8MXK1	A8MXK1_0	CAYKFQR	[172, 179]	7	NK	KR	-0.0756857
A8MXK1	A8MXK1_1	RRHKLKESTTEEIELEDVEC	[180, 200]	20	RK	<<	-0.300144
A8MXU0	A8MXU0_0	IESTTPKKD	[64, 73]	9	PR	<<	0.218311
B0FP48	B0FP48_0	YTTHLAFSTPAEGAS	[248, 263]	15	RR	<<	-0.11034
B1AKI9	B1AKI9_0	GWDHTAPGHRTFETKDQPEYDSTDGEGDWSLWSVCSVTCGNGNQ	[194, 238]	44	PR	KR	0.0975884
B1AKI9	B1AKI9_1	YMHKVMNDLPSCPCSYPTEVAYSTADIFDRI	[310, 341]	31	KK	KR	-0.166708
B2RUY7	B2RUY7_0	AAISHEDYPADEGDQISSNDNLIFDDYR	[21, 49]	28	<>	GK	0.23548
B2RUY7	B2RUY7_1	ECQ	[214, 217]	3	KR	GK	0.319033
B4DS77	B4DS77_0	RRLNQSTCTNYDTPLWLNT	[112, 131]	19	KK	GK	-0.354832
B4DS77	B4DS77_1	YASLKAVGSSDGDWAVSTLKSPKADKVNDDFYT	[275, 308]	33	NK	KR	-0.113494
B4DS77	B4DS77_2	AFSPEHGPAKQNGQKSRTNKMPPHPLAYTSTTNFKGWDPNEQSL	[334, 378]	44	PR	RR	0.365876
B4DS77	B4DS77_3	QAYSNK	[380, 386]	6	RR	GK	-0.227567
B4DS77	B4DS77_4	GKLGTAETGSSDPLGTRPQHYPPPQPYFITNSKTEVTV	[386, 424]	38	NK	<<	0.159355
B6SEH8	B6SEH8_0	GIGVTIYNTTQPRQ	[304, 318]	14	PR	KR	-0.329637
B6SEH8	B6SEH8_1	IYDEVTWLHNF	[422, 433]	11	KK	GK	0.449975
B6SEH9	B6SEH9_0	GIGVTIYNTTQPRQ	[304, 318]	14	PR	KR	-0.561829
B6SEH9	B6SEH9_1	IYDEATWLHDF	[422, 433]	11	KK	GK	0.830327
B8ZZ34	B8ZZ34_0	RLDQSRCSNYDTPAWVQT	[99, 117]	18	PR	GR	-0.678384
B8ZZ34	B8ZZ34_1	DPGRERSHTAVYAVCGVAALLVLAGIGARLGLERAHSPRA	[131, 171]	40	PR	RR	-0.31099
B8ZZ34	B8ZZ34_2	PENGPPGSHRTAS	[276, 289]	13	PR	GR	-0.03556
B8ZZ34	B8ZZ34_3	GDSEGGVNRGIGPSRVSLLAPD	[295, 317]	22	RR	KK	-0.0642073
B8ZZ34	B8ZZ34_4	RPGHAA	[446, 452]	6	PR	RR	-0.03556
B8ZZ34	B8ZZ34_5	QFSVKMPETFNPQLPGLYGSA	[454, 475]	21	RR	GR	-0.03556
C9JL84	C9JL84_0	TEDMRYCLEYYSWFLKNATYICQRV	[485, 510]	25	PR	KR	-0.428027
C9JL84	C9JL84_1	VSHSHTLKQKCLENICKSV	[512, 531]	19	KR	<<	-0.619616
C9JXX5	C9JXX5_0	GPRPLLSRAQQR	[70, 82]	12	PR	KR	-0.396608
C9JXX5	C9JXX5_1	RDGPDLAEYYYDAHL	[83, 98]	15	RK	<<	-0.538413
F5H4A9	F5H4A9_0	LSGLLILLVLFAIGYFLQRIICPSP	[81, 106]	25	RK	RR	-0.633975
F5H4A9	F5H4A9_1	GGVAAEPDGGE	[230, 241]	11	PR	GR	1.3183
H3BS89	H3BS89_0	GEIERCTYIKYHYSSATIPRNLTFNITKTIRQDEWHALHL	[127, 167]	40	RK	RR	0.013695
H3BS89	H3BS89_1	TNYPKSRPENGTVC	[280, 294]	14	PR	<<	0.0487643
H3BTG2	H3BTG2_0	MNHH	[82, 86]	4	NK	GR	0.513162
H3BTG2	H3BTG2_1	HRM	[99, 102]	3	KK	RR	1.09697
H3BTG2	H3BTG2_2	HESICPTLSDCTSSSPS	[104, 121]	17	RR	<<	0.220924
I3L273	I3L273_0	GAAGGALCLFFAGTALLIGIFVLLWCLY	[403, 431]	28	PR	RR	-0.462169
I3L273	I3L273_1	GGRPQRLEALSPATLPNNFV	[498, 518]	20	PR	<<	-0.454805
I3L3R5	I3L3R5_0	QEA	[88, 91]	3	KK	GK	0.07212
I3L3R5	I3L3R5_1	RGPMETFEDLWQRHLENGGDLQ	[144, 166]	22	RK	KR	0.956027
I3L3R5	I3L3R5_2	VTETLGEQL	[253, 262]	9	KK	RR	-0.620933
M5A8F1	M5A8F1_0	GKQWLCFTKIGQWGVNTQVLEDI	[105, 128]	23	PR	KR	-0.0456017
M5A8F1	M5A8F1_1	EQIIAKAKASKPTTPPENRPRHFHSFIQKL	[130, 160]	30	KR	<<	-0.157085
O00241	O00241_0	VTTVSELT	[88, 96]	8	PR	KR	0.241676
O00526	O00526_0	DFNISSLSGLLSPALTESLLVALPPCHLTGGNATLMV	[25, 62]	37	<>	RR	-0.359474
O00526	O00526_1	ANDSKVVTSSFVVPPCR	[64, 81]	17	RR	GR	0.05088
O00526	O00526_2	GTATESSREIPMSTLP	[123, 139]	16	KK	RR	0.00430312
O00526	O00526_3	RNMESIGLGMARTGGMVVITVLLSVAMFLLVLGFIIALALGSRK	[140, 184]	44	PR	<<	-0.0555132
O00592	O00592_0	DQQRLTEELQTVENGYHDNPTLEVMETSSEMQE	[491, 524]	33	RK	KK	-1.32741
O00592	O00592_1	VVSLNGELGDSWIVPLDNLTKDDLDEEEDTHL	[526, 558]	32	KK	<<	-1.23275
O00634	O00634_0	DPCHDEGGAPRGCVPGLVNAAL	[27, 49]	22	<>	GR	0.0484473
O00634	O00634_1	RAHSPALLTSPGGTASPLCWRSESLPRAPLNVTLTVPL	[73, 111]	38	PR	GK	0.334437
O00634	O00634_2	CRFNMELYRLS	[319, 330]	11	RR	GR	-0.680909
O00634	O00634_3	SGGVCLNCRHNTA	[333, 346]	13	RR	GR	-0.885854
O00634	O00634_4	ACRACDCHPVGAA	[369, 382]	13	RR	GK	-0.824692
O00634	O00634_5	FCKKDYAVQVAVGARGEARGAWTRFPVAVLAVFRSGEERA	[458, 498]	40	KK	RR	0.182084
O00634	O00634_6	GSSALWVPAGDAACGCPRLLP	[500, 521]	21	RR	GR	0.195833
O00634	O00634_7	YLLLGGGPGAAAGGAG	[524, 540]	16	RR	GR	0.608483
O00634	O00634_8	LRRLQ	[564, 569]	5	RR	RR	-0.118348
O00634	O00634_9	ERR	[571, 574]	3	RR	GR	-0.267567
O00634	O00634_10	GRCSAA	[574, 580]	6	RR	<<	0.398617
O14498	O14498_0	FQAFANGSLLIPDF	[303, 317]	14	PR	GK	-0.347092
O14498	O14498_1	FHGKAVE	[358, 365]	7	RR	GK	0.120921
O14524	O14524_0	LLTEEEYRIQGEVETRKALEELREFCNSPDCSAWKTVSRIQSP	[340, 383]	43	PR	KR	-0.566393
O15263	O15263_0	RYKQIGTCGLPGTKCC	[45, 61]	16	PR	KK	0.0131962
O43300	O43300_0	LNSLDSKILNSLRSLTTVGLSGNLWECSARICALASWLGSFQ	[288, 330]	42	NK	GR	0.447521
O43300	O43300_1	CCPPTL	[446, 452]	6	RK	RR	-0.493087
O43493	O43493_0	RKIIAFVLE	[406, 415]	9	NK	GK	-1.59911
O43493	O43493_1	SKVT	[418, 422]	4	KR	RR	-1.01645
O43493	O43493_2	PKASDYQRLDQKYVLILNVFPAPP	[424, 448]	24	RR	KR	-0.76165
O43493	O43493_3	SFLPQVLTEWYIPLEKDERHQWIVLLSFQL	[450, 480]	30	KR	<<	-0.174103
O43653	O43653_0	NITCCDTDLCNASGAHALQPAAAILALLPALGLLLWGPGQL	[82, 123]	41	KK	<<	-0.145511
O43827	O43827_0	QERDWVSVVMQVMELESNS	[69, 88]	19	KK	KR	0.174106
O43827	O43827_1	GGYWYNCCTDSNLNGVYYRLGEHNKHLDGITWYGWHGSTYSL	[290, 332]	42	RK	KR	-0.342443
O43827	O43827_2	VEMKIRPEDFKP	[334, 346]	12	KR	<<	-0.356975
O60487	O60487_0	KRWAERAHKVVEIKSKEEERLNQE	[180, 204]	24	RK	KK	0.433684
O60487	O60487_1	VSVYLEDTD	[206, 215]	9	KK	<<	0.275782
O60667	O60667_0	AVE	[274, 277]	3	KR	RR	-0.119998
O60667	O60667_1	KALS	[279, 283]	4	RR	RR	-0.450555
O60667	O60667_2	ARRLAVRMRALESSQRPRGSPRPRSQNNIYSACP	[285, 319]	34	RR	RR	0.101597
O60938	O60938_0	NKITNYGIEKGALSQL	[104, 120]	16	NK	KK	-0.210402
O75015	O75015_0	WVFKEEDPIHLRCHSWKNTALHKVTYLQN	[115, 144]	29	PR	GK	-0.0683448
O75121	O75121_0	TEKAINEFFRTEGAEKLQKAFEIA	[181, 205]	24	KK	KR	-0.800417
O75121	O75121_1	SDSPAADSDASSLHEQPQQIAIKVSVHPQS	[295, 325]	30	KR	KK	-0.396677
O75200	O75200_0	IGLKDVITLRRHVETKVRAKIRKRKVTTKINRHDKING	[136, 174]	38	NK	KR	0.201566
O75200	O75200_1	WRVDEVEQSPKP	[365, 377]	12	KR	KR	-0.017275
O75200	O75200_2	QREAEAQQLPKP	[379, 391]	12	KR	KR	-0.23415
O75200	O75200_3	RRLSKLRTRHCTQAWAIRINP	[393, 414]	21	KR	<<	-0.156745
O75264	O75264_0	EKKEAKEKEE	[84, 94]	10	KR	KR	0.199715
O75264	O75264_1	KKEKKTAKEGESNLGLDLEEKEPGDHERAKSTVM	[96, 130]	34	KR	<<	0.12967
O75493	O75493_0	HIGPAPDPEDWWSYKDNLQGNFVPGPPFWGLVNAAWSLCAV	[23, 64]	41	<>	GK	-0.0801446
O75493	O75493_1	QSPVDVEL	[67, 75]	8	KR	KR	-0.401875
O75493	O75493_2	VLYDPFLPPLRLSTGGEKLRGTLYNT	[77, 103]	26	KR	GR	-0.200356
O75493	O75493_3	HPE	[306, 309]	3	PR	RR	1.1956
O75493	O75493_4	CRGPNYRLHVDGVPH	[311, 326]	15	RR	GR	0.617202
O75711	O75711_0	MPANRLSCYRKILKDHNCHNLPEGVADLTQIDVNVQDHFWD	[20, 61]	41	<>	GK	0.00453195
O75829	O75829_0	EVVRKIVPTTT	[214, 225]	11	RR	KR	1.20515
O75829	O75829_1	LDHEGICCIEC	[275, 286]	11	PR	RR	-0.648049
O75871	O75871_0	TATPIYEELLYSDANIYCQIDHKADVVS	[216, 244]	28	PR	<<	-0.149147
O75973	O75973_0	VAFYAGLKNPHEGYEVLKFDDVVTNLGNNYDAAS	[129, 163]	34	PR	GK	-0.498757
O75973	O75973_1	YSTFSGFIIYSD	[246, 258]	12	NK	<<	-0.631017
O94772	O94772_0	DHSVNKMCASSCDFV	[65, 80]	15	RK	KR	-0.306161
O95156	O95156_0	RPIVKT	[99, 105]	6	KR	GK	-0.636467
O95156	O95156_1	MFGWGDFHSNIKTVKLNLLIT	[110, 131]	21	KK	GK	-0.603957
O95157	O95157_0	PRVPR	[43, 48]	5	PR	KR	0.65185
O95157	O95157_1	IFGWGDFYSNIKTVALNLLVT	[98, 119]	21	KK	GK	-0.6889
O95158	O95158_0	SSDGLGVGRAWSWAWPTNHTGALARAGAAGALPAQRT	[54, 91]	37	PR	KR	0.902133
O95158	O95158_1	KPSIKAARA	[93, 102]	9	KR	KK	-0.366089
O95158	O95158_2	IFGWGDFYFRVHTLKFSLLVT	[104, 125]	21	KK	GK	-0.693652
O95467	O95467_0	TSNARAQQRAAAQQ	[46, 60]	14	<>	RR	-0.564947
O95467	O95467_1	EGEELKPEDKDPRDPEESKEPKEEKQR	[189, 216]	27	PR	RR	0.783107
O95467	O95467_2	RCKP	[217, 221]	4	RR	KK	-0.394275
O95467	O95467_3	PTRRDASPESPS	[223, 235]	12	KK	KK	-0.144217
O95467	O95467_4	GPIPI	[237, 242]	5	KK	RR	-0.59432
O95631	O95631_0	RCIPDFVNAAF	[49, 60]	11	PR	GK	-0.105303
O95631	O95631_1	AHPPAFLTDLNNPHNLTCWQSENYLQFPHNVTLTLSL	[101, 138]	37	KK	GK	0.0777333
O95631	O95631_2	FEVTYVSLQFCSPRPESMAIYKSMDY	[141, 167]	26	KK	GR	-0.457596
O95631	O95631_3	MYNRPHRAPITKQNEQEAVCTDSHTDMRPLSGGLIAFSTLD	[183, 224]	41	RK	GR	0.190084
O95631	O95631_4	CRFNMELYKLS	[349, 360]	11	RR	GR	-0.685536
O95631	O95631_5	SGGVCLNCRHNTA	[363, 376]	13	RK	GR	-0.868638
O95631	O95631_6	ACKACDCHPVGAA	[399, 412]	13	RK	GK	-0.861581
O95631	O95631_7	YCKKDYAVQIHILKADKAGDWWKFTVNIISVYKQGTSRI	[489, 528]	39	KK	RR	0.196593
O95631	O95631_8	GDQSLWIRSRDIACKCPKIKPL	[530, 552]	22	RR	KK	0.155041
O95631	O95631_9	YLLLGNAEDSPDQSGIVADKSSLVIQWRDTWA	[554, 586]	32	KK	RR	0.192418
O95631	O95631_10	LRKFQQRE	[588, 596]	8	RR	KK	-0.223468
O95631	O95631_11	GKC	[598, 601]	3	KK	KK	-0.313367
O95711	O95711_0	KGEQIYYAGPVNNPEFTIPQGEYQVLLELYTE	[115, 147]	32	RR	KR	-0.0693488
O95711	O95711_1	STVACANATIMCS	[149, 162]	13	KR	<<	-0.577971
O95867	O95867_0	DIRCHSCYKVPVLGCVDRQSCRLEPGQQCLTTHAYL	[18, 54]	36	<>	GK	-0.248764
O95867	O95867_1	DNCNSAGPRPTPALGLVFLTSLAGLGLWLLH	[94, 125]	31	NK	<<	-0.0532545
O95897	O95897_0	ERALYTWNNGHQVLYNVTLFHVISTSGDP	[425, 454]	29	PR	<<	-0.316793
O95965	O95965_0	KSNQMCKNSQDIICSNAGTCHC	[137, 159]	22	KK	GR	-0.235784
O95965	O95965_1	RCTSPD	[229, 235]	6	KR	GK	-0.553965
O95965	O95965_2	CEHPQSCTLSAEESIRKCQGSSDLPCS	[309, 336]	27	KK	GR	0.510737
O95965	O95965_3	VYGKTCECDD	[355, 365]	10	RR	RR	-0.231918
O95965	O95965_4	CEDLDGVVCGGHGTCSC	[367, 384]	17	RR	GR	0.0369582
O95965	O95965_5	KCNMTEEQSKNLCESADGILCS	[402, 424]	22	PR	GK	0.000390136
O95969	O95969_0	EFCPALVSELLDFFFISEPLFKLSLAKFDAPPEAVAAKLGV	[21, 62]	41	<>	KR	0.217892
O95969	O95969_1	CTDQMSLQKRSLIAEVLVKILKKCSV	[64, 90]	26	KR	<<	0.279098
P01160	P01160_0	SLRRSSCFG	[123, 132]	9	PR	GR	-1.03759
P02748	P02748_0	CTDAVGDRRQCVPTEPCEDAEDDCGNDFQCST	[77, 109]	32	KR	GR	0.00711438
P02748	P02748_1	EKMFLHVKGEIHL	[290, 303]	13	KK	GR	-0.0983238
P02748	P02748_2	CLGYHLDVSLAFSEISVGAEFNKDDCV	[379, 406]	27	KR	KR	0.90285
P02763	P02763_0	QIPLCANLVPVPITNATLDQIT	[18, 40]	22	<>	GK	-0.322844
P02763	P02763_1	DKCEPLEKQHEKERKQEEGES	[180, 201]	21	KK	<<	-0.0015381
P02810	P02810_0	PPRGRPQGPPQQGGHQQGPPPPPP	[119, 143]	24	PR	GK	0.253852
P02812	P02812_0	PQGPPPP	[335, 342]	7	NK	GK	0.03682
P02812	P02812_1	PPQG	[404, 408]	4	PR	GR	-0.03353
P02814	P02814_0	GPYPPGPLAPPQPFGPGFVPPPPPPPYGP	[27, 56]	29	PR	GR	-0.19213
P04090	P04090_0	DSWMEEVIKLC	[24, 35]	11	<>	GR	0.729645
P04090	P04090_1	LIRNRQSEAADSSPSELKYLGLDTHSR	[131, 158]	27	KK	KK	-0.215973
P04090	P04090_2	KRQLYSALANKCCHVGCTKRSLARFC	[159, 185]	26	RK	<<	0.263047
P04217	P04217_0	PQLRATWSGAVLA	[402, 415]	13	PR	GR	-0.156175
P05160	P05160_0	EEKPCGFPHVEN	[20, 32]	12	<>	GR	0.022525
P05160	P05160_1	LSFFCLAGYTTES	[54, 67]	13	KK	GR	-0.242585
P05160	P05160_2	CFKKCTKPDLSNGYISDVKLLYKIQENMRYGCASGYKTTG	[86, 126]	40	PR	GK	0.0571487
P05160	P05160_3	EHETCLAPELYNGNYSTTQKTFKVKDKVQYECATGYYTAG	[148, 188]	40	RK	GK	0.0225223
P05160	P05160_4	CIPRQSTLSYQEPLRT	[645, 661]	16	PR	<<	0.803177
P06028	P06028_0	LIKA	[87, 91]	4	RR	<<	-0.221255
P07357	P07357_0	QEKVNQRVRRAATPAAVTCQLSNWSEWTDCFPCQD	[20, 55]	35	<>	KK	-0.192492
P07357	P07357_1	FGGTICSGDIWDQASCSSSTTCVRQAQCGQDFQCKET	[68, 105]	37	NK	GR	-0.0481642
P07357	P07357_2	FGGGKTERARKAMAVEDIISRVRGGSSGWSGGLAQNRSTITYRSW	[401, 446]	45	KK	GR	0.596744
P07357	P07357_3	QNL	[480, 483]	3	KR	RR	-0.509193
P07357	P07357_4	RECDNPAPQNGGASCPGRKVQTQAC	[559, 584]	25	RR	<<	-0.258879
P07358	P07358_0	LLCNGDNDCGDQSDEANC	[137, 155]	18	RR	RR	-0.787474
P07358	P07358_1	PYNVESYTPQTQ	[212, 224]	12	RK	GK	-0.41139
P07358	P07358_2	FSHTKSVFLHARSDLEVAHYKLKPRSLMLHYEFLQRV	[284, 321]	37	KR	KR	-0.391161
P07358	P07358_3	NTPID	[540, 545]	5	RK	GK	0.25888
P08118	P08118_0	EDCKYIVVEKKDPKKTCSVSEWII	[90, 114]	24	KK	<<	-0.17749
P08637	P08637_0	WVFKEEDPIHLRCHSWKNTALHKVTYLQN	[115, 144]	29	PR	GK	-0.0876132
P08962	P08962_0	NVLVVAAAALGIAFVEVLGIVFACCLVKSIRSGYEVM	[201, 238]	37	RK	<<	-0.564456
P0C6S8	P0C6S8_0	KTLNFDGRLPACATPAEVRGDALRNLPDSVLFEYFVCRKPKIRE	[367, 411]	44	RR	RR	0.156602
P0C6S8	P0C6S8_1	LQRVTATAGEDVRFLCRAEGEPAPTVAWVTPQHRPVTATSA	[413, 454]	41	RR	GR	0.438241
P0C6S8	P0C6S8_2	VDGPAAAAGQGGARKFNMKMI	[571, 592]	21	RK	<<	0.158125
P0C854	P0C854_0	TRSTTRKVEEHSWFTCTGAKYFAIPLAERNT	[149, 180]	31	NK	KR	0.0563803
P0C854	P0C854_1	LTKRSTHAQLLRGKQDGSEWVVPRSSASSNVLYH	[182, 216]	34	KR	<<	-0.125444
P0CAP1	P0CAP1_0	APSRRANVCRLRLTVPPESPVPEQCE	[20, 46]	26	<>	KK	0.364302
P0CAP1	P0CAP1_1	IERKEQLLDLSNGEPTRKLPQGVVYGVV	[48, 76]	28	KK	RR	0.504845
P0CAP1	P0CAP1_2	SDQNQQKEMVVYGWSTSQLKEEMNYIKDVRATLEKVR	[78, 115]	37	RR	KR	-0.588718
P0CAP1	P0CAP1_3	LYSQYEEKLQEEQRKHSAEKEALLEETNSFLKAIEEAN	[244, 282]	38	KK	KK	0.118212
P0CAP1	P0CAP1_4	VKQMVEEIESL	[366, 377]	11	KK	KK	-0.753182
P0CAP1	P0CAP1_5	TLT	[463, 466]	3	KK	<<	0.143367
P0CG36	P0CG36_0	CCRNGGTCVLGSFCVCPAHFT	[89, 110]	21	PR	GR	-1.15859
P0CG36	P0CG36_1	SLVPSVLQRE	[200, 210]	10	PR	RR	-0.081622
P0CG36	P0CG36_2	PCGRPGLGHRL	[212, 223]	11	RR	<<	-0.0763409
P0CJ68	P0CJ68_0	GFSCLLLSTSEIDLPV	[4, 20]	16	PR	KR	-0.153006
P0CJ69	P0CJ69_0	GFSCLLLSTSEIDLPV	[4, 20]	16	PR	KR	-0.031085
P0CJ69	P0CJ69_1	LLSSVF	[22, 28]	6	KR	<<	0.100233
P0CJ71	P0CJ71_0	QYKQIR	[22, 28]	6	KR	<<	0.31375
P0CJ73	P0CJ73_0	GFSCLLLPTSETDLPV	[4, 20]	16	PR	KR	0.114425
P0CJ75	P0CJ75_0	GFSCLLLSTSEIDLPV	[4, 20]	16	PR	KR	-0.0674656
P0DN86	P0DN86_0	FQDSSSSKAPPPSLPSPSRLPGPSDTPILPQ	[134, 165]	31	PR	<<	0.0951603
P0DN87	P0DN87_0	GVNPVVSYAVALSCQCALC	[94, 113]	19	PR	RR	-0.346468
P0DN87	P0DN87_1	FQASSSSKAPPPSLPSPSRLPGPSDTPILPQ	[134, 165]	31	PR	<<	0.046829
P10163	P10163_0	PAQGQQPPQ	[301, 310]	9	PR	<<	-0.101603
P10645	P10645_0	HSGFEDELSEVLENQSSQAELKEAVEEPSSKDVME	[96, 131]	35	KK	KR	0.357525
P10645	P10645_1	GESRSEALAVDGAGKPGAEEAQDPE	[267, 292]	25	RK	GK	0.72455
P10645	P10645_2	WSKMDQLAKELTAE	[341, 355]	14	KR	KR	-0.773579
P10645	P10645_3	LEGQEEEEDNRDSSMKLSFRARAYGFRGPGPQL	[357, 390]	33	KR	RR	-0.0835835
P10645	P10645_4	GWRPSSREDSLEAGLPLQVRGYPEE	[392, 417]	25	RR	KK	-0.359
P10645	P10645_5	EEEGSAN	[419, 426]	7	KK	RR	-1.26486
P10645	P10645_6	PEDQELESLSAIEAELEKVAHQLQAL	[428, 454]	26	RR	RR	-1.04069
P11465	P11465_0	QVTIEAQPPKVSE	[34, 47]	13	<>	GK	-0.6206
P11465	P11465_1	IHPSYTNYRSGDNLYLSCFANSNPPAQYSWTIN	[243, 276]	33	PR	GK	0.823844
P11686	P11686_0	GRFGIPCCPVHL	[21, 33]	12	PR	KR	0.514141
P12318	P12318_0	KRISANSTDPVKAAQFEPP	[243, 262]	19	RK	GR	0.489832
P12318	P12318_1	QLEETNNDYETADGGYMTLNPRAPTDDDKNIYLTLPPNDHVNSNN	[272, 317]	45	KR	<<	0.111025
P13762	P13762_0	AEVDTYCRYNYGVVESFTVQ	[101, 121]	20	RR	RR	0.0904645
P14209	P14209_0	KLCFKENAEQGEVDMESHRNANAEPAVQRTLLEK	[151, 185]	34	KK	<<	-0.17532
P15248	P15248_0	CPYFSCEQPCNQTTAGNALTFLKSLLEIFQKEKMRGMR	[103, 141]	38	NK	GK	-0.0882421
P16410	P16410_0	RSPLTTGVYVKMPPTEPECEKQFQPYFIPIN	[192, 223]	31	KK	<<	-0.745929
P19652	P19652_0	QIPLCANLVPVPITNATLDRIT	[18, 40]	22	<>	GK	-0.281218
P19652	P19652_1	DKCEPLEKQHEKERKQEEGES	[180, 201]	21	KK	<<	-0.0297524
P20851	P20851_0	AELKAKLL	[244, 252]	8	KK	<<	0.238614
P21815	P21815_0	FSMKNLH	[16, 23]	7	<>	RR	-0.136034
P21815	P21815_1	VKIEDSEENGVFKYRPRYYLYKHAYFYPHL	[25, 55]	30	RR	KR	-0.497506
P21815	P21815_2	GDNYRAYEDEYSYFKGQGYDGYDGQNYYHHQ	[286, 317]	31	PR	<<	-0.408673
P22749	P22749_0	YQSRVTQGLVAGETAQQICEDLRLCIPSTGPL	[113, 145]	32	RR	<<	-0.0854042
P24001	P24001_0	GDKEELTPQKCSEPQSSK	[216, 234]	18	PR	<<	-0.0829
P24071	P24071_0	LKFWNETDPEFVIDHMDANKA	[74, 95]	21	RR	GR	0.203631
P24071	P24071_1	EASADVAEPSWSQQMCQPGLTFARTPSVCK	[257, 287]	30	NK	<<	0.390892
P26436	P26436_0	IFEG	[221, 225]	4	KK	GK	-0.892425
P27918	P27918_0	WSLWSTWAPCSVTCSEGSQLRY	[79, 101]	22	PR	RR	-0.552655
P27918	P27918_1	NMKSISCQEIPGQQSRGRTCR	[330, 351]	21	RR	GR	0.34009
P27918	P27918_2	CEELQGQKLVVEE	[438, 451]	13	PR	KR	-0.179223
P27918	P27918_3	PCLHVPACKDPEEEEL	[453, 469]	16	KR	<<	-0.195443
P30556	P30556_0	IQDDCPKA	[13, 21]	8	KR	GR	0.507129
P30556	P30556_1	FKRYFLQLLKYIPPKAKSHSNLSTKMSTLSYRPSDNVSSST	[308, 349]	41	KK	KK	0.261844
P30556	P30556_2	PAPCFEVE	[351, 359]	8	KK	<<	2.34413
P32121	P32121_0	SSPNCKLTVYL	[12, 23]	11	KK	GK	-0.135284
P32121	P32121_1	DFVDHLDKVDPVDGVVLVDPDYLKDRKVFVTLTCAFRY	[26, 64]	38	KR	GR	-0.297236
P32121	P32121_2	PPTRLQDRLLRKLGQHAHPFFFTIPQNLPCSVTLQPGPEDT	[96, 137]	41	PR	GK	-0.212529
P32121	P32121_3	GLALD	[286, 291]	5	KR	GK	-0.7625
P32239	P32239_0	IRGAGTRELELAIRITLYAVIFLMSVGGNMLIIVVLGLS	[43, 82]	39	PR	RR	0.142697
P32239	P32239_1	SRPALELTALTAPGPGSGSRPTQAKLLA	[299, 327]	28	PR	KK	0.696129
P32239	P32239_2	PPRARPRALPDEDPPTPSIASLSRLSYTTISTLGPG	[411, 447]	36	PR	<<	-0.365692
P34810	P34810_0	RPSAYQAL	[346, 354]	8	RR	<<	-0.211685
P34910	P34910_0	PVLNDQNWA	[230, 239]	9	RK	GR	-0.7229
P35232	P35232_0	LEAAEDIAYQLSRSRNITYLPAGQSVLLQLPQ	[240, 272]	32	RK	<<	0.121227
P40197	P40197_0	LIRERALG	[552, 560]	8	RK	<<	-0.374837
P40198	P40198_0	TAASIYEELLKHDTNIYCRMDHKAEVAS	[224, 252]	28	PR	<<	-0.120552
P40200	P40200_0	WCQYQKEIMERPPPFKPPPPPIKYTCIQEPNESDLPYHEMETL	[542, 585]	43	RK	<<	-0.895667
P40967	P40967_0	SFVYVWKTWGQYWQVLGGPVSGLSIGTGRAMLGTHTMEVTVYH	[147, 190]	43	KR	RR	-0.501528
P40967	P40967_1	RLMKQDFSVPQLPHSSSHWLRLPRIFCSCPIGENSPLLSGQQV	[618, 661]	43	RR	<<	0.366077
P43121	P43121_0	PRSQEYRIQLRVYKAPEEPNIQVNPLGIPVNSKEPEEVATCV	[120, 162]	42	KR	GR	0.0246233
P43121	P43121_1	LPEPESRGVVIVAVIVCILVLAVLGAVLYFLY	[551, 583]	32	RK	KK	-0.681926
P43121	P43121_2	GKLPC	[585, 590]	5	KK	RR	-0.77964
P43121	P43121_3	SELVVEVKSDKLPEEMGLLQGSSGD	[605, 630]	25	RK	KR	-0.767528
P43121	P43121_4	APGDQGEKYIDLRH	[632, 646]	14	KR	<<	-0.813621
P43307	P43307_0	RKRPIQKVEMGTSSQNDVDMSWIPQETLNQINKASP	[233, 269]	36	RK	RR	-0.135392
P43307	P43307_1	RLPR	[270, 274]	4	PR	KR	-0.523275
P43307	P43307_2	KRAQ	[274, 278]	4	PR	KR	-0.062225
P43307	P43307_3	SVGSDE	[280, 286]	6	KR	<<	-0.212178
P43308	P43308_0	EEGARLLASKSLLNRYAVE	[17, 36]	19	<>	GR	-0.465059
P43308	P43308_1	FSPHFLDWAAFGVMTLPSIGIPLLLWYSS	[142, 171]	29	RR	KR	-0.408308
P43308	P43308_2	KYDTPKT	[173, 180]	7	KR	KK	0.0252286
P43627	P43627_0	ITRPSQRPKTPPTDIIVYAELPNAESRSKVVSCP	[314, 348]	34	RK	<<	-0.123839
P43630	P43630_0	ISRPSQRPKTPLTDTSVYTELPNAEPRSKVVSCPRAPQSGLEGVF	[410, 455]	45	RK	<<	-0.0872682
P43632	P43632_0	HLHVLIGTSVVKIPFTILLFFLLHRWCSD	[242, 271]	29	PR	KK	0.203532
P43632	P43632_1	NAAVMDQEPAGNRTVNSEDSDEQDHQEVSYA	[273, 304]	31	KK	<<	-0.296991
P48060	P48060_0	NRYTSLFLIVNSVILILSVIITILVQHKYPNLVLLD	[230, 266]	36	PR	<<	0.0555052
P49407	P49407_0	ASPN	[11, 15]	4	KK	GK	-0.397744
P49407	P49407_1	DFVDHIDLVDPVDGVVLVDPEYLKE	[25, 50]	25	KR	RR	-0.0447264
P49407	P49407_2	VYVTLTCAFRY	[52, 63]	11	RR	GR	-0.430736
P49407	P49407_3	DLFVANVQSFPPAPED	[77, 93]	16	RK	KK	0.844512
P49407	P49407_4	PLTRLQERLI	[95, 105]	10	KK	KK	-0.182416
P49407	P49407_5	LGEHAYPFTFEIPPNLPCSVTLQPGPEDT	[107, 136]	29	KK	GK	-0.40983
P49407	P49407_6	GLALD	[285, 290]	5	KR	GK	-0.4711
P49913	P49913_0	SKEKIGKEFKRIVQRIKDFLRNLVPRTES	[141, 170]	29	RK	<<	0.746848
P52823	P52823_0	CSTFQRMIAEVQEECYSKLNVCSIA	[113, 138]	25	RR	KR	-0.278856
P52823	P52823_1	ADFN	[208, 212]	4	PR	RR	0.593175
P52823	P52823_2	RTNEPQKLKVLLRNLRGEEDSPSHI	[214, 239]	25	RR	KR	0.751048
P52823	P52823_3	TSHESA	[241, 247]	6	KR	<<	0.39691
P54826	P54826_0	GPALEDCDCAQDENCKST	[121, 139]	18	RR	KR	-0.435556
P54826	P54826_1	AIEPCLPRTSGGGAGGPGAGGVMGCTEA	[141, 169]	28	KR	RR	-0.368397
P54826	P54826_2	RCDRDSRCNLALSRYLTYC	[171, 190]	19	RR	GK	0.160039
P54826	P54826_3	PGSGAAASG	[295, 304]	9	PR	GR	0.0261589
P54826	P54826_4	SSGGG	[316, 321]	5	RR	GR	1.16458
P54826	P54826_5	GAWTPLASILLLLLGPLF	[327, 345]	18	PR	<<	0.666392
P55082	P55082_0	TEKAINEFFRTEGAEKLQKAFEIA	[179, 203]	24	RK	KR	-0.746879
P55083	P55083_0	FNGSVSFFRGWNDYKLGF	[85, 103]	18	KR	GR	-0.512953
P55083	P55083_1	TEMKI	[247, 252]	5	KR	RR	-0.57918
P55259	P55259_0	GAQSPGVMNGTPSTAGFLVAWPMVLLTVLLAWLF	[503, 537]	34	RR	<<	0.328931
P55808	P55808_0	PKPRPQPQPGNSGNSGGYFNDVDRDD	[68, 94]	26	PR	GR	0.503096
P55808	P55808_1	NCFRTHEPENV	[169, 180]	11	RR	<<	-0.0344276
P57087	P57087_0	TVSSRLEW	[55, 63]	8	KK	KK	0.032625
P57087	P57087_1	LGRSVSFVYYQQTLQGDFKNRAEMIDFNIRIKNVTRSDA	[65, 104]	39	KK	GK	-0.165727
P57087	P57087_2	LGSQSTNSSYTMNTKTGTLQFNTVSKLDTGEYSCEARNSVGY	[180, 222]	42	PR	RR	-0.115199
P57087	P57087_3	CPG	[224, 227]	3	RR	KR	-0.0693667
P57087	P57087_4	GYFSKETSFQKSNSSSKATTMSENDFKHTKSFII	[264, 298]	34	RK	<<	0.244817
P58417	P58417_0	ANLTNG	[21, 27]	6	<>	GK	0.0597717
P58417	P58417_1	PRA	[101, 104]	3	PR	KR	-0.0681367
P58417	P58417_2	RPIVKT	[106, 112]	6	KR	GK	-0.37835
P58417	P58417_3	MFGWGDFHSNIKTVKLNLLIT	[117, 138]	21	KK	GK	-0.397557
P59665	P59665_0	NMACYCRIPACIAGE	[62, 77]	15	RK	RR	0.453411
P59665	P59665_1	YGTCIYQ	[79, 86]	7	RR	GR	0.469086
P59666	P59666_0	NMDCYCRIPACIAGE	[62, 77]	15	RK	RR	0.371657
P59666	P59666_1	YGTCIYQ	[79, 86]	7	RR	GR	0.575857
P59901	P59901_0	CSQEANSRKDNAPFRVVEPWEQI	[476, 499]	23	PR	<<	0.392779
P60508	P60508_0	GLDMLTAAQGGICLALDEKCCFWVNQS	[418, 445]	27	RR	GK	-0.616694
P60508	P60508_1	NIQESPF	[531, 538]	7	PR	<<	0.285157
P60827	P60827_0	VRPTIDIEILKGEKGEAGVRGRAGRS	[58, 84]	26	PR	GK	-0.157902
P60827	P60827_1	EGLHSSDHFQAVPFDTELVNLDGAFDLAA	[124, 153]	29	RR	GR	-0.111253
P60985	P60985_0	KLPFLNWDAFPKLKGLRSATPDAQ	[75, 99]	24	KR	<<	-0.484693
P61366	P61366_0	KRSFSGFGSPLDRLSAGSVDHK	[80, 102]	22	KK	GK	-0.524286
P61366	P61366_1	VVDHP	[107, 112]	5	RK	KR	0.1392
P61366	P61366_2	RFGIPMDRIGRNRLSNSRG	[114, 133]	19	KR	<<	-0.515776
P62502	P62502_0	VWL	[20, 23]	3	<>	GR	0.385867
P78324	P78324_0	VTTVSDLT	[89, 97]	8	PR	KR	0.339863
P78324	P78324_1	AQGSTSSTRLHEPEKNAREITQDTNDITYADLNLPK	[400, 436]	36	KK	GK	-0.737259
P78333	P78333_0	DVSPFGNIPQRVMGQM	[199, 215]	16	RR	GR	0.0158459
P78333	P78333_1	CSFDQSKEKHGMKTTTRNSEETLAN	[357, 382]	25	PR	RR	0.452471
P78410	P78410_0	KKIQYLTRGEESSSDTNKSA	[314, 334]	20	KR	<<	0.214219
P78539	P78539_0	RWSDKVICKQ	[107, 117]	10	NK	KR	-0.31061
P78539	P78539_1	AWS	[165, 168]	3	NK	GR	0.0036
P78539	P78539_2	IKCPSVKERIAEPNKLTVRVSWETPE	[181, 207]	26	PR	GR	-0.510657
P78539	P78539_3	GTCKFRVKVRV	[248, 259]	11	NK	KR	-0.167736
P78539	P78539_4	EEMVLQAEMSQTCNT	[449, 464]	15	RK	<<	0.000294667
P81534	P81534_0	CCRR	[61, 65]	4	RK	KK	-0.7628
P98173	P98173_0	YKCGLPQPCPEEHLAFRVVSGAANVIGPKICLEDKMLMSSVKDNV	[56, 101]	45	RK	GR	-0.393286
P98173	P98173_1	SPFEQHVKNSKHSNKYEGWPEALEMEGCIP	[194, 224]	30	NK	RR	-0.411447
P98173	P98173_2	RSTAS	[225, 230]	5	PR	<<	1.1153
Q01151	Q01151_0	HLGLVTPHKTELV	[192, 205]	13	NK	<<	-0.0822377
Q01524	Q01524_0	SCYSTEYSYGTCTVMGINHRFCCL	[76, 100]	24	RR	<<	0.577263
Q02325	Q02325_0	SSIIIRMRDAVLFEK	[81, 96]	15	RK	<<	-0.0235705
Q02985	Q02985_0	YYAKTGDTIEFMCKLGYNANTSILSFQAVCREGIVEYPRCE	[289, 330]	41	RK	<<	0.109678
Q03403	Q03403_0	NCGYPGISPEECASRKCCFSNFIFEVPWCFFPKSVEDCHY	[89, 129]	40	RR	<<	-0.173395
Q04118	Q04118_0	PGKPEGPPPQGGNQSQGPPPRPGKPEGSPSQGGNKPQGPPPHP	[200, 243]	43	PR	GK	0.0377544
Q04118	Q04118_1	PQRPPPP	[256, 263]	7	NK	GR	-0.638671
Q04900	Q04900_0	STFDAASFIGGIVLVLGVQAVIFFLYKFCKSKERNYHTL	[158, 197]	39	RK	<<	-0.962262
Q08648	Q08648_0	RHVNHSATEALGELRERAPGQGTNGFQLLRHAV	[25, 58]	33	<>	KR	0.105097
Q08648	Q08648_1	DLLPPRTPPYQVHISHREARGPSFRICVDFLGPRWARGCSTGN	[60, 103]	43	KR	<<	0.00532023
Q0P651	Q0P651_0	TGVRSLQEIWPGCEIRYLEGGHISAYLFKQGLFR	[380, 414]	34	PR	<<	-0.45042
Q0VAF6	Q0VAF6_0	CELTVWSRQ	[85, 94]	9	PR	GK	-0.014221
Q0VAF6	Q0VAF6_1	LEEY	[110, 114]	4	PR	RR	-0.103582
Q0VAF6	Q0VAF6_2	GILGDWSNAISALYCRCS	[116, 134]	18	RR	<<	-0.454807
Q13046	Q13046_0	ENKDVSTFTCEPKSENYTYIWWLNGQSLPVSPRV	[252, 286]	34	PR	KR	0.187565
Q13072	Q13072_0	RLMKEESPVVSWRLEPEDGTALCFIF	[17, 43]	26	<>	<<	0.0810042
Q13449	Q13449_0	VELE	[83, 87]	4	PR	KR	0.23035
Q13449	Q13449_1	LGVTNASLVLFRPGSVRGINGSISLAVPLWLLAASLLCLLSKC	[295, 338]	43	NK	<<	0.407396
Q13641	Q13641_0	GIKKWMHNIRDACRDHMEGYHYRYEINADPRLTNLSSNSDV	[379, 420]	41	RK	<<	-0.8184
Q14392	Q14392_0	LNLAENRLSHLPAWTQAVSLEVLDLRNNSFSLLPGSAMGGLETSL	[518, 563]	45	KR	RR	-0.37813
Q14392	Q14392_1	LYLQGNPLSCCGNGWLAAQLHQ	[565, 587]	22	RR	GR	-0.423935
Q14392	Q14392_2	QKFNQQYKA	[653, 662]	9	RR	<<	-0.278433
Q14696	Q14696_0	AEGSPGTPDESTPPPR	[33, 49]	16	<>	KK	1.37139
Q14696	Q14696_1	KKKKDIRDYNDADMARLLEQWEKDDDIEEGDLPEH	[49, 84]	35	PR	KR	-0.611154
Q14696	Q14696_2	PSAPVDFSKIDPSKPESILKMT	[86, 108]	22	KR	KK	-0.137462
Q14696	Q14696_3	TKQDK	[202, 207]	5	NK	GK	-0.11792
Q14696	Q14696_4	KKEGDLKSRSSKEENRAGN	[210, 229]	19	KK	KR	1.0583
Q14696	Q14696_5	REDL	[230, 234]	4	NK	<<	0.0284
Q14952	Q14952_0	HLHVLIGTSVVKLPFTILLFFLLHRWCSD	[242, 271]	29	PR	KK	0.381896
Q14952	Q14952_1	NASVMDQGPAGNRTVNREDSDEQDHQEVSYA	[273, 304]	31	KK	<<	-0.194145
Q14982	Q14982_0	LGNTNASITLYGPGAVIDGVNSASRALACLWLSGTLLAHFFIKF	[301, 345]	44	NK	<<	0.0696852
Q14CZ8	Q14CZ8_0	SSLYIILSTGGIFLLVTLVTVCACWKPS	[238, 266]	28	RR	KR	-0.540743
Q14CZ8	Q14CZ8_1	NPMALYILKDKDSPETEENPAPEPRSATEPGPPGYSVSPAVP	[305, 347]	42	RK	GR	0.685041
Q14CZ8	Q14CZ8_2	YPRSPARSPAT	[360, 371]	11	RR	GR	0.0374636
Q14CZ8	Q14CZ8_3	APSSP	[380, 385]	5	PR	GR	0.03674
Q15238	Q15238_0	QVTIEALPPKVSE	[34, 47]	13	<>	GK	-0.639092
Q15363	Q15363_0	GIYKGDRESS	[67, 77]	10	NK	GK	0.216964
Q15363	Q15363_1	FFEV	[193, 197]	4	KR	RR	-1.03687
Q15846	Q15846_0	APTWKDKTAISENLKSFSEVGEIDADEEV	[20, 49]	29	<>	KK	0.0385107
Q15846	Q15846_1	ALTGIKQMKIMMERKEKEHTNLMSTL	[51, 77]	26	KK	KK	-0.785479
Q15884	Q15884_0	AQFVSSVPRCDLVDLGE	[29, 46]	17	<>	GK	-0.409175
Q15884	Q15884_1	VLFALCALNALTTTVCLVAAALRYLQIFAT	[85, 115]	30	KK	RR	-0.55458
Q15884	Q15884_2	SCIDESQISAEEAEDH	[117, 133]	16	RR	GR	0.189694
Q15884	Q15884_3	ALPPLRTRSKSDPVLHPSEERAAPVLSCEAATQTE	[264, 299]	35	RR	RR	0.134509
Q15884	Q15884_4	LDLAAVTL	[301, 309]	8	RR	RR	0.357925
Q15884	Q15884_5	QPGLLHLQSCGDLHTFTPA	[402, 421]	19	RR	GR	-0.0137916
Q15884	Q15884_6	AERRPRRVEAERPHSLIGVIRETVL	[425, 450]	25	PR	<<	-0.130376
Q16270	Q16270_0	GEGAEL	[276, 282]	6	KK	<<	1.18071
Q16378	Q16378_0	RGHRQLSLPRFPSVSLQEASSFFQRDRPARHPQEQPLW	[96, 134]	38	PR	<<	0.201516
Q16674	Q16674_0	LCADQECSHPISMAVALQDYMAPDCRFLTIHRGQVVYVFSKLK	[34, 77]	43	RK	GR	-0.260278
Q17R55	Q17R55_0	STQVLVVK	[361, 369]	8	RR	<<	-0.434001
Q17RF5	Q17RF5_0	RPRIHFRFPNRPFVPSRCNHRFPFQPFYWPHRYLTYRYFP	[77, 117]	40	PR	RR	0.399673
Q17RF5	Q17RF5_1	RRLQRGSSSEES	[118, 130]	12	PR	<<	-0.471881
Q1L6U9	Q1L6U9_0	LPCKGGGPDPEWGSANTPVPGAPAPHSS	[111, 139]	28	PR	<<	0.270538
Q2M2E5	Q2M2E5_0	VLPTTMMFSMLADCVLKSTPIPILGVAM	[102, 130]	28	RK	<<	0.0167254
Q2M3V2	Q2M3V2_0	QLSEEPSPRSSPLLL	[241, 256]	15	RR	RR	-0.295159
Q2M3V2	Q2M3V2_1	LSVEESGLGLGLGPGRSPHL	[258, 278]	20	RR	RR	-0.281945
Q2M3V2	Q2M3V2_2	DFMSGFTALHWAAKSGDGEMALQLVEVA	[341, 369]	28	KR	RR	-0.636116
Q2M3V2	Q2M3V2_3	AYQYLRPGSSYAL	[421, 434]	13	RR	RR	-0.417918
Q2M3V2	Q2M3V2_4	LLGDPGLRGTTEPDATGGGSGSLAA	[436, 461]	25	RR	RR	0.322019
Q2M3V2	Q2M3V2_5	SSSFSKFLSASPMAPR	[498, 514]	16	KK	KK	-0.290322
Q2M3V2	Q2M3V2_6	KKTKIRGGLPAFSEIS	[514, 530]	16	PR	RR	-0.13197
Q2M3V2	Q2M3V2_7	PTPGPLAGLVPSFPPTT	[532, 549]	17	RR	<<	-0.0824847
Q2TAL6	Q2TAL6_0	EHASRDGP	[48, 56]	8	KR	GR	0.674645
Q2TAL6	Q2TAL6_1	GDTPQAEALAAAAQDAIGPELAPTPEPPEEYVYPDYR	[114, 151]	37	PR	GK	0.90921
Q2TAL6	Q2TAL6_2	LHPRCIHVDTSQCCPQCKERKNYCEFR	[194, 221]	27	PR	GK	-0.574604
Q2VPA4	Q2VPA4_0	CELPVGAGSHDALIV	[540, 555]	15	PR	GK	0.580173
Q30134	Q30134_0	ALVDTYCRHNYGVGESFTVQ	[101, 121]	20	RR	RR	0.589511
Q30167	Q30167_0	AAVDTYCRHNYGVGESFTVQ	[101, 121]	20	RR	RR	0.631608
Q30KQ1	Q30KQ1_0	AVKDTYSCFIMR	[23, 35]	12	<>	GK	0.152858
Q30KQ2	Q30KQ2_0	CCRRWWILEPYPTPVPKGKSP	[58, 79]	21	KK	<<	-0.278908
Q30KQ5	Q30KQ5_0	SCKEIERKKEKCGEKHICCVPKEKDKLSHIHDQKETSELYI	[47, 88]	41	RK	<<	0.381411
Q30KQ7	Q30KQ7_0	TREVAER	[24, 31]	7	KK	KR	-0.0582
Q30KQ7	Q30KQ7_1	ITSKLHQK	[74, 82]	8	NK	<<	1.14901
Q30KQ9	Q30KQ9_0	KKKYPEYGSLDL	[19, 31]	12	<>	RR	0.209125
Q30KQ9	Q30KQ9_1	ECRIGNGQCKNQCHENEIRIAYCIRPGTHCCLQQ	[33, 67]	34	RR	<<	0.0580241
Q30KR1	Q30KR1_0	RMKCCRAWWILMPIPTPLIMSDYQEPLKPNLK	[55, 87]	32	RR	<<	-0.26565
Q3KNT9	Q3KNT9_0	CVFCRLPAHDLS	[16, 28]	12	<>	GR	-0.0916017
Q3KNT9	Q3KNT9_1	KRCFPGSQDLWEAKILLLSIFGAFLLLGVLSLLVESHHLQAKSGL	[131, 176]	45	PR	<<	0.20331
Q3KPI0	Q3KPI0_0	TGRASDQSDFREQQPPASTPGHGPSDSSIS	[263, 293]	30	RK	<<	0.0468787
Q3MIP1	Q3MIP1_0	YLARCPPPRSQRTQGFLEGEP	[514, 535]	21	PR	<<	0.561844
Q3MIW9	Q3MIW9_0	TLTQNTQYNDAEDEGGPNSYPVYLMEQQNLGMGQIPSPR	[478, 517]	39	RR	<<	-0.769043
Q3SXP7	Q3SXP7_0	AHFRVCEPYTDHK	[25, 38]	13	<>	GR	-0.62006
Q3SXP7	Q3SXP7_1	PGQRAPQPQPPPGPLPQAPQAVHTLRGDAHSPPLMTFQSSSA	[157, 199]	42	PR	<<	0.652877
Q3SXY7	Q3SXY7_0	NLKVAKNGSKLPPASTS	[450, 467]	17	KR	KK	0.664912
Q3SXY7	Q3SXY7_1	SQSVGELWTRSHRDDSEKLLLCSRSSVESQVTFKSEGSRPEYYC	[635, 679]	44	PR	<<	-0.122754
Q3ZCQ3	Q3ZCQ3_0	LKKTRKYDIITTPAERVEMAPLNEEDDEDEDSTVFDIKYR	[119, 159]	40	KR	<<	-0.808795
Q496F6	Q496F6_0	YWCRGQYDTSCESIVETKGEEKVERN	[47, 73]	26	NK	GR	0.0440192
Q4G0G5	Q4G0G5_0	ILQSNDCIEAAF	[84, 96]	12	KK	<<	-0.125213
Q4QY38	Q4QY38_0	CYKNGICRLECYESEMLVAYCMFQLECCVKGNPAP	[31, 66]	35	KK	<<	0.0619834
Q4W5P6	Q4W5P6_0	ELMPSGAILQN	[24, 35]	11	<>	KR	-0.221995
Q4W5P6	Q4W5P6_1	STPQEEGGSPQR	[77, 89]	12	PR	KR	0.40145
Q4W5P6	Q4W5P6_2	RGMPVQIHFLLKSFLSSPITFAFISLARTVSLATAICKIV	[90, 130]	40	RK	<<	0.373231
Q50LG9	Q50LG9_0	VPQPREGRPRAQAQLEGGLLGLGGHSASDTGSGMLFLSNITLAHA	[295, 340]	45	RK	GK	0.645491
Q50LG9	Q50LG9_1	PEAGSMAFRALGVATQTAIAAAIALLALTALLLVAMIC	[388, 426]	38	PR	RR	-0.345251
Q50LG9	Q50LG9_2	RRRR	[428, 432]	4	RR	KK	-0.445275
Q53S33	Q53S33_0	ATAIKVTDISGGCGAMYEIKIESEEFKE	[46, 74]	28	PR	KR	-0.386126
Q53S33	Q53S33_1	TVQQHQMVNQALKEEIKEMHGLRIFTSVPKR	[76, 107]	31	KR	<<	-0.508116
Q5BLP8	Q5BLP8_0	TACSLDARTETLLLQAE	[66, 83]	17	RK	RR	-0.3457
Q5BLP8	Q5BLP8_1	ALCACWPAGH	[85, 95]	10	RR	<<	-0.27768
Q5DX21	Q5DX21_0	FHGRVGFTGTMPATNVSIFINNTQLSDTGTYQCLVNNLPDIG	[87, 129]	42	PR	GR	-0.540807
Q5DX21	Q5DX21_1	PRPPHTHSYTISHATLERIGAVPVMVPAQSRAGSLV	[395, 431]	36	RK	<<	-0.044915
Q5JRM2	Q5JRM2_0	NLLILVGIIIMVFVFICFCYLHYNCLSDDASKAGMV	[46, 82]	36	RR	KK	-0.268916
Q5JRM2	Q5JRM2_1	SSKSSCS	[163, 170]	7	KR	KK	0.706243
Q5JS37	Q5JS37_0	YSSFGDLVQVLGTP	[137, 151]	14	KK	GK	-0.375198
Q5JS37	Q5JS37_1	RIQVFDKDTGEWLGAWNNCFTEEGPSSVRFTPD	[235, 268]	33	NK	GK	-0.365785
Q5JS37	Q5JS37_2	TGAVYVAEIGAKQVQKYVPLNSYVPSFGS	[318, 347]	29	RK	<<	0.342727
Q5JX69	Q5JX69_0	FMFSSLRQKTSEPQ	[19, 33]	14	<>	GK	-0.406107
Q5JX69	Q5JX69_1	EQSPPGLRGFPFRTPL	[83, 99]	16	NK	KK	0.610125
Q5JX71	Q5JX71_0	FMFSSLRQKTSEPQ	[19, 33]	14	<>	GK	-0.10365
Q5JX71	Q5JX71_1	EQSPPGLRGGQLHSPL	[83, 99]	16	NK	KK	0.7276
Q5JXA9	Q5JXA9_0	SPGQEDVKTTGPAGAMNTLAWSKGQE	[316, 342]	26	RR	<<	0.794122
Q5SQ64	Q5SQ64_0	MDSVTWQE	[153, 161]	8	RR	GK	-0.444225
Q5SSG8	Q5SSG8_0	WSPNWFW	[541, 548]	7	PR	RR	0.251539
Q5SSG8	Q5SSG8_1	PVSSIAMEMS	[550, 560]	10	RR	GR	-0.257823
Q5SZI1	Q5SZI1_0	VDFVGEVTSFRLGPCGAYFRCQN	[158, 181]	23	PR	GR	-0.286088
Q5T292	Q5T292_0	HLFDDDSSDLKSTPGGLSDTIPL	[61, 84]	23	RR	KK	0.28441
Q5T292	Q5T292_1	RAPRRNHNFSKRDAQVIEL	[86, 105]	19	KK	<<	0.56625
Q5T4B2	Q5T4B2_0	TAEYFPTKNRQ	[192, 203]	11	RR	RR	-0.539055
Q5T4B2	Q5T4B2_1	PSKIGFDEVFVISLA	[313, 328]	15	KR	RR	-0.0672573
Q5T4B2	Q5T4B2_2	DLVAFSAQPLLAAPTHYAGDAEWLSDTETSSPWDDDS	[522, 559]	37	PR	GR	-0.2138
Q5T4B2	Q5T4B2_3	LDLTGSSGHSLQPQPRDEL	[576, 595]	19	PR	<<	0.447921
Q5T742	Q5T742_0	GTKAQ	[96, 101]	5	RK	RR	-0.05366
Q5T742	Q5T742_1	NVLRSPCAPPQPSWPCSVI	[103, 122]	19	RR	<<	-0.0184737
Q5TEA6	Q5TEA6_0	EEHNKRQKERNVTTQVSVNEIKQYLSHILEQRTSSNVIN	[23, 62]	39	<>	KR	1.38903
Q5TEA6	Q5TEA6_1	RENLLEKKKNQRKIRIKGIQNKDIL	[63, 88]	25	NK	KR	1.55875
Q5TEA6	Q5TEA6_2	GLDQDYYKALHYFLKAAKAGSANAMAFI	[312, 340]	28	RK	GK	-0.419456
Q5TEA6	Q5TEA6_3	ANILEKEKMYPMALLLWNRAAIQGNAFARVKIGDYHYYGYGT	[525, 567]	42	KK	KK	-0.34155
Q5TEA6	Q5TEA6_4	DYQTAATHYSIAANKYHNAQAMFNLAYMYEHGLGITKDIHLA	[569, 611]	42	KK	RR	-0.559907
Q5TEV5	Q5TEV5_0	TNN	[36, 39]	3	NK	KK	-0.033
Q5TEV5	Q5TEV5_1	KWAGGAGCRPFRLWWV	[40, 56]	16	NK	GR	0.543231
Q5TEV5	Q5TEV5_2	GWILR	[71, 76]	5	KK	GK	-0.210244
Q5TFQ8	Q5TFQ8_0	VTTVSDLT	[88, 96]	8	PR	KR	0.1828
Q5UCC4	Q5UCC4_0	RGSLLWNQQDGTLSLSQRQLSEEER	[70, 95]	25	RK	GR	-0.0268376
Q5VSP4	Q5VSP4_0	QSETCSPGSD	[152, 162]	10	PR	<<	-0.390508
Q5VT99	Q5VT99_0	DAEDEDEDKDD	[283, 294]	11	NK	<<	0.109514
Q5VW38	Q5VW38_0	VKKVTNGSVEPQGEWEGAV	[581, 600]	19	KK	<<	-0.101293
Q5VWW1	Q5VWW1_0	GPPGEPGPPGPMGPPGEKGEP	[75, 96]	21	PR	GR	0.191726
Q5VWW1	Q5VWW1_1	QHEGYEVLKFDDVVTNLGNHYDPTT	[135, 160]	25	KR	GK	-0.308732
Q5VWW1	Q5VWW1_2	YSTFSGFIIYAD	[243, 255]	12	NK	<<	-0.73475
Q6BAA4	Q6BAA4_0	DTPLQFAFYKYSRAV	[228, 243]	15	KR	RR	-0.214029
Q6BAA4	Q6BAA4_1	FDWGAEYTVPEPEVEELESYWCEAATATRSVR	[245, 277]	32	RR	KR	0.447081
Q6DN72	Q6DN72_0	AGPLPSQIPPTAPGGEQCPLYANVHHQKGKDEGVVYSVVHRTS	[335, 378]	43	RK	KR	0.319214
Q6DN72	Q6DN72_1	DSSIICAEVRCLQPSEVSSTEVNMRSRTLQEPLSDCEEVLC	[393, 434]	41	RK	<<	0.330347
Q6E0U4	Q6E0U4_0	NQVPPPSTRALLYFSRLWEDFKQNTPFLNWKAIIEGADASSLQ	[378, 421]	43	NK	KR	-0.277596
Q6EBC2	Q6EBC2_0	FILTISQQFSECMDLALKSLTSGAQQATT	[135, 164]	29	KR	<<	-0.11989
Q6GPH6	Q6GPH6_0	MSEEMRLLEMEFEER	[47, 62]	15	KR	KR	-0.177024
Q6GPH6	Q6GPH6_1	RAAEQRQKAENFWTGDTSSDQLVL	[63, 87]	24	RK	GK	0.45616
Q6GPH6	Q6GPH6_2	CGCVLVESECVC	[261, 273]	12	RR	KR	0.0874058
Q6H9L7	Q6H9L7_0	ERLDIYQPTARFCLRSMLSGESSTLAAQHCCYDEDSRLLTR	[462, 503]	41	PR	GK	-0.632658
Q6ISU1	Q6ISU1_0	PQPRD	[212, 217]	5	PR	RR	0.56696
Q6ISU1	Q6ISU1_1	WGDTPP	[219, 225]	6	RR	GR	0.611698
Q6JVE6	Q6JVE6_0	AGSQVQEWYPRESHALNWNKFSGFWYILATATDAQGFLPARD	[19, 61]	42	<>	KR	-0.246539
Q6JVE9	Q6JVE9_0	ALTAHCIGGFWREVGVASDQSLVLTAP	[25, 52]	27	<>	KR	-0.140369
Q6NUJ2	Q6NUJ2_0	RMK	[87, 90]	3	KR	KR	-0.8561
Q6NUS6	Q6NUS6_0	SGNPGYIV	[379, 387]	8	PR	GK	-1.00303
Q6P1S2	Q6P1S2_0	NVKLR	[75, 80]	5	RR	GR	-0.8586
Q6P1S2	Q6P1S2_1	ITENGLEIEHIPITLPIIASLRKEPRGALLVKLAGVELAET	[85, 126]	41	RR	GK	-0.424587
Q6P1S2	Q6P1S2_2	GLGKTVLVKGLKYDSKIYWTVHRNLLKAELTAL	[176, 209]	33	RR	KK	-0.27045
Q6P1S2	Q6P1S2_3	GEGIWKEDSEKESYLEKFKDSWREIW	[211, 237]	26	KK	KK	-0.186843
Q6P1S2	Q6P1S2_4	DSFLKTTGSDFSL	[239, 252]	13	KK	KK	0.914959
Q6P1S2	Q6P1S2_5	ESYYEKL	[254, 261]	7	KK	KR	0.997856
Q6P1S2	Q6P1S2_6	TYEIWKDNMNNCSLILKFRELISRINF	[263, 290]	27	KR	RR	0.574411
Q6P7N7	Q6P7N7_0	IPEKLQEAV	[30, 39]	9	<>	GK	-0.326256
Q6P7N7	Q6P7N7_1	KCQTRRLECLTNWICGMLHFTILI	[72, 96]	24	RR	GK	-0.0919308
Q6P7N7	Q6P7N7_2	KVASALGIGIAIGVVGGVLVRIVLCALRGGLQQ	[222, 255]	33	KK	<<	0.517562
Q6PB30	Q6PB30_0	PRASSPFSNNHPSTP	[39, 54]	15	RK	KR	0.0780533
Q6PB30	Q6PB30_1	FPRQP	[56, 61]	5	KR	KR	-0.53216
Q6PCB0	Q6PCB0_0	PRPRPVPRAPTPGTASREP	[426, 445]	19	PR	<<	0.844019
Q6PDA7	Q6PDA7_0	RHVNHSATEALGELRERAPGQGTNGFQLLRHAV	[25, 58]	33	<>	KR	0.196373
Q6PDA7	Q6PDA7_1	WARGCSTGNEKYHLPYAARDLQTFFLPFW	[94, 123]	29	PR	<<	-0.005047
Q6PI73	Q6PI73_0	ARFSIPSMTQHHA	[80, 93]	13	NK	GR	0.302738
Q6PJG9	Q6PJG9_0	CPLPCVCQNLSESLSTLCAHRGLLFVPPNVD	[16, 47]	31	<>	RR	-0.50719
Q6PJG9	Q6PJG9_1	LARPDDLETCASPPGLA	[247, 264]	17	RR	GR	0.00242841
Q6PJG9	Q6PJG9_2	SPPPRPQRSCSLDLGDAGCYGYA	[574, 597]	23	PR	RR	0.133167
Q6PJG9	Q6PJG9_3	LGGAWA	[599, 605]	6	RR	RR	0.569053
Q6PJG9	Q6PJG9_4	SHSVHGGLLGAGCRGVGGSAERLEESVV	[607, 635]	28	RR	<<	0.506545
Q6SPF0	Q6SPF0_0	EGGTASVATGPDSPSPVPLPP	[412, 433]	21	NK	GK	-0.251252
Q6SPF0	Q6SPF0_1	EKPSDPVEWTVMDVVEYFTEAGFPEQATAFQEQEID	[453, 489]	36	RK	GK	-0.609417
Q6URK8	Q6URK8_0	DEFDNAHFTLLGVPNKPLQCLDITATGQKLRNRYHE	[129, 165]	36	RK	GK	-0.0680247
Q6UW01	Q6UW01_0	QEGSEPVLLEGECLVVCEPGRAAAGGPGGAALGEAPP	[32, 69]	37	<>	GR	-0.102737
Q6UW01	Q6UW01_1	GNLLGGWKYSSFSGFLIFPL	[185, 205]	20	RR	<<	-0.582771
Q6UW49	Q6UW49_0	YPSITVTPDEEQNLNHYIQVLENLVRSVPSGEPGRE	[19, 55]	36	<>	KK	-0.400297
Q6UW49	Q6UW49_1	ILDINSQVQQALLSDTSNPAYREDIEASKDHL	[229, 261]	32	KK	KR	-0.221044
Q6UW49	Q6UW49_2	VTALLKVY	[342, 350]	8	RR	<<	0.488325
Q6UW56	Q6UW56_0	KAKTS	[224, 229]	5	RR	<<	-0.60842
Q6UWF7	Q6UWF7_0	DTYCRGDQLHILLEVRDHLGRRKQYGGDFLRARMSSPALMAGAS	[108, 152]	44	PR	GK	-0.271732
Q6UWF9	Q6UWF9_0	SMCHRWSRAVLFPAAHRP	[17, 35]	18	<>	KR	0.0735244
Q6UWF9	Q6UWF9_1	ASDFRTVCNNVIPKSIPDI	[85, 104]	19	RK	RR	0.115053
Q6UWF9	Q6UWF9_2	LSASLSSHPGIL	[106, 118]	12	RR	KK	0.415567
Q6UWI2	Q6UWI2_0	VIMQEVEHALSSGSIAAITVTVIAVVLLVFGVAAYLKIRHSSY	[244, 287]	43	PR	GR	-1.06959
Q6UWJ8	Q6UWJ8_0	GKGARGF	[29, 36]	7	<>	GR	-0.0553486
Q6UWK7	Q6UWK7_0	LWVVPGALPQV	[70, 81]	11	PR	<<	-0.678545
Q6UWQ7	Q6UWQ7_0	RFP	[116, 119]	3	RR	<<	0.8911
Q6UWT2	Q6UWT2_0	CHSRSADVDSLSESSPNSSPGPCPEKAPPPQKPSHEGSYLLQP	[33, 76]	43	<>	<<	0.158902
Q6UWV2	Q6UWV2_0	AAGL	[184, 188]	4	RK	KK	0.38725
Q6UWV2	Q6UWV2_1	RSRSGY	[190, 196]	6	KK	KK	0.0970517
Q6UWV2	Q6UWV2_2	SSIEVSDDTDQEEEEACMARLCVRCAECLDSDYEETY	[198, 235]	37	KK	<<	0.160042
Q6UWW9	Q6UWW9_0	PRIDSH	[79, 85]	6	RR	RR	1.40787
Q6UWY5	Q6UWY5_0	IRTLLNASCDNMLMGIKSLKIV	[132, 154]	22	KK	KK	-0.271564
Q6UWY5	Q6UWY5_1	KQILTLSWQGTGQVIYKGFLFFHNQATSNEIIKYNLQ	[205, 242]	37	PR	KR	-0.0209891
Q6UWY5	Q6UWY5_2	TVEDRMLLPGGV	[244, 256]	12	KR	GR	-0.440017
Q6UWY5	Q6UWY5_3	PRSHSMIHYNPRDKQLYAWNEGNQIIYKLQT	[364, 395]	31	KR	KR	-0.593568
Q6UWY5	Q6UWY5_4	KLPLK	[397, 402]	5	KR	<<	0.93576
Q6UX34	Q6UX34_0	FSAS	[117, 121]	4	RK	<<	-0.885425
Q6UX41	Q6UX41_0	APQEVPHSE	[313, 322]	9	RK	KR	1.24267
Q6UX41	Q6UX41_1	GEM	[497, 500]	3	PR	<<	0.525297
Q6UX52	Q6UX52_0	LSEEEFGGFRIGNGEVR	[241, 258]	17	RR	GR	-0.0435499
Q6UX52	Q6UX52_1	AAAM	[261, 265]	4	RK	<<	0.089425
Q6UX71	Q6UX71_0	AVTSQFPTSLPTEDDTKIALHLKDNGASTDDSAAE	[411, 446]	35	RR	KK	-0.223375
Q6UX71	Q6UX71_1	GGTLHAGLIIGILILVLIVATAILVTVYMYHHPTSAASIFFIE	[448, 491]	43	KK	RR	-0.121919
Q6UX71	Q6UX71_2	PSRWPAMKF	[493, 502]	9	RR	RR	-0.609867
Q6UX71	Q6UX71_3	GSGHPAYAEVEPVGEKEGFIVSEQC	[504, 529]	25	RR	<<	-0.649404
Q6UX82	Q6UX82_0	FECANVNSLTPTSAPTTSHNVGSKASLYLLALASLLLRGLLP	[195, 237]	42	RK	<<	0.189329
Q6UXB1	Q6UXB1_0	HVLYP	[120, 125]	5	RR	<<	-0.101346
Q6UXB2	Q6UXB2_0	WLQEGGQECECKDWFLRAP	[41, 60]	19	RR	RR	0.107584
Q6UXB2	Q6UXB2_1	RKFMTVSGLP	[61, 71]	10	PR	KK	1.19061
Q6UXB2	Q6UXB2_2	QCPCDHFKGNV	[73, 84]	11	KK	KK	0.0339273
Q6UXB2	Q6UXB2_3	TRHQRHHRKPNKHSRACQQFLKQCQLRSFALPL	[86, 119]	33	KK	<<	-0.531498
Q6UXE8	Q6UXE8_0	APQEVPHSE	[313, 322]	9	RK	KR	1.47388
Q6UXF1	Q6UXF1_0	PPRPPGSSRKGAGNSSRPVPPAPGGHSRSKEGQR	[164, 198]	34	RR	GR	0.0448292
Q6UXF1	Q6UXF1_1	SPANGDYRDTGMVLVNPFCQETLFVGNDQVSEI	[542, 575]	33	PR	<<	-0.923109
Q6UXG3	Q6UXG3_0	YWCRKGGILFSRCSGTIYAEEEGQETMK	[48, 76]	28	RK	GR	0.419148
Q6UXG8	Q6UXG8_0	SREKLRKQAEKRQEKLTAELEKLQTELDW	[282, 311]	29	RR	RR	1.01843
Q6UXG8	Q6UXG8_1	AEGQAEWRAAQKYAVDVTLDPASAHPSLEVSED	[313, 346]	33	RR	GK	-0.435317
Q6UXG8	Q6UXG8_2	AGPARLSPAAGYWVLGLWNGCEYFVLAPHRVALTLRVPP	[407, 446]	39	PR	RR	-0.312945
Q6UXN2	Q6UXN2_0	SRAPACLGSGGPRFLVLVLCGLLLAKGLML	[170, 200]	30	RK	<<	0.057231
Q6UXQ4	Q6UXQ4_0	ATVRNEDKWKPLNNPRNRDLFFRRLQAYFK	[38, 68]	30	<>	GR	-0.595482
Q6UXQ4	Q6UXQ4_1	PLSFQSELTASASADYEEQKNSFHNYLKG	[88, 117]	29	PR	<<	-0.0765746
Q6UXQ8	Q6UXQ8_0	GPKDGA	[74, 80]	6	PR	GR	0.230267
Q6UXQ8	Q6UXQ8_1	VCAKLV	[83, 89]	6	RK	KR	-0.515217
Q6UXQ8	Q6UXQ8_2	LPGESGSCEDGQSAPAQPP	[91, 110]	19	KR	RR	-0.282021
Q6UXQ8	Q6UXQ8_3	RRTGTRACPPRAPLWR	[111, 127]	16	PR	<<	-0.253399
Q6UXR6	Q6UXR6_0	DPEHSREESHPLSG	[169, 183]	14	KR	<<	-0.334671
Q6UXZ0	Q6UXZ0_0	KKIMKLCMKDKDPHSETAL	[243, 262]	19	RR	<<	0.355046
Q6UXZ3	Q6UXZ3_0	NRVSIRDNQKNHVFTVTMENL	[76, 97]	21	KK	KR	-0.322891
Q6UY09	Q6UY09_0	PSRKTTEDPSHETSQPIPKEEHPTEPSSESLSPEYCNISQLQ	[476, 518]	42	RR	GR	0.380885
Q6UY09	Q6UY09_1	GNSFSPWKPPPKPLMPPLRLVSTVPKNMESIYEVLGMQQ	[546, 585]	39	RR	<<	0.0402516
Q6UY18	Q6UY18_0	HLDFGMSPPACAGPHHVQ	[374, 392]	18	RR	GK	0.263206
Q6UY18	Q6UY18_1	SGPRWVIAEEGGHAVFSCSGDGDPAPTVSWMRPHGAWL	[417, 455]	38	RK	GR	0.12801
Q6UY18	Q6UY18_2	PSGDKNSGGNRVTAKLF	[576, 593]	17	PR	<<	0.377232
Q6UY27	Q6UY27_0	TEIMCYEC	[26, 34]	8	<>	KK	0.197538
Q6UY27	Q6UY27_1	GQSMYHYSKLSCMTSCEDINFLGFT	[68, 93]	25	RK	KR	-0.494575
Q6UY27	Q6UY27_2	VELICCDHSNYCNLPEGV	[95, 113]	18	KR	<<	-0.354919
Q6WN34	Q6WN34_0	RARPDMFCLFH	[25, 36]	11	<>	GK	0.0215282
Q6WN34	Q6WN34_1	RGPGTPAPTGLSAPLSFIPRHFRPKGAGSTTVKIVLKEKH	[208, 248]	40	RK	KK	0.246722
Q6WN34	Q6WN34_2	ACVHG	[250, 255]	5	KK	GK	-0.49534
Q6WN34	Q6WN34_3	FALEHEASDLVEIYLWKLVKGIFHLTQI	[353, 381]	28	RR	KK	-0.0786661
Q6WN34	Q6WN34_4	QDFQKEAQHFRLLAGPHEGHWNVFLAQTLELKVTASPDKVTKT	[386, 429]	43	RK	<<	-0.0164735
Q6X4U4	Q6X4U4_0	FKNDATEILYSHVVKPVPAHPSSNSTLNQARNG	[23, 56]	33	<>	GR	-0.0805204
Q6X4U4	Q6X4U4_1	SSQEWRCVNDKTRTQRIQLQCQDGSTRTYKITVVTACKC	[126, 165]	39	RR	KR	-0.591934
Q6X4U4	Q6X4U4_2	YTRQHNESSHNFESMSPAKPVQHHRER	[167, 194]	27	KR	KR	0.206946
Q6X4U4	Q6X4U4_3	RASKSSKHSMS	[195, 206]	11	RK	<<	0.391209
Q6X784	Q6X784_0	RYDFMVFAYREPDYSYQMAVRFTTRSCI	[128, 156]	28	KK	GR	-0.384101
Q6X784	Q6X784_1	TLPAMHFVDHSLQVVRLDSCRPGF	[258, 282]	24	NK	GK	-0.439955
Q6X784	Q6X784_2	NQQYED	[332, 338]	6	NK	<<	0.85515
Q6ZMC9	Q6ZMC9_0	RPEHLDTPDTPPRSQAQESNYENLSQMNPRSPPATMCSP	[289, 328]	39	RR	<<	0.569687
Q6ZMI3	Q6ZMI3_0	GASAPPQDPASSARN	[77, 92]	15	PR	KR	1.09367
Q6ZMI3	Q6ZMI3_1	AKGPRQPSMFNGQCPGETCAIPNDDTLV	[257, 285]	28	RR	GK	0.121438
Q6ZRU5	Q6ZRU5_0	DSNRC	[134, 139]	5	PR	KR	-0.35604
Q6ZRU5	Q6ZRU5_1	ITPSACL	[141, 148]	7	KR	<<	-0.345571
Q6ZSA7	Q6ZSA7_0	LAHLDLSYNNFSHVPADMFQEAHGLVHIDLSHNPWL	[127, 163]	36	KR	RR	0.0857269
Q6ZSJ9	Q6ZSJ9_0	MNNILTSATEPYDLSFSRSFQNLAHLPPSYESAVKTNPSKYSSL	[270, 314]	44	PR	KR	-0.461471
Q6ZSJ9	Q6ZSJ9_1	LTDKEADEYYM	[316, 327]	11	KR	RR	-0.39282
Q6ZSJ9	Q6ZSJ9_2	RHLPDLAARGTLPLNVIQMSQQKPLPRERP	[329, 359]	30	RR	RR	-0.00958
Q6ZSJ9	Q6ZSJ9_3	HAFAS	[467, 472]	5	KR	RR	-0.39526
Q6ZSJ9	Q6ZSJ9_4	HNTVEQLHYIPGHHTCYTASKTEVTV	[474, 500]	26	RR	<<	-0.453463
Q71H61	Q71H61_0	NLEWDPYLDCLDS	[83, 96]	13	KR	RR	-0.374083
Q71H61	Q71H61_1	TVRVVASKQGSTVTLGDFYR	[98, 118]	20	RR	GR	-0.527226
Q71H61	Q71H61_2	GYRIQADKERDSMKVLYYVEKELAQFDPA	[296, 325]	29	RK	RR	-0.797417
Q71H61	Q71H61_3	SKSEMLSRKNFATGVPAVSMDELAAFADSYGQRP	[407, 441]	34	PR	RR	0.0285285
Q71H61	Q71H61_4	LVSRTPGTAPKYDHSYLGSARERQARPEGASRGGSLETPS	[512, 552]	40	PR	KR	0.299173
Q71H61	Q71H61_5	SASYYAWSPPGTYKAGSSQDDQEDASDDALPPYSELELTRGPSYR	[561, 606]	45	PR	GR	0.401256
Q71H61	Q71H61_6	RKKEPA	[619, 625]	6	KK	KK	-0.0957
Q71H61	Q71H61_7	TNDFPTRMSLVV	[627, 639]	12	KK	<<	-0.454108
Q71RG6	Q71RG6_0	DRVLPH	[111, 117]	6	RK	RR	0.253655
Q7KYR7	Q7KYR7_0	ILSGEKEFERETREIALKELEKERVQKEEELQVKEKLQEELRW	[277, 320]	43	KK	RR	0.891615
Q7KYR7	Q7KYR7_1	SVRRCPFRHLGESVPDNPERFDSQPCVLGRESFAS	[348, 383]	35	RR	GK	-0.257784
Q7L513	Q7L513_0	PGTTKATAE	[350, 359]	9	RK	<<	0.608648
Q7L8A9	Q7L8A9_0	VAGGGSSGATPTSAAATAPSGV	[6, 28]	22	KK	RR	1.96421
Q7L8A9	Q7L8A9_1	EDLMYKPPAFRTLSELVLDFEAAY	[223, 247]	24	RR	GR	0.123237
Q7L8A9	Q7L8A9_2	VKLGQSVSHDPHSVEQIEWKHSVLDVERL	[256, 285]	29	KK	GR	-0.0114193
Q7L8A9	Q7L8A9_3	ELERHARDMRLKI	[292, 305]	13	RK	GK	-0.243319
Q7L8A9	Q7L8A9_4	KDVSSPQRAQSSPH	[319, 333]	14	RK	RR	-0.174811
Q7L8A9	Q7L8A9_5	NSRSE	[335, 340]	5	RR	RR	-0.11344
Q7L8A9	Q7L8A9_6	PSGD	[342, 346]	4	RR	KK	0.034
Q7L8A9	Q7L8A9_7	TSEPKAMPDLNGYQIRV	[348, 365]	17	KK	<<	0.00127494
Q7L985	Q7L985_0	SVSCH	[39, 44]	5	NK	RR	-0.31398
Q7L985	Q7L985_1	PKIRE	[409, 414]	5	KK	KK	0.8639
Q7L985	Q7L985_2	LQHLLVDEGQTVQLECSADGDPQPVISWVTP	[416, 447]	31	KK	RR	0.209828
Q7L985	Q7L985_3	RRFITTKSN	[448, 457]	9	PR	GR	0.6865
Q7L985	Q7L985_4	KNNGAVVEGEVAGP	[584, 598]	14	PR	RR	0.923916
Q7L985	Q7L985_5	RFNMKMI	[599, 606]	7	PR	<<	-0.631243
Q7RTM1	Q7RTM1_0	VDSHQHQKMQFKSDGVMVGAVLGLTVLAATIAVVVVYLIHI	[295, 336]	41	RK	GR	0.292827
Q7RTM1	Q7RTM1_1	FLQGNA	[532, 538]	6	PR	KR	0.986367
Q7Z2R9	Q7Z2R9_0	TLGPQAHSLALQSVDLLFRP	[80, 100]	20	PR	<<	-0.383124
Q7Z304	Q7Z304_0	GVWMQAEITF	[451, 461]	10	PR	KK	-0.07354
Q7Z304	Q7Z304_1	NRSSWH	[523, 529]	6	KR	RR	-0.213248
Q7Z304	Q7Z304_2	EEDSEESLLW	[603, 613]	10	KK	RR	1.08933
Q7Z3B1	Q7Z3B1_0	GDTAVLRCYLEDGASKGAWLNRSSIIFAGGDKWSVDPRVSISTLN	[52, 97]	45	RK	KR	-0.0812536
Q7Z3B1	Q7Z3B1_1	TMQVHLTVQVPPKIYDISNDMTVNEGTNVTLTCLAT	[127, 163]	36	PR	GK	-0.149283
Q7Z3B1	Q7Z3B1_2	VKVVVNFAPTIQEIKSGTVTP	[216, 237]	21	RK	GR	0.186943
Q7Z3Q1	Q7Z3Q1_0	IWEETGNYTFSSDSNISECEKNKSSPIFAFQEEVQ	[31, 66]	35	RR	KK	0.149932
Q7Z3Q1	Q7Z3Q1_1	VSRFNLQMDISGLIPGLVSTFILLSISDHY	[68, 98]	30	KK	GR	-0.121625
Q7Z4B0	Q7Z4B0_0	ATCKDEKGKQEMETGQQPSGLSATLTKVKCA	[29, 60]	31	<>	KR	-0.0315674
Q7Z4B0	Q7Z4B0_1	QKTVVRVRFYMLSMKNKACRKNLSKGYNQRPEGSKEESHMVVKE	[62, 106]	44	KR	KR	0.0538655
Q7Z4B0	Q7Z4B0_2	KGDH	[108, 112]	4	KR	<<	0.128775
Q7Z4R8	Q7Z4R8_0	DEEEVPEEWVLLHVVQGQIGAGNYSYLRLNHE	[30, 62]	32	<>	GK	-0.393069
Q7Z5A9	Q7Z5A9_0	NRIEERSQTVKCSCLP	[55, 71]	16	NK	GK	-0.658235
Q7Z5A9	Q7Z5A9_1	IKTTRIHPRT	[123, 133]	10	NK	<<	0.549008
Q7Z5L0	Q7Z5L0_0	GLGDDTALNDARLFCCRS	[184, 202]	18	PR	<<	-0.269906
Q7Z5L3	Q7Z5L3_0	GPPGEPGPPGPRGPPGEKGDS	[90, 111]	21	PR	GR	0.0804381
Q7Z5L3	Q7Z5L3_1	YSTFSGFLLYPD	[275, 287]	12	NK	<<	-0.549092
Q7Z6A9	Q7Z6A9_0	HQGKQNELSDTA	[180, 192]	12	RR	GR	-0.0883917
Q7Z6A9	Q7Z6A9_1	PGIVYASLNHSVIGPNSRLARNVKEAPTEYASICVRS	[252, 289]	37	NK	<<	-0.626028
Q7Z6M3	Q7Z6M3_0	EQEACDSYKSGYVYSELNF	[324, 343]	19	PR	<<	0.129114
Q7Z7B7	Q7Z7B7_0	RNTQRKD	[79, 86]	7	RR	KK	0.17132
Q7Z7B7	Q7Z7B7_1	QQTTVTS	[88, 95]	7	KK	<<	-0.2591
Q7Z7B8	Q7Z7B8_0	ARL	[18, 21]	3	<>	KK	-0.0913667
Q7Z7B8	Q7Z7B8_1	CFNKVTGYCR	[23, 33]	10	KK	KK	-0.586559
Q7Z7B8	Q7Z7B8_2	KCKVGERYEIGCLS	[34, 48]	14	RK	GK	-0.0503643
Q7Z7B8	Q7Z7B8_3	HVSFKKPHQHSGEKLSVLQDYIILPTITIFTV	[61, 93]	32	KK	<<	0.617862
Q7Z7D3	Q7Z7D3_0	LIIGFGIS	[24, 32]	8	<>	GR	0.01147
Q7Z7D3	Q7Z7D3_1	RSHLQLLNSKASLCVSSFFAISWALLPLSPYLMLK	[247, 282]	35	KR	<<	0.943035
Q86SH4	Q86SH4_0	IYC	[91, 94]	3	KK	<<	-0.521833
Q86SJ2	Q86SJ2_0	NLSKVPGNLFRLI	[57, 70]	13	NK	KR	0.160638
Q86SJ2	Q86SJ2_1	QKNMLHQSNAHSSILSPGPASDASADERKAGA	[430, 462]	32	KR	GK	0.291849
Q86SJ2	Q86SJ2_2	VVFLEPLKDTAAGQN	[465, 480]	15	KR	GK	-0.441961
Q86T20	Q86T20_0	MTQLRNCMRLSRSCSLTWETPRWYMA	[20, 46]	26	<>	GR	-0.0389096
Q86TE4	Q86TE4_0	SKMIRDLQNENKSLKNKLLSGNKLCGIHAEES	[122, 154]	32	RK	KK	-0.75951
Q86TE4	Q86TE4_1	IQAQLKELRY	[156, 166]	10	KK	GK	-0.89904
Q86TE4	Q86TE4_2	APEKPLTSFEGMAAREEKIL	[326, 346]	20	KK	<<	0.468318
Q86UD1	Q86UD1_0	PDGTLVSFTADF	[63, 75]	12	RK	KK	-0.312433
Q86UP6	Q86UP6_0	DISSYKWKTDSIIGPIRL	[522, 540]	18	KR	KR	-0.353034
Q86V25	Q86V25_0	AELMDKPLTFRTLSDLIFDFEDSY	[212, 236]	24	RR	KK	-0.325506
Q86V25	Q86V25_1	YLHTV	[238, 243]	5	KK	KK	0.01184
Q86V25	Q86V25_2	ELEKYARDMRMKILKPASAHSPTQVRSR	[281, 309]	28	RK	GK	0.204231
Q86V25	Q86V25_3	RRQASPP	[316, 323]	7	PR	RR	0.673071
Q86V25	Q86V25_4	RLG	[324, 327]	3	PR	RR	1.61577
Q86V25	Q86V25_5	EKSPALPE	[329, 337]	8	RR	KK	0.556916
Q86V25	Q86V25_6	VADLSTLNEVGYQIRI	[339, 355]	16	KK	<<	0.114609
Q86VR8	Q86VR8_0	VLELHRGQDAAARLLRLYRRHEPRFPELAALADPHAQLLQ	[374, 414]	40	RR	RR	-0.152861
Q86VR8	Q86VR8_1	LDFLAKHILHCKAKY	[416, 431]	15	RR	GR	-0.369508
Q86VR8	Q86VR8_2	SGT	[434, 437]	3	RR	<<	1.02893
Q86WC4	Q86WC4_0	LWSRTFNCSVPCSDTVPVIAVSVFILFLPVVFYLSSFLHSEQ	[267, 309]	42	RK	KK	-0.712381
Q86WC4	Q86WC4_1	RKLILP	[311, 317]	6	KK	KR	-0.603633
Q86WC4	Q86WC4_2	LKSSTSFANIQENSN	[319, 334]	15	KR	<<	-0.370673
Q86WI0	Q86WI0_0	VTSSTSYFLPYWLFGSQM	[20, 38]	18	<>	GK	-0.0338067
Q86WI0	Q86WI0_1	CNYPVRGEGHSLIMVEEC	[49, 67]	18	RR	GR	0.622152
Q86WK7	Q86WK7_0	ASVHKHVVFLEPGRRGLN	[447, 465]	18	RK	GR	-0.596582
Q86WS3	Q86WS3_0	SVWLTPVSTENEIKLDPSPFIADFQTTAEELGLLSSSPNLL	[117, 158]	41	RK	<<	-0.299906
Q86XR5	Q86XR5_0	KPLRKDENGTSVAEYPMSASQSNKGVDVNNAVV	[120, 153]	33	KR	<<	-0.0928342
Q86XS5	Q86XS5_0	IDGIIDFQRLWCDYLDGFGDLLGEFWLGL	[198, 227]	29	KR	KK	-0.485346
Q86XS5	Q86XS5_1	MYNPYFK	[381, 388]	7	RR	<<	-0.10743
Q86XT9	Q86XT9_0	RESHWSRTRL	[230, 240]	10	PR	<<	0.32397
Q86Y27	Q86Y27_0	RLMKEESPVVSWRLEPEDGTALCFIF	[17, 43]	26	<>	<<	-0.0876774
Q86Y28	Q86Y28_0	RLMKEESPVVSWWLEPEDGTAL	[17, 39]	22	<>	<<	-0.019025
Q86Y29	Q86Y29_0	RLMKEESPVVSWRLEPEDGTALDVHFVSTLEPLSNAV	[17, 54]	37	<>	KR	-0.0292046
Q86Y29	Q86Y29_1	NVPRCIIILVLQEPTPFRISVTSSCFVQNTLTKLLKD	[56, 93]	37	KR	RR	0.00520243
Q86Y29	Q86Y29_2	KMQTVQCATAQETS	[95, 109]	14	RR	<<	-0.0300771
Q86Y30	Q86Y30_0	RLMKEESPVVSWRLEPEDGTALDVHFVSTLEPLSNAV	[17, 54]	37	<>	KR	0.0323994
Q86Y30	Q86Y30_1	NVPRCIIILVLQEPTAFRISVTSSCFVQNTLTKLLKD	[56, 93]	37	KR	RR	-0.0693432
Q86Y30	Q86Y30_2	KMQTVQCATARETS	[95, 109]	14	RR	<<	-0.184736
Q86Y78	Q86Y78_0	ETRYCYTQHTMEVTGNSISVT	[72, 93]	21	PR	KR	0.292729
Q86Y78	Q86Y78_1	NETDATFATTSPINQTNGHPRCMSVIVSCLWLWLGLML	[133, 171]	38	PR	<<	0.549297
Q86YC3	Q86YC3_0	FGGSLALETLDL	[553, 565]	12	PR	RR	0.0342917
Q86YC3	Q86YC3_1	PLLQVIKSRCHWSSVY	[676, 692]	16	KK	<<	-0.461495
Q86YL7	Q86YL7_0	MSGRYSP	[155, 162]	7	RK	<<	-1.32643
Q86YW7	Q86YW7_0	ASSGNLRTFVGCAVREFTFLA	[24, 45]	21	<>	KK	0.114776
Q86YW7	Q86YW7_1	PGCRGLRITTDACW	[47, 61]	14	KK	GR	-0.487033
Q86Z23	Q86Z23_0	GPGPDGAPASVPPFPPGAKGEV	[38, 60]	22	PR	GR	1.49123
Q86Z23	Q86Z23_1	GKAGLRGPPGPPGPRGPPGEP	[63, 84]	21	RR	GR	0.276488
Q86Z23	Q86Z23_2	IAFYAGL	[109, 116]	7	PR	RR	-0.642643
Q86Z23	Q86Z23_3	PHEGYEVLRFDDVVTNVGNAYEAAS	[118, 143]	25	RR	GK	-0.43902
Q86Z23	Q86Z23_4	YSTFSGFIIYPD	[226, 238]	12	NK	<<	-0.3879
Q8IUK5	Q8IUK5_0	LSPQPGAGHDEGPGSGWAAKGTVRGWN	[18, 45]	27	<>	RR	1.53339
Q8IUK5	Q8IUK5_1	PHHWPAMKFRSHPDHSTYAEVEPSGHEKEGFMEAEQC	[463, 500]	37	RR	<<	-0.420705
Q8IUK8	Q8IUK8_0	QNDTEPIVLE	[51, 61]	10	<>	GK	-0.3941
Q8IUW5	Q8IUW5_0	WHFIKPTNKSRESRP	[199, 214]	15	KR	RR	0.569935
Q8IUW5	Q8IUW5_1	RQGEVTVLSV	[215, 225]	10	PR	GR	-0.64825
Q8IUW5	Q8IUW5_2	SLMSVSGAETVNGEVPATPV	[243, 263]	20	RR	KR	-0.0666705
Q8IUW5	Q8IUW5_3	ERSGTE	[265, 271]	6	KR	<<	1.01705
Q8IV31	Q8IV31_0	AKLEQ	[136, 141]	5	RR	RR	0.38126
Q8IV31	Q8IV31_1	MASEGSMAQEGSP	[143, 156]	13	RR	GR	-0.00314538
Q8IVK1	Q8IVK1_0	ILDVESGLLPQLSVLLSNRLR	[18, 39]	21	<>	GK	0.449632
Q8IW00	Q8IW00_0	LNVTVSPGPVVDYLEGENATLLCHVSQ	[23, 50]	27	<>	KR	-0.476074
Q8IW00	Q8IW00_1	RKSRVRHYLVKCPQNSSGETVTSVTSLAPLQP	[207, 239]	32	NK	KK	-0.5031
Q8IW00	Q8IW00_2	VTLPKIAEENLTYAELELIKPHRAAKGAPTSTVYAQILFEENKL	[276, 320]	44	RK	<<	-0.234954
Q8IWB1	Q8IWB1_0	TLDSFYEMLKNAPALISEYSLHVPSDQPTPKS	[515, 547]	32	RK	<<	0.159699
Q8IYJ0	Q8IYJ0_0	TPPAPARPPCARGGPSAPRHVCVWERAPPPSRSPRVPRS	[37, 76]	39	PR	RR	0.126546
Q8IYJ0	Q8IYJ0_1	GGPRPGMPHPKGAPAFQLNRIPLVNL	[256, 282]	26	PR	<<	0.0942292
Q8IYR6	Q8IYR6_0	DDGLQYRPDVKDASDQREDVYIGNHMPCPENLNGYCIH	[247, 285]	38	KK	GK	0.453066
Q8IYR6	Q8IYR6_1	CPKNNR	[354, 360]	6	RK	GR	-0.836917
Q8IYR6	Q8IYR6_2	QKQNLGHFTSDTSSRMV	[363, 380]	17	RR	<<	-0.669212
Q8IYS2	Q8IYS2_0	EMLELLDMPAAELLQDHQLLWAQLFSPGVEM	[317, 348]	31	RK	KK	0.113369
Q8IYS5	Q8IYS5_0	GLVLQPLLPQTQDSWDPAPPPSDPGV	[256, 282]	26	PR	<<	0.338477
Q8IZN7	Q8IZN7_0	AIHRALIS	[26, 34]	8	<>	KR	1.09357
Q8IZN7	Q8IZN7_1	MEGHCEAECLTFEVKIGGCRAELAPFCCKNR	[36, 67]	31	KR	KK	-0.376085
Q8N0V4	Q8N0V4_0	FECDCKAKWLYLWLKMTNSTVSDVLCIGPPEYQE	[168, 202]	34	NK	KK	-0.104286
Q8N0V4	Q8N0V4_1	FKEIYVQAPRSFTAVSTD	[501, 519]	18	KK	RR	-0.510259
Q8N0V4	Q8N0V4_2	DFFFASSFK	[521, 530]	9	RR	GK	-0.4961
Q8N104	Q8N104_0	FFDEKCNKLKGTCKNNCGKNEELIALCQKSLKCCRTIQPCGSIID	[20, 65]	45	<>	<<	0.146966
Q8N109	Q8N109_0	HLHILIGTSVAIILFIILFFFLLHCCCSN	[237, 266]	29	RR	KK	0.0204655
Q8N109	Q8N109_1	SLSPAHKHHSQALRGSSRETTALSQNRVASSHVPAAGI	[337, 375]	38	PR	<<	-0.468974
Q8N129	Q8N129_0	GMLKEEDDDTERLPSKCEVCKLLSTELQAELSRT	[21, 55]	34	<>	GR	0.130056
Q8N129	Q8N129_1	GSLRYAKGQSQTMATLKGLVQKGVKVDLGIPLELWDEPSVEVTYL	[107, 152]	45	RK	KK	-0.697106
Q8N135	Q8N135_0	WRPPK	[19, 24]	5	<>	GK	-0.15798
Q8N135	Q8N135_1	AFAHITMA	[503, 511]	8	PR	GR	1.16794
Q8N135	Q8N135_2	FLFAACFKGPTQIYQHHEIDLSA	[514, 537]	23	RR	<<	-0.518524
Q8N158	Q8N158_0	RLRLQITRTLVAARAFVQGLET	[211, 233]	22	PR	GR	-0.529059
Q8N158	Q8N158_1	PPYPP	[525, 530]	5	PR	RR	-0.10916
Q8N158	Q8N158_2	RDGSG	[531, 536]	5	PR	GK	0.31962
Q8N1Y9	Q8N1Y9_0	RLLERPWRFRGCLP	[67, 81]	14	PR	GK	0.150264
Q8N2G4	Q8N2G4_0	SCASSAACLIASAGYQSFCSP	[69, 90]	21	RK	GK	-0.589929
Q8N2G4	Q8N2G4_1	PKKRGSSASALRPGLRTTILFLKLALFSAHC	[110, 141]	31	PR	<<	1.01042
Q8N2G8	Q8N2G8_0	VLRHRHLAQCLQERVVS	[513, 530]	17	PR	<<	-0.0750844
Q8N2U0	Q8N2U0_0	AQFPDAY	[29, 36]	7	<>	GK	0.0876029
Q8N2X6	Q8N2X6_0	TQPLQERSHWHPRGNNASGMGGHRMFPGPLRGPAAQVLENECGSL	[66, 111]	45	RR	GR	-0.0893036
Q8N323	Q8N323_0	DTYCRGDQLDILLEVRDHLGQRKQYGGDFLRARMSSPALTAGAS	[109, 153]	44	PR	GK	-0.348783
Q8N323	Q8N323_1	EIDRLSGDKNTAIVITFGQHFRPFPIDIFI	[421, 451]	30	PR	RR	-0.59045
Q8N387	Q8N387_0	KTDSFSH	[264, 271]	7	KR	RR	-0.978571
Q8N3H0	Q8N3H0_0	GWSCSSGNKVKTTRVTH	[114, 131]	17	RK	<<	-0.0545176
Q8N3Z0	Q8N3Z0_0	KRQVYGTDSRFSILD	[120, 135]	15	RR	KR	-0.567067
Q8N3Z0	Q8N3Z0_1	FLTNFPFSTAVKLSTGCSGILISPQHVLTAAHCVHD	[137, 173]	36	KR	GK	-0.587352
Q8N3Z0	Q8N3Z0_2	LRVGLLKMRNKSG	[183, 196]	13	KK	GK	-0.186278
Q8N3Z0	Q8N3Z0_3	RRGS	[199, 203]	4	KK	KR	0.00965
Q8N3Z0	Q8N3Z0_4	SRREASGGDQREGTREHLRERAKGG	[205, 230]	25	KR	RR	1.78955
Q8N3Z0	Q8N3Z0_5	RKKSGRGQRIAE	[232, 244]	12	RR	GR	1.29115
Q8N3Z0	Q8N3Z0_6	AHK	[284, 287]	3	KR	KK	0.0339333
Q8N3Z0	Q8N3Z0_7	KYMELGISPTI	[288, 299]	11	KK	KK	-0.32085
Q8N688	Q8N688_0	ERVYVYCINNKMCCVKPKYQPKERWWPF	[39, 67]	28	KK	<<	0.0727468
Q8N690	Q8N690_0	NEQPYLYCRNCQSCCLQSYMRISISGKEENTDWSYEKQWPRLP	[41, 84]	43	KK	<<	0.0955116
Q8N6Y2	Q8N6Y2_0	ASPGSVRSRVNH	[20, 32]	12	RK	GR	1.64628
Q8N6Y2	Q8N6Y2_1	GSNPV	[40, 45]	5	RR	KR	1.15668
Q8N6Y2	Q8N6Y2_2	LVYVLPGWPQDLLHMLLARNKIRTLKNNMFSKF	[71, 104]	33	RK	KK	-0.0584458
Q8N6Y2	Q8N6Y2_3	NRNLGNYAKCESPQEQKNKKLRQIKSEQLCNEEEKEQLDPKPQVS	[182, 227]	45	PR	GR	0.51896
Q8N6Y2	Q8N6Y2_4	KEL	[256, 259]	3	KR	KK	-0.324233
Q8N6Y2	Q8N6Y2_5	VPNNIPPDIVKLDLSYNKINQLRPKEFEDVHEL	[261, 294]	33	KK	KK	-0.257312
Q8N6Y2	Q8N6Y2_6	QSVIITIVG	[432, 441]	9	KK	<<	-0.10019
Q8N743	Q8N743_0	ITRPSQRPKTPPTDTSV	[393, 410]	17	RK	<<	-0.127242
Q8N755	Q8N755_0	TAIKAE	[196, 202]	6	RK	<<	0.917185
Q8N7C0	Q8N7C0_0	IFQTQTSSVQEFPQLI	[297, 313]	16	RR	<<	1.26187
Q8N7Q2	Q8N7Q2_0	LGFSRVPDTQVAFYGSGHWDPTPFSVHSCFFNFQVRKIIFLL	[142, 184]	42	PR	<<	-0.103377
Q8N8P7	Q8N8P7_0	ESQC	[86, 90]	4	PR	GR	1.11858
Q8N8P7	Q8N8P7_1	DRVLLCCPGWRAMVPS	[106, 122]	16	PR	<<	0.00591875
Q8N8R5	Q8N8R5_0	FVQILGDLGMQVTSQIHFTKEAPSIENHFRVHEVF	[350, 385]	35	KK	<<	-0.453003
Q8N8U9	Q8N8U9_0	SSFLTGSVAKCENEGEVLQIPFITDNPCIMCVCLNKEVTC	[39, 79]	40	<>	KR	-0.264087
Q8N8U9	Q8N8U9_1	VFDLPFGSCLFRSDVYDNGSSFLYDNCTACTCRDSTVVC	[229, 268]	39	RK	KR	-0.0503472
Q8N8U9	Q8N8U9_2	IFQDGEMWSSINCTICACVK	[306, 326]	20	NK	GR	-0.175681
Q8N8U9	Q8N8U9_3	QCIPISSCPQ	[334, 344]	10	NK	GK	-0.01097
Q8N8U9	Q8N8U9_4	GCCPICTEKPGVCTVFGDPHYNTFD	[351, 376]	25	RK	GR	-0.718168
Q8N8U9	Q8N8U9_5	PCVAGCHCPANLVLHK	[657, 673]	16	NK	GR	-0.299066
Q8N967	Q8N967_0	AMGTVIIAGVVCGVVCIMMVVAAAYGCIYASLMAKYHREL	[306, 346]	40	RR	KK	-0.681849
Q8N967	Q8N967_1	RQPLMGDPEGEHEDQKQISSVA	[348, 370]	22	KK	<<	-0.439582
Q8NAU1	Q8NAU1_0	DSPSAPVNVTVRHLKANSAVVSWDVLEDEVVIGFAISQQ	[31, 70]	39	<>	KK	-0.458194
Q8NAU1	Q8NAU1_1	EAEKMASKNKDEVTMKEM	[126, 144]	18	PR	GR	0.275146
Q8NAU1	Q8NAU1_2	EKTKSASETSTPEHQGGGLLRSKI	[188, 212]	24	NK	<<	-0.136296
Q8NBI3	Q8NBI3_0	GALAPGTPARNLPENHIDLPGPALWTPQASHH	[25, 57]	32	<>	RR	0.532189
Q8NBI3	Q8NBI3_1	RGP	[59, 62]	3	RR	GK	0.588467
Q8NBI3	Q8NBI3_2	RSREH	[134, 139]	5	RK	KR	-0.188998
Q8NBI3	Q8NBI3_3	RRDRLRLHQ	[141, 150]	9	KR	GR	-0.176679
Q8NBI3	Q8NBI3_4	SDGEVMPTLDMALFDWTDYEDLKPDGWPSA	[219, 249]	30	PR	KK	-0.82231
Q8NBI3	Q8NBI3_5	CFDDCMCVEGLRCYAKFHRN	[303, 323]	20	NK	RR	-0.811825
Q8NBI3	Q8NBI3_6	VTRRK	[325, 330]	5	RR	GR	-1.02674
Q8NBI3	Q8NBI3_7	GRCVEPETANGDQGSFINV	[330, 349]	19	RK	<<	-0.7201
Q8NBN3	Q8NBN3_0	GLS	[112, 115]	3	KR	GK	0.601
Q8NBN3	Q8NBN3_1	AQEDDLKWVEENVPSSVTDVALPALLDSDEERMITHFERSKME	[512, 555]	43	NK	<<	-0.51803
Q8NBR0	Q8NBR0_0	RRRKQRKKKAWIYCESLSGPAPSEPTPGR	[132, 161]	29	RR	GR	0.871897
Q8NBR0	Q8NBR0_1	GCVQALALAFALRSWRPPGTEVTSQGPRQPSSSGA	[167, 202]	35	RR	KR	0.0670695
Q8NBR0	Q8NBR0_2	AAAPPRAARGPTPRTEEAAWAAMALTFLLVLLTLATLCTRLHRNF	[292, 337]	45	PR	RR	-0.787936
Q8NBR0	Q8NBR0_3	GESIYWGPTADSQDTVAAVL	[339, 359]	20	RR	KR	-0.5473
Q8NBR0	Q8NBR0_4	RLLQPS	[361, 367]	6	KR	RR	-0.212202
Q8NBR0	Q8NBR0_5	VKRS	[369, 373]	4	RR	RR	-0.4627
Q8NBR0	Q8NBR0_6	RPLLPPTPDSGPEGESSE	[375, 393]	18	RR	<<	-0.609889
Q8NC54	Q8NC54_0	RKIFLLVQSRKWRDGLCSKTVEYHRLDQNVNEAMPSLKITNDYIF	[220, 265]	45	NK	<<	-0.898404
Q8NC67	Q8NC67_0	KAGVFEQITKTHGTIIGITSGIVLVLLIISILVQVKQPR	[335, 374]	39	KK	KK	-0.14435
Q8NC67	Q8NC67_1	TGFQEVFDPPHYELFSLRDKEISADLADLSEELDNYQKM	[386, 425]	39	NK	RR	-0.178708
Q8NC67	Q8NC67_2	SSYTFKQGHECPEQALEDRVMEEIPCEIYVR	[480, 511]	31	KK	GR	0.446458
Q8NCS4	Q8NCS4_0	VVRPTR	[136, 142]	6	KK	KK	1.06785
Q8NCS4	Q8NCS4_1	KTLSTFKESWK	[143, 154]	11	RK	<<	0.416391
Q8NCW0	Q8NCW0_0	GSLHSPGLSECFQVNGADYRGHQNRTGPRGA	[25, 56]	31	<>	GR	0.0696194
Q8NCW0	Q8NCW0_1	PGAPPAAIGARVFSTVTAVSVLLLLLLGLLRPL	[357, 390]	33	PR	RR	0.381622
Q8NCW0	Q8NCW0_2	RSCLLAP	[392, 399]	7	RR	GK	-0.560186
Q8NCW0	Q8NCW0_3	GVALPCSPGDPQAEGSAAGYRPLSASSQSSLRSLISAL	[424, 462]	38	PR	<<	0.0662911
Q8ND94	Q8ND94_0	TLVHAAVGVGTALALLSCAALVWHFCLRDRWGCP	[193, 227]	34	PR	RR	-0.338195
Q8ND94	Q8ND94_1	RAAARAAGAL	[228, 238]	10	PR	<<	0.613691
Q8NDX9	Q8NDX9_0	MYLFLNSSGLLVLPQAGLLTPHPS	[177, 201]	24	RR	<<	-0.317315
Q8NDY8	Q8NDY8_0	EEGPALSQKPSPLLGASGLETTPVPQESGPNTQLPPCSPGAP	[167, 209]	42	PR	<<	0.807831
Q8NDZ4	Q8NDZ4_0	FLNGQVVFEAWGRLRLLDFLNVKNVYFAQYGEPREGGR	[66, 104]	38	RR	RR	0.0403276
Q8NDZ4	Q8NDZ4_1	RVVL	[105, 109]	4	RR	KR	-0.801275
Q8NDZ4	Q8NDZ4_2	LGSQRELAQLDQSIC	[111, 126]	15	KR	KR	0.0429781
Q8NDZ4	Q8NDZ4_3	TEFARLNGDVRLLTPEAVEGWSDLVHCPSQRLLDRLV	[143, 180]	37	PR	RR	0.0046
Q8NDZ4	Q8NDZ4_4	VDLAWQLMEIAEQLTNNDFEFALYLLDVSFDNFAVGPRD	[260, 299]	39	KR	GK	-0.0743515
Q8NDZ4	Q8NDZ4_5	RYGRFQAAKELREYLAQLSNNVR	[407, 430]	23	KK	<<	-0.0140626
Q8NEA5	Q8NEA5_0	SKNIK	[183, 188]	5	KR	KK	-0.4165
Q8NEA5	Q8NEA5_1	KLKEEQNSVTENKTKNASHN	[189, 209]	20	KK	GK	0.35149
Q8NEB7	Q8NEB7_0	VSRMRCLQNETYSALSPGKSEDVVLRWSQEFSTLTLGQFG	[503, 543]	40	RK	<<	-0.354961
Q8NES8	Q8NES8_0	CWKGQGACQTYCTRQETYMHLCPDASLCCLSYALKPPPVPKHEYE	[26, 71]	45	KR	<<	0.170552
Q8NET1	Q8NET1_0	IESTTP	[64, 70]	6	PR	KK	-0.348352
Q8NEW7	Q8NEW7_0	TRKEIEARYLQRKAAKMYTDKLETVPPLNELTEVPGED	[84, 122]	38	PR	KK	-0.347452
Q8NEW7	Q8NEW7_1	KKK	[124, 127]	3	KK	KK	1.71
Q8NEW7	Q8NEW7_2	KKKKDSVDTVAIKVEEDEKNEA	[127, 149]	22	KK	KK	0.0550357
Q8NEW7	Q8NEW7_3	KKGEK	[151, 156]	5	KK	<<	-0.135506
Q8NEX5	Q8NEX5_0	CTKIMTCVRPNHTCCWTYCGNICLDNEEPLKSMLNP	[53, 89]	36	KR	<<	-0.367957
Q8NEX6	Q8NEX6_0	CSKAFRCKDKNYTCCWTYCGNICWINVETSGDY	[54, 87]	33	NK	<<	-0.189204
Q8NFU4	Q8NFU4_0	FPWFRRNFPIPIPESAPTTPLPSEK	[60, 85]	25	PR	<<	0.36301
Q8NG35	Q8NG35_0	GLDFSQPFPSGEFAVCESCKL	[27, 48]	21	<>	GR	0.132748
Q8NG35	Q8NG35_1	ECLENEKPDGNCRLNFLCCRQRI	[55, 78]	23	RK	<<	0.142165
Q8NI99	Q8NI99_0	AAMLIRPLKL	[460, 470]	10	RK	<<	-0.40506
Q8TAG5	Q8TAG5_0	KDEGLYECRVTDANYGELQEHKAQAYLKVNANSHA	[119, 154]	35	RK	RR	-0.542423
Q8TAL6	Q8TAL6_0	CSQGEGSQVGSLLSLTLREEFTVL	[63, 87]	24	RR	GR	0.900979
Q8TAT8	Q8TAT8_0	ACVVVSRDWLSLVPAFFYSPPPGGSFSGI	[19, 48]	29	<>	KR	-0.0948079
Q8TAT8	Q8TAT8_1	ESRR	[50, 54]	4	KR	KR	0.71695
Q8TAT8	Q8TAT8_2	KRPSRNEIYGGGVLEQEVRMRRWSKTASPPVSLHHRPLGPARKP	[54, 98]	44	RR	<<	0.161023
Q8TAX7	Q8TAX7_0	HHHQSPKSHFELPHYPGLLAHQKPFIRKSYKCLH	[33, 67]	34	RR	KR	1.00875
Q8TAX7	Q8TAX7_1	ISRFLLYMKNLLNRIIDDMVEQ	[355, 377]	22	NK	<<	0.289851
Q8TB96	Q8TB96_0	SWSAKLYLTPSNIVLLTAIALIGVCVFILAIIGILHWQE	[553, 592]	39	PR	KK	-0.525328
Q8TB96	Q8TB96_1	ADDRE	[594, 599]	5	KK	KR	-0.64494
Q8TB96	Q8TB96_2	QEAHRFHFDAM	[601, 612]	11	KR	<<	-0.828218
Q8TBP5	Q8TBP5_0	GSEGGNGSNPVAGLETDDHG	[77, 97]	20	PR	GK	0.870751
Q8TBP5	Q8TBP5_1	RNRKT	[148, 153]	5	RR	RR	-0.81808
Q8TBP5	Q8TBP5_2	YGVLDTNIENMELTPLEQDDEDDDNTLFDANHP	[155, 188]	33	RR	RR	-0.81529
Q8TBQ9	Q8TBQ9_0	TGLLGIFWKCARIGERKSPYVAVCCIVMAFSILFIQ	[36, 72]	36	NK	<<	0.0996208
Q8TCW7	Q8TCW7_0	DAG	[319, 322]	3	RR	RR	2.40123
Q8TCW7	Q8TCW7_1	GPTSLVLNGIRNPVFD	[399, 415]	16	RK	<<	0.525151
Q8TD46	Q8TD46_0	VKASEALQSEVDTDLHTL	[307, 325]	18	NK	<<	0.0229444
Q8TDF5	Q8TDF5_0	QCIELYFDEKYSIEPSWECKFDHIEVRDGPFGFSPII	[77, 114]	37	PR	GR	-0.39853
Q8TDF5	Q8TDF5_1	SKIYLRFLDYEMQNSNEC	[211, 229]	18	PR	KR	-0.457533
Q8TDF5	Q8TDF5_2	KTSLLDQLTNTSGTVIGVTSCIVIILIIISVIVQIKQPR	[330, 369]	39	KR	KK	-0.103955
Q8TDF5	Q8TDF5_3	SDFDQTVFQEVFEPPHYELCTLRGTGATADFADVADDFENYHKL	[376, 420]	44	RK	RR	0.39477
Q8WTQ1	Q8WTQ1_0	KCRSQEYRI	[39, 48]	9	RK	GR	0.347614
Q8WTQ1	Q8WTQ1_1	WDESLLNRTKP	[61, 72]	11	RK	<<	0.500816
Q8WTR8	Q8WTR8_0	CHCRHHTTGPGCESCRPSHRDWPWRPATPRHPHPCLPCSCNQHA	[174, 218]	44	PR	RR	-0.301645
Q8WTR8	Q8WTR8_1	CRFNSELFRLSGGRSGGVCERCRHHTA	[220, 247]	27	RR	GR	-0.780747
Q8WTR8	Q8WTR8_2	MPCQRIPEATTTLATTPGAYSSDPQCQNYCNMSDTRVHMSL	[319, 360]	41	PR	RR	0.304964
Q8WTR8	Q8WTR8_3	YCQQDHVLRAQVLASEAAGPAWQRLAVRVLAVYKQRAQPV	[362, 402]	40	RR	RR	0.260054
Q8WTR8	Q8WTR8_4	WARPL	[458, 463]	5	PR	KR	-0.0477538
Q8WTR8	Q8WTR8_5	LQQEERAGGCRGVRAPTPSPRPEH	[465, 489]	24	KR	<<	0.537049
Q8WU66	Q8WU66_0	ATSAVYKWTEEKFVSYQNIPTHQAQAWRHFTI	[348, 380]	32	RK	GK	-0.261709
Q8WUA8	Q8WUA8_0	LVREGTYPRRPGSSPKVALHCVDTRDSAARGPTIL	[318, 353]	35	RR	<<	0.502344
Q8WUF8	Q8WUF8_0	QIQQGGPDEKEKTTALKDLLSRIDLDELM	[18, 47]	29	<>	KK	0.0972824
Q8WUF8	Q8WUF8_1	YEALGEIITKYVYELLEKDCNL	[97, 119]	22	KR	KK	-0.0906895
Q8WUF8	Q8WUF8_2	VSIPVDATESEPKSFIFMSEDALTNPQKLMVLIHGSGVVRAGQWA	[121, 166]	45	KK	RR	-0.243806
Q8WUF8	Q8WUF8_3	LIINEDLDSGTQIPFI	[168, 184]	16	RR	KR	-0.715075
Q8WUF8	Q8WUF8_4	AVAEGYGVIVLNPNENYIEVEKPKIHVQSSSDSSDEPAE	[186, 225]	39	KR	KR	0.316125
Q8WUF8	Q8WUF8_5	ERKDKVSKET	[227, 237]	10	KR	KK	0.78139
Q8WUF8	Q8WUF8_6	VTAVALTDSVHNVWHQEA	[313, 331]	18	NK	GK	-0.554904
Q8WUF8	Q8WUF8_7	VSAGTDRHELTSWKSFPSIFKFFTEASEAKTSSLKPAVT	[366, 405]	39	PR	RR	0.32026
Q8WUF8	Q8WUF8_8	SHRIKHEEL	[407, 416]	9	RR	<<	0.659922
Q8WUY1	Q8WUY1_0	LLDVWYLVRLPCAVLRARLLQPRVRDLLAEQRFP	[17, 51]	34	<>	GR	0.287622
Q8WUY1	Q8WUY1_1	VEPPELPADLQHWISYNEASSQLLRMESGLSDVTKDQ	[171, 208]	37	RR	<<	0.174718
Q8WV48	Q8WV48_0	RRPPLKDQRERTRAGSLPLGALYTAAVAAFVLYKCLQ	[49, 86]	37	PR	GK	-0.573034
Q8WV48	Q8WV48_1	RCSQAVAKGPSHSLGWEGGTTAEGRLKQSLFS	[251, 283]	32	RR	<<	0.654459
Q8WVF2	Q8WVF2_0	RGKRSPKSRDEVNVENRQKLRVDEL	[60, 85]	25	KR	RR	-0.0067804
Q8WVV5	Q8WVV5_0	LQREKKILSGEKKVEQEEKEIAQQLQEELRW	[288, 319]	31	KK	RR	0.897414
Q8WVV5	Q8WVV5_1	SVRRGPYRQRVPDNPERFDSQPCVLGWESFAS	[347, 379]	32	RR	GK	-0.270541
Q8WW62	Q8WW62_0	MADFFLIQSNYNYVNWWSTAQSLVIILSGILQLYFL	[187, 223]	36	RK	KR	-0.302604
Q8WW62	Q8WW62_1	LFNVPTTTDT	[225, 235]	10	KR	KK	0.20694
Q8WW62	Q8WW62_2	PRC	[237, 240]	3	KK	<<	-0.949067
Q8WWV6	Q8WWV6_0	LWR	[473, 476]	3	RK	RR	0.57508
Q8WWV6	Q8WWV6_1	MLQDDSLPAGASLTAPERNPGP	[510, 532]	22	RK	<<	0.03167
Q8WWX9	Q8WWX9_0	AAPDAQVPPEYVWAPAKPPEETSDHADL	[116, 144]	28	RK	<<	0.68043
Q8WX77	Q8WX77_0	EDEGVYQCHAANMVGEAESHSTVTVLDLSKYRSFHFPAPDDRM	[235, 278]	43	RK	<<	0.402097
Q8WXA2	Q8WXA2_0	DGNPWLTFMGCLKNCADVKGIRWSVYLVNFRCCRSHDLCNEDL	[83, 126]	43	KR	<<	-0.330477
Q8WZ59	Q8WZ59_0	KHMWALVWTCSGLLLLSCSICLFWWA	[78, 104]	26	RR	KR	-0.271387
Q8WZ59	Q8WZ59_1	TPSTGSVPVALSKESRDVEGGTEGEGTEEGEETEGEEEED	[137, 177]	40	KK	<<	1.09391
Q92537	Q92537_0	VQIVLSEGSGPS	[195, 207]	12	PR	GR	-0.423841
Q92544	Q92544_0	PVTLTVEQSRLVAERITEDYYVHLIADNLPVATRLELYSNRDSDD	[109, 154]	45	NK	KK	0.517467
Q92544	Q92544_1	GAFCTATLYPGVVFGICFVLNCFIW	[411, 436]	25	KK	GK	0.199573
Q92544	Q92544_2	IYAAVKID	[634, 642]	8	RK	<<	-0.755337
Q95IE3	Q95IE3_0	AAVDTYCRHNYGAVESFTVQ	[101, 121]	20	RR	RR	0.5557
Q969D9	Q969D9_0	RRKRKVTTNKCLEQVSQLQGLW	[126, 148]	22	KK	RR	0.112415
Q969D9	Q969D9_1	FNRPLLKQQ	[150, 159]	9	RR	<<	0.0646222
Q969E1	Q969E1_0	RPRRMTPFWRGVSLRPIGASCRDDSECITRLCR	[33, 66]	33	KR	KR	-0.552008
Q969E1	Q969E1_1	RRCSLSVAQE	[67, 77]	10	RK	<<	0.10066
Q969P0	Q969P0_0	GRQAPTSPPRMTVHEGQELALGCLARTSTQKHTHLAVSF	[163, 202]	39	PR	GR	-0.100188
Q969P0	Q969P0_1	AVLAHVDVQTLSSQLAVTVGPGE	[290, 313]	23	KR	RR	-0.14947
Q969P0	Q969P0_2	IGPGEPLELLCNVSGALPPAGRHAAYSVGWEMAPAGAPGP	[315, 355]	40	RR	GR	0.00983775
Q969P0	Q969P0_3	LRKR	[609, 613]	4	KR	<<	-0.4976
Q969V3	Q969V3_0	AHEFTVYRMQQYDLQGQPYGTRNAVLNTEARTMAAEVLS	[42, 81]	39	<>	RR	-0.336832
Q969V3	Q969V3_1	THAAYNLLFFASGG	[263, 277]	14	KR	GK	-0.087508
Q969V3	Q969V3_2	WLEDNLDHTDSSLLQDNVAFVLCLDTV	[287, 314]	27	KR	GR	-0.308125
Q969V3	Q969V3_3	EGTLQHAFLRELETVAAHQFPEVRFSMVH	[329, 358]	29	PR	KR	0.652665
Q969V3	Q969V3_4	INLAEDVLAWEHERFAI	[360, 377]	17	KR	RR	-0.315636
Q969V3	Q969V3_5	AAQLVDKDSTFLSTLEHHLSRYLKDVKQHHVKAD	[464, 498]	34	PR	KR	0.0787618
Q969Y0	Q969Y0_0	PKKYGGDYLQARIHSLKLQAGAV	[135, 158]	23	RK	GR	-0.334429
Q969Y0	Q969Y0_1	LRNI	[459, 463]	4	RR	RR	-0.776625
Q96A28	Q96A28_0	HKMPRM	[262, 268]	6	KR	KK	1.27022
Q96A28	Q96A28_1	LMRNRMKLRKEAKPGSSPA	[270, 289]	19	KK	<<	-0.00718263
Q96A83	Q96A83_0	GLPGEM	[243, 249]	6	PR	GR	-0.455393
Q96A83	Q96A83_1	GGAQPDGVLAALLGPDPGQKSVDQASSRK	[412, 441]	29	KR	<<	0.776211
Q96A84	Q96A84_0	GGHATNYRIVAPRSRDERG	[422, 441]	19	KR	<<	0.123467
Q96AP7	Q96AP7_0	LPTTDGAHPQPISPIPGGVSSSGLSRMGAVPVMVPAQSQAGSLV	[346, 390]	44	PR	<<	-0.351634
Q96BH3	Q96BH3_0	CIFPFIYR	[73, 81]	8	PR	GK	-0.346235
Q96BH3	Q96BH3_1	LWCPTTENMDKD	[150, 162]	12	NK	GK	-0.483767
Q96BH3	Q96BH3_2	NYFNCTNEGSKENLVWCATSYNYDQDHTWVYC	[191, 223]	32	NK	<<	-0.096065
Q96BY9	Q96BY9_0	GWDGYDVQWECKTDLDIAYKF	[86, 107]	21	NK	GK	-0.71303
Q96CG8	Q96CG8_0	SEIPKGKQKAQLRQREVVDLYNGMCLQGPAGVP	[30, 63]	33	<>	GR	0.644625
Q96CW9	Q96CW9_0	TVELTDDVVMTFEY	[129, 143]	14	NK	GR	-0.437429
Q96CW9	Q96CW9_1	ARDMSSSSAHRVLCTEEYSRWAGS	[181, 205]	24	RR	KK	-0.101715
Q96CW9	Q96CW9_2	CDPADDDGGLDCDRAPGAAPRPATLLGCLLLLGLAARL	[490, 528]	38	PR	GR	1.77871
Q96DR8	Q96DR8_0	DIPVLPKWVGDLPN	[71, 85]	14	RK	GR	0.639107
Q96F05	Q96F05_0	KDYTQVDYLINGMYADSEM	[430, 449]	19	KK	<<	-1.56768
Q96G30	Q96G30_0	FRMNSFVSDF	[84, 94]	10	KR	GR	-0.20533
Q96HA4	Q96HA4_0	VAASLFLGTFFISSGLILSVAGFFYL	[143, 169]	26	PR	KR	-0.943785
Q96HA4	Q96HA4_1	SSKLPRACY	[171, 180]	9	KR	RR	-0.444967
Q96HA4	Q96HA4_2	TDAAGLRQALLSSHRFSGAGSGGPKSQPVRKPRYV	[321, 356]	35	PR	RR	0.0624164
Q96HA4	Q96HA4_3	ERPLDRATDPAAFPGEARISNV	[358, 380]	22	RR	<<	-0.808136
Q96HV5	Q96HV5_0	FSQKHLQLNETSTANHIHSRKDT	[241, 264]	23	KK	<<	1.29698
Q96ID5	Q96ID5_0	GTEDSNGSIGPTGARLTLVLALTVILELT	[438, 467]	29	PR	<<	0.65406
Q96IQ7	Q96IQ7_0	VEVKVPTEPLSTPLGKTAELTCTYSTSVGDSFALEWSFVQP	[23, 64]	41	<>	GK	-0.136462
Q96KV6	Q96KV6_0	ESVIFIPESFMPSRSPCVVILPVIMIILMIPIAICIYWINNLQKE	[228, 273]	45	KK	KK	-0.11242
Q96KV6	Q96KV6_1	DSHLMTFNLCLSLAGW	[275, 291]	16	KK	RR	1.03281
Q96KV6	Q96KV6_2	TFLHAANVVLDQDTGHPYLFVSED	[293, 317]	24	RR	KR	0.3125
Q96KV6	Q96KV6_3	SVTLDPSRESIPGNPERFDSQLCVLGQESFAS	[319, 351]	32	KR	GK	-0.0428969
Q96KV6	Q96KV6_4	WEVPLLPQNGFWTLEMH	[378, 395]	17	RK	KR	0.0758
Q96KW9	Q96KW9_0	SQGSQ	[190, 195]	5	RR	<<	0.00648
Q96L11	Q96L11_0	TFPNIQLCFMLTH	[109, 122]	13	RR	<<	0.32169
Q96LA6	Q96LA6_0	KIG	[332, 335]	3	KR	RR	-0.292533
Q96LA6	Q96LA6_1	ANITDVDYEDAM	[417, 429]	12	RK	<<	-0.164148
Q96LR1	Q96LR1_0	GYEERATAQRPAVRSAETTAHGTWIYP	[130, 157]	27	RR	<<	-0.21098
Q96LR4	Q96LR4_0	VKTTKVTR	[132, 140]	8	NK	<<	-0.270025
Q96MU5	Q96MU5_0	CHSL	[110, 114]	4	KR	KR	-0.014975
Q96MU5	Q96MU5_1	LLPGSPTVRHLIASSCPGLSDPLPLPPGTLPLGS	[209, 243]	34	PR	<<	-0.257535
Q96MU8	Q96MU8_0	ARPAPSPGLGPECFTANGADYRGTQNWTALQG	[19, 51]	32	<>	GK	0.265363
Q96MU8	Q96MU8_1	KLKGQSQQDDRNPLVSD	[456, 473]	17	KK	<<	-0.0952765
Q96N03	Q96N03_0	RSVDQEACSL	[194, 204]	10	RK	<<	0.677379
Q96PB7	Q96PB7_0	LTC	[216, 219]	3	KK	GK	-0.0928667
Q96PB7	Q96PB7_1	YQSNIIIKYSFDM	[306, 319]	13	NK	GR	0.633398
Q96PB8	Q96PB8_0	TTDYAMLVTMFGWFTMVISYVVYYVRQNQEDA	[200, 232]	32	KK	RR	-0.776138
Q96PB8	Q96PB8_1	HLEYLKSLPSRQ	[234, 246]	12	RR	KK	-0.748958
Q96PB8	Q96PB8_2	ADEPDDISTVV	[248, 259]	11	KK	<<	0.0408295
Q96PC5	Q96PC5_0	PVSEKTDESDTIPYL	[442, 457]	15	KK	KK	0.232415
Q96PH6	Q96PH6_0	AYSGE	[19, 24]	5	<>	KK	0.34158
Q96PH6	Q96PH6_1	VPATSPTPLSDSTPGIIDDILTVRFTTDYFEVSS	[64, 98]	34	RR	KK	0.40375
Q96PH6	Q96PH6_2	DMVEESEA	[100, 108]	8	KK	GR	0.692375
Q96PL1	Q96PL1_0	CVNELGPEASEAV	[69, 82]	13	RK	KK	-0.476122
Q96PL1	Q96PL1_1	LLEALSHLV	[84, 93]	9	KK	<<	-0.591567
Q96PL5	Q96PL5_0	AKEKLLYEHVTEVDNLLSDHAKEK	[181, 205]	24	RR	GK	-0.428356
Q96PL5	Q96PL5_1	LRSELKL	[214, 221]	7	KK	KR	0.628671
Q96PL5	Q96PL5_2	AAANSGW	[223, 230]	7	KR	RR	-0.355743
Q96PX8	Q96PX8_0	RSK	[647, 650]	3	RK	RR	0.115957
Q96PX8	Q96PX8_1	RDANSSASEINSLQTVCDSSYWHNGPYNADGAHRVYDCGSHSLSD	[651, 696]	45	KR	<<	-0.105513
Q96S96	Q96S96_0	ERASEPKHKNQAEIAAC	[210, 227]	17	PR	<<	0.935323
Q96T91	Q96T91_0	VKVQLQCVGSRREELEIFTARACQCDMCRLSRY	[96, 129]	33	KK	<<	0.0430282
Q99445	Q99445_0	SATMRAQWTYSLRCHDCAVINDFNCPNIRVCPYHI	[17, 52]	35	<>	RR	0.320267
Q99784	Q99784_0	YSHISMLDYNPKDRALYAWNNGHQILYNVTLFHVIRSDEL	[445, 485]	40	NK	<<	-0.272712
Q99805	Q99805_0	SDECKAEIELFVNRLDSVESVLPYEYTAFDFCQASE	[52, 88]	36	KK	GK	0.320856
Q99805	Q99805_1	KETCKLVCTKTYHTEKAEDKQKLEFL	[116, 142]	26	NK	KK	1.00056
Q99954	Q99954_0	GPYPPGPLAPPPPPCFPFGTGFVPPPHPPPYGP	[27, 60]	33	PR	GR	0.131267
Q99954	Q99954_1	PYPPGPPFFPVNSPTDPALPTPAP	[110, 134]	24	PR	<<	0.0944708
Q99983	Q99983_0	LKEPISSYIFFCFPHIHTIYYGEQRSTNGQTIQLKTQVF	[341, 380]	39	NK	RR	-0.186577
Q99983	Q99983_1	FPDDDDESEDHDDPDNAHESPEQEGAEGHFDLHYYENQE	[382, 421]	39	RR	<<	1.14517
Q9BQ49	Q9BQ49_0	VLNFKL	[17, 23]	6	<>	KK	-0.601593
Q9BQ51	Q9BQ51_0	THPTWLLHIFIPFCIIAFIFIATVIALRKQLCQKLYSSKDTT	[216, 258]	42	PR	KR	0.403143
Q9BQ51	Q9BQ51_1	PVTTT	[260, 265]	5	KR	KR	0.7376
Q9BQ51	Q9BQ51_2	EVNSAI	[267, 273]	6	KR	<<	0.678088
Q9BQI4	Q9BQI4_0	LQQKVATLE	[202, 211]	9	KK	KR	-0.593956
Q9BQI4	Q9BQI4_1	NRQLRERV	[213, 221]	8	KR	KK	-0.00615
Q9BQI4	Q9BQI4_2	SLRQARKKGRHLELANQKLSEKLAAGALPHINARGPVRPPYLRG	[226, 270]	44	KR	<<	0.597927
Q9BRK3	Q9BRK3_0	MVWTQDRLHDRQRVLHWDLRGPGGGPA	[58, 85]	27	PR	RR	0.0304622
Q9BRK3	Q9BRK3_1	LLDLYSAGEQRVYEARDR	[87, 105]	18	RR	GR	-0.189184
Q9BRK3	Q9BRK3_2	ENCK	[438, 442]	4	RK	<<	-0.52476
Q9BRN9	Q9BRN9_0	AAESTEIPPYVMKCPSNGLCSRLPADCIDCTTNFSCTY	[54, 92]	38	PR	GK	0.0463376
Q9BS86	Q9BS86_0	LFKAKNLIERFFNQQVEIL	[258, 277]	19	KR	GR	-0.365227
Q9BS86	Q9BS86_1	DGIHCLQCNSSLVYGAKTCL	[331, 351]	20	PR	<<	-0.0376705
Q9BSG0	Q9BSG0_0	SLEQHGLPWAIISIPVNVTSIPTFELLQPPWTFW	[154, 188]	34	RR	<<	-0.158684
Q9BSG5	Q9BSG5_0	PRP	[191, 194]	3	PR	GR	0.760767
Q9BSG5	Q9BSG5_1	GREAPSRRSRSPRTSILDAAGSGSGSGSGSGP	[197, 229]	32	RR	<<	0.0638825
Q9BT09	Q9BT09_0	QCDVLVEEFEEVIEDWYRNHQEEDLTEFLCANHVLK	[164, 200]	36	KK	GK	-0.367828
Q9BT09	Q9BT09_1	GDTAALG	[215, 222]	7	KK	GK	0.122471
Q9BT09	Q9BT09_2	ELGGLEGDPSPEEDEGIQKASPLTHSPPDEL	[247, 278]	31	RK	<<	0.699775
Q9BT56	Q9BT56_0	APQRLLE	[26, 33]	7	<>	RR	-0.118671
Q9BT56	Q9BT56_1	NWTPQAMLYLKGAQ	[35, 49]	14	RR	GR	-1.21835
Q9BT56	Q9BT56_2	FISDQSRRKDLSDRPLPE	[52, 70]	18	RR	RR	0.145333
Q9BT56	Q9BT56_3	SPNPQLLTIPEAATILLASLQKSPEDEEKNFDQTRFLEDSLLNW	[72, 116]	44	RR	<<	0.152451
Q9BT76	Q9BT76_0	IHRHLARAAKWQHDRHYLHPLFS	[213, 236]	23	PR	GR	-0.0689813
Q9BTN0	Q9BTN0_0	SSPPQSATPSPCP	[16, 29]	13	<>	RR	0.630985
Q9BTN0	Q9BTN0_1	RCRCQTQSLPLSVLCPGAGLLFVPPSLD	[30, 58]	28	PR	RR	-0.377833
Q9BTN0	Q9BTN0_2	AAELRLADNFIASV	[60, 74]	14	RR	RR	-0.333014
Q9BTN0	Q9BTN0_3	GSPASALVLAFGGNPLHCNCELVWL	[235, 260]	25	PR	RR	-0.495514
Q9BTN0	Q9BTN0_4	LAREDDLEACASPPALG	[262, 279]	17	RR	GR	-0.338701
Q9BTN0	Q9BTN0_5	VRWVSPQ	[326, 333]	7	PR	GR	-0.241229
Q9BU40	Q9BU40_0	HKHGQVCVSN	[247, 257]	10	NK	GK	-0.63856
Q9BU40	Q9BU40_1	IHCPNRYPCKYPQKID	[293, 309]	16	KK	GK	-0.226179
Q9BU40	Q9BU40_2	IALETERPPQVEVHVWTIRKGILQHFHIEKIS	[357, 389]	32	RK	KR	-0.0667459
Q9BUN1	Q9BUN1_0	VRIGLEDIWNSLSSVFTEMQPIDRNQR	[314, 341]	27	KR	<<	-0.487459
Q9BUR5	Q9BUR5_0	LGVIGFAGLIGLLLARGSKI	[113, 133]	20	PR	KK	-0.349183
Q9BVV8	Q9BVV8_0	PQR	[97, 100]	3	KK	RR	-0.549733
Q9BVV8	Q9BVV8_1	RYGLLANTEDPTEMASLDSDEETVFESRNLR	[101, 132]	31	RR	<<	-0.569377
Q9BX73	Q9BX73_0	TFLRENKPCIKYTGHYFITTLLYSFFLGCFGVDRFCLGHTGTAV	[133, 177]	44	PR	GK	-0.576548
Q9BXI9	Q9BXI9_0	QRENAIYSNDFDTYITFSGHLIKAEDD	[232, 259]	27	KR	<<	-0.520234
Q9BXJ0	Q9BXJ0_0	IPSLCPGHPGLPGTPGHHGSQGLP	[23, 47]	24	NK	GR	-0.0851625
Q9BXJ0	Q9BXJ0_1	GDPGPRGEAGPAGPTGPAGECSVPPRSAFSA	[77, 108]	31	PR	KR	0.568735
Q9BXJ0	Q9BXJ0_2	SESRVPPPSDAPLPFDRVLVNEQGHYDAVT	[110, 140]	30	KR	GK	0.0897467
Q9BXJ2	Q9BXJ2_0	GNQLKGENYSPRYICSIPGLPGPPGPPGANGSPGPH	[19, 55]	36	PR	GR	0.430689
Q9BXJ2	Q9BXJ2_1	GEKGEKGTAGLR	[70, 82]	12	RK	GK	0.360929
Q9BXJ2	Q9BXJ2_2	VLFNEGEHYNPAT	[169, 182]	13	NK	GK	-0.265577
Q9BXJ3	Q9BXJ3_0	HQPLAFDTEFVNIGGDFDAAAGVFRCRLPGAYFFSFTL	[197, 235]	38	PR	GK	-0.253162
Q9BXJ3	Q9BXJ3_1	KTLSVKLMKNRDEVQAMIYDDGAS	[240, 264]	24	PR	RR	-0.221794
Q9BXJ3	Q9BXJ3_2	REMQSQSVMLALRRGDAVWLLSHDHDGYGAYSNH	[266, 300]	34	RR	GK	-0.314506
Q9BXJ5	Q9BXJ5_0	DPLLGAFA	[15, 23]	8	<>	RR	1.00203
Q9BXJ5	Q9BXJ5_1	DFRKGSPQLVCSLPGPQGPPGPPGAPGPSGMM	[25, 57]	32	RR	GR	0.57101
Q9BXJ5	Q9BXJ5_2	GPKGVNGTP	[108, 117]	9	PR	GK	0.612537
Q9BXJ5	Q9BXJ5_3	GPK	[126, 129]	3	KK	GK	0.173
Q9BXJ5	Q9BXJ5_4	ERLPIKFDKILMNEGGHYNASS	[162, 184]	22	PR	GK	-0.322345
Q9BXR6	Q9BXR6_0	EEYGHNEVVEYDCNPNFIINGP	[224, 246]	22	RK	KK	-0.032545
Q9BXR6	Q9BXR6_1	CKIAGVNIKTLLKLSGKEFNHNSRIRYRCSDIFRYRHSVCIN	[330, 372]	42	KR	GK	0.925109
Q9BXR6	Q9BXR6_2	NNIQLKWRNDGKLYAKTGDAVEFQCKFPHKAMISSPPFRAICQE	[516, 560]	44	NK	GK	-0.0537752
Q9BXW7	Q9BXW7_0	MLVSGQGPVMENAQGLGFRNVVTVDELRMAFPLLDMVDLE	[133, 173]	40	KR	RR	-0.36313
Q9BXW7	Q9BXW7_1	FGHGTFLLCLETIYQKVT	[249, 267]	18	PR	GK	-0.661789
Q9BY14	Q9BY14_0	KTENGATCLPIPVWGLQLLLPLLLPSFIHFS	[218, 249]	31	PR	<<	-0.161599
Q9BY71	Q9BY71_0	HLEYLKSLPSAPASKDPIGPGP	[235, 257]	22	RR	<<	0.14387
Q9BYJ0	Q9BYJ0_0	PGGNEEAKKKAWEHCWKPFQALCAFLISFFRG	[191, 223]	32	PR	<<	-0.428874
Q9BYW3	Q9BYW3_0	CLNDVGICKKKCKPEEMHVKNGWAMCGKQRDCCVPAD	[26, 63]	37	KK	RR	0.0795935
Q9GIY3	Q9GIY3_0	AEVDTYCRHNYGVVESFTVQ	[101, 121]	20	RR	RR	0.611637
Q9H106	Q9H106_0	VKEIGDTTKPGNTDFSTRIREISLADAGTYYCVKFIK	[85, 122]	37	PR	GR	-0.319729
Q9H106	Q9H106_1	PPKNRPA	[145, 152]	7	PR	GR	0.753826
Q9H1A3	Q9H1A3_0	AGFVIEAFTRLPYLCEGDMYNDYYVLDDAVFVLKPV	[282, 318]	36	RK	<<	-0.497161
Q9H1M3	Q9H1M3_0	CLMGL	[26, 31]	5	RR	GR	-0.28172
Q9H1M4	Q9H1M4_0	CWNNYVQGHCRKICRVNEVPEALCEN	[23, 49]	26	KK	GR	-0.32427
Q9H1M4	Q9H1M4_1	ITKPPRPKPATLALTLQDYVTIIENFPSLKTQST	[65, 99]	34	KK	<<	0.647406
Q9H1Z8	Q9H1Z8_0	LKLMLQ	[33, 39]	6	NK	KR	-0.00723333
Q9H1Z8	Q9H1Z8_1	EAPVPTKTKVAVDENKAKEFLGSL	[41, 65]	24	KR	KR	0.60925
Q9H1Z8	Q9H1Z8_2	SPYGFRHGASVNYDDY	[132, 148]	16	PR	<<	-0.299231
Q9H336	Q9H336_0	MVVPNATLLEKLLEKYMDEDGEWWIAKQR	[23, 52]	29	<>	GK	0.339967
Q9H336	Q9H336_1	HYFIKSNRNGIQTI	[361, 375]	14	RK	GK	0.195835
Q9H336	Q9H336_2	KTYIASFQNGIFSESLQNPPG	[469, 490]	21	KR	GK	0.13055
Q9H6B4	Q9H6B4_0	VHHANLTKAETTPSMIPSQSRAFQTV	[347, 373]	26	KK	<<	0.351491
Q9H6D8	Q9H6D8_0	SPSINTIDV	[225, 234]	9	KK	<<	-0.0826611
Q9H6E4	Q9H6E4_0	MFEV	[37, 41]	4	KK	KR	-0.293619
Q9H6E4	Q9H6E4_1	RKKEE	[206, 211]	5	KR	KR	-0.4911
Q9H6E4	Q9H6E4_2	KEIRKGPRISRSQSEL	[213, 229]	16	KR	<<	-0.572712
Q9H7B7	Q9H7B7_0	GWNEATERHQE	[69, 80]	11	PR	RR	0.131291
Q9H7B7	Q9H7B7_1	TQMETEMGGISTTYWHRLCTCTD	[82, 105]	23	RR	RR	0.233285
Q9H7B7	Q9H7B7_2	AEKLVMDGNNCWFHK	[107, 122]	15	RR	<<	-0.230407
Q9H7Y0	Q9H7Y0_0	ICASASAPKTCSIERVLRKTERFQKWLQA	[128, 157]	29	RR	KR	-0.256513
Q9H7Y0	Q9H7Y0_1	LTPDLVQGLASPLLRCPSQRLLDRVV	[159, 185]	26	KR	RR	-0.570708
Q9H7Y0	Q9H7Y0_2	DIFSCLVSGCQAQLPSCESISEKQSLVLVCQKLLPRLLQ	[332, 371]	39	NK	GR	0.0730913
Q9H8J5	Q9H8J5_0	KRYSRLDYLINGIYVDI	[414, 431]	17	RR	<<	-1.39655
Q9HB63	Q9HB63_0	GLSGVAGVSSRCEKACNPRMGNLAL	[18, 43]	25	<>	GR	0.0613828
Q9HB63	Q9HB63_1	PAAMVLDRSQDF	[138, 150]	12	PR	GK	-0.707702
Q9HB63	Q9HB63_2	SEPAWEWEDAQGFSALLHS	[484, 503]	19	NK	GK	0.225792
Q9HB63	Q9HB63_3	VLKSTKLKIFR	[550, 561]	11	KK	GK	-0.325999
Q9HB63	Q9HB63_4	TLYPESWTDRGCTCPILNPGLEYLVAGHEDIRT	[564, 597]	33	KR	GK	-0.563639
Q9HB63	Q9HB63_5	VMDIL	[618, 623]	5	RK	KR	-0.07844
Q9HB63	Q9HB63_6	ECK	[625, 628]	3	KR	<<	0.172157
Q9HBV2	Q9HBV2_0	ESHPLAFECDTLDNNEIVATIKFTVYTSSELQM	[174, 207]	33	RK	RR	-0.0550812
Q9HC07	Q9HC07_0	VYTYYVSTVLFAIFGIRMLREGLKMSPDEGQEELEEVQAEL	[156, 197]	41	PR	KK	-0.482605
Q9HC07	Q9HC07_1	KDEEFQRTKLLNGPGDVETGTSITVPQ	[199, 226]	27	KK	KK	0.200989
Q9HCN8	Q9HCN8_0	GSPVRCGQAVRLTHVLT	[94, 111]	17	PR	GK	-0.364712
Q9HD45	Q9HD45_0	DEHEHTYQDKEEVVLWMNTVGPYHNRQETYKYFSLPFCVGS	[28, 69]	41	<>	KK	0.00509402
Q9HD45	Q9HD45_1	SISHYHETLGEALQGVELEFSGLDIKFKDDVMPATYCEIDLDKE	[71, 115]	44	KK	KR	0.509588
Q9HD45	Q9HD45_2	DAFVYAIKNHYWYQMYIDDLPIWGIVGEADENGEDYYLWTY	[117, 158]	41	KR	KK	0.09864
Q9HD45	Q9HD45_3	LEIGFNGNRIVDVNLTSE	[160, 178]	18	KK	GK	-0.08494
Q9HD45	Q9HD45_4	PIPE	[435, 439]	4	PR	KK	-0.42255
Q9HD45	Q9HD45_5	IYTNVKID	[581, 589]	8	RK	<<	-0.564276
Q9NP84	Q9NP84_0	CRRREKFTTPIEETGGEGCPAVALIQ	[103, 129]	26	RR	<<	-0.790538
Q9NPR9	Q9NPR9_0	TAS	[535, 538]	3	NK	GR	0.14733
Q9NQ25	Q9NQ25_0	LCEGAADDPDSSMVLLCLLLVPLLLSLFVLGLFLWFL	[213, 250]	37	RK	KR	0.894675
Q9NQ25	Q9NQ25_1	ERQEEYIEE	[252, 261]	9	KR	KK	0.551696
Q9NQ25	Q9NQ25_2	MENPHSLLTMPDTPRLFAYENVI	[312, 335]	23	KK	<<	0.333327
Q9NQ60	Q9NQ60_0	SGTRTSESKIMTDIISIGSDNEMHENDESVTR	[262, 294]	32	RR	<<	0.313333
Q9NQX5	Q9NQX5_0	GHPDVAACPGSLDCAL	[34, 50]	16	<>	KR	-0.113843
Q9NRC9	Q9NRC9_0	VHGIFMDRLAS	[17, 28]	11	<>	KK	-0.223019
Q9NRC9	Q9NRC9_1	LCADDECVYTISLASAQEDYNAPDCRFINV	[30, 60]	30	KK	KK	-0.402277
Q9NRN5	Q9NRN5_0	MLPLLEVAEKEREALRTEADTIS	[61, 84]	23	NK	GR	0.333298
Q9NRN5	Q9NRN5_1	NEKYDMVTDCGYTISQVRSMKIL	[125, 148]	23	RR	KR	-0.161383
Q9NRN5	Q9NRN5_2	LRDFTLAMAARKASRVRVPFPWVGTGQLVYGGFLYFA	[185, 222]	37	PR	RR	0.0639834
Q9NRN5	Q9NRN5_3	RYGAHASLRYNPRERQLYAWDDGYQIVYKLEMR	[367, 400]	33	PR	KK	-0.526392
Q9NRN5	Q9NRN5_4	KEEEV	[401, 406]	5	RK	<<	0.0513
Q9NRX6	Q9NRX6_0	YFKKVPRLKTWLLSE	[22, 37]	15	<>	KK	-0.0543133
Q9NRX6	Q9NRX6_1	GVWGVFYKAAVIGTRLHAAVAIACVVMAFYVLFIK	[39, 74]	35	KK	<<	0.230127
Q9NS93	Q9NS93_0	AEVFGNSSEGLIEFSV	[21, 37]	16	<>	GK	0.492
Q9NS93	Q9NS93_1	ALNKDFHRAFTNVPFQTNDFIILAVWGMLAVSGITLQI	[465, 503]	38	KR	RR	-0.170597
Q9NS93	Q9NS93_2	ERGRPFFPPHPYKLWKQERE	[505, 525]	20	RR	RR	-0.282018
Q9NS93	Q9NS93_3	VTNILDPSYHIPPLRERLYGRLTQIKGLFQKEQPAGERTPLLL	[527, 570]	43	RR	<<	-0.199455
Q9NSA1	Q9NSA1_0	GPARFLPLPGLPPALPEPPGILAPQPPDVGSSDPLSMVGPSQ	[159, 201]	42	PR	GR	0.0894633
Q9NTU7	Q9NTU7_0	QNDTEPIVLE	[27, 37]	10	<>	GK	-0.39065
Q9NTU7	Q9NTU7_1	KGIYSFSFHVIKVYQSQTIQVNLMLN	[116, 142]	26	PR	GK	-0.462855
Q9NU53	Q9NU53_0	ESVSSLQTTSQYLIRNVETTVDEDVLP	[195, 222]	27	KK	GK	-0.233083
Q9NU53	Q9NU53_1	AENLEDKTCI	[320, 330]	10	KR	<<	0.98344
Q9NWH7	Q9NWH7_0	CHTQDKFIYHLAPVEKSH	[158, 176]	18	RK	GR	0.607461
Q9NWH7	Q9NWH7_1	KSKSPERSKYCINAKNYEQPTISSKSHSPSPYT	[189, 222]	33	KK	KR	-0.287645
Q9NWH7	Q9NWH7_2	RMCELSEDT	[224, 233]	9	KR	RR	-0.785344
Q9NWH7	Q9NWH7_3	RLAHLNLGPYEF	[235, 247]	12	RR	KK	-0.879083
Q9NWH7	Q9NWH7_4	ETDKPPFVIRHVDPPSPRADTLLGSS	[249, 275]	26	KK	GR	0.222052
Q9NWH7	Q9NWH7_5	SLLCRDSAYDSDPEYSSCQQPRGTFHLDDGEYWSNRAASYK	[413, 454]	41	KR	GK	0.454969
Q9NWH7	Q9NWH7_6	ACSSASHTQESF	[476, 488]	12	KK	<<	-0.112592
Q9NX61	Q9NX61_0	RWLLCNGSLFRYKHPSEEELRALA	[28, 52]	24	<>	GK	-0.607892
Q9NYP8	Q9NYP8_0	SYVVTFIY	[211, 219]	8	NK	<<	-0.738537
Q9NZQ7	Q9NZQ7_0	GRMMDVKKCGIQDTNS	[263, 279]	16	RK	KK	0.454044
Q9NZQ7	Q9NZQ7_1	QSDTHLEET	[281, 290]	9	KK	<<	0.227856
Q9P0T7	Q9P0T7_0	ANTVLERVEGAQQRWKLQVQEQRKTVFDRHKMLS	[149, 183]	34	PR	<<	-0.575606
Q9P0V8	Q9P0V8_0	PVVQVFIAVERDAQPSKTCQVFLSCWAPNISEITYSW	[127, 164]	37	PR	RR	-0.107268
Q9P0V8	Q9P0V8_1	KKDVHADRVGPETENPLVQDLP	[263, 285]	22	KK	<<	0.533777
Q9P121	Q9P121_0	VKVTVNYPPYISEAKGTGVPVGQKGTLQCEASAVPSAEFQWYKDD	[214, 259]	45	RR	KR	-0.0464964
Q9P121	Q9P121_1	LIE	[261, 264]	3	KR	GK	2.08323
Q9P121	Q9P121_2	LGHTNASIMLFGPGAVSEVSNGTS	[300, 324]	24	NK	RR	0.275722
Q9P121	Q9P121_3	AGCVWLLPLLVLHLLLKF	[326, 344]	18	RR	<<	0.399359
Q9P1W8	Q9P1W8_0	VTTVSDLT	[87, 95]	8	PR	KR	-0.463413
Q9P1W8	Q9P1W8_1	DGTYNWTSWFLVNISDQRDDVVLTCQVKHDGQLAVS	[304, 340]	36	NK	KR	0.162353
Q9P1W8	Q9P1W8_2	LALEVTVHQKDQSSDATPGPASSLTALLLIAVLLGPIYVPWKQKT	[342, 387]	45	KR	<<	0.768722
Q9P2V4	Q9P2V4_0	VPGEAFRPLGRLEQLWLPYNALSELNALMLRGL	[73, 106]	33	RR	RR	-0.0115921
Q9P2V4	Q9P2V4_1	CQGPELHPGVASIRSLLGGTALLRCGATGVPGPEMSW	[250, 287]	37	RK	RR	-0.397845
Q9P2V4	Q9P2V4_2	VIVQP	[473, 478]	5	RR	GK	0.76318
Q9P2V4	Q9P2V4_3	INEYFC	[617, 623]	6	RR	<<	-0.556933
Q9UBS4	Q9UBS4_0	GRDFYKILGVPRSASIKDI	[22, 41]	19	<>	KK	-0.135763
Q9UBS4	Q9UBS4_1	AYRKLALQLHPDRNPDDPQAQEKFQDLGAAYEVLSDSE	[43, 81]	38	KK	KR	-0.304201
Q9UBS4	Q9UBS4_2	QQDRNIPRGSDIIVDLEVTLEEVYAGNFVEVVRNKPVARQAP	[122, 164]	42	PR	GK	-0.131216
Q9UBS4	Q9UBS4_3	KCNCRQEMRTTQLGP	[167, 182]	15	KR	GR	-0.513289
Q9UBT3	Q9UBT3_0	GSQCLSDTDCNTRKFCLQPRDEKPFCATCRGL	[37, 69]	32	RK	RR	0.214269
Q9UBT3	Q9UBT3_1	SQGRKGQEGESCLRTFDCGPGLCCARHFWTKICKPVLLEGQVCS	[133, 177]	44	KK	RR	-0.49007
Q9UBT3	Q9UBT3_2	GHKDTAQAPEIFQRCDCGPGLLCRSQLTSNRQHARLRVCQKIEKL	[179, 224]	45	RR	<<	-0.173294
Q9UBU2	Q9UBU2_0	KLNSIKSSLGGETPGQAANRSAGMYQGLAFGGS	[33, 66]	33	<>	KK	0.453445
Q9UBU2	Q9UBU2_1	GKNLGQAYPCSSDKECEV	[68, 86]	18	KK	GR	0.214894
Q9UBU2	Q9UBU2_2	KGSHGLEIFQRCDCAKGLSCKVWKDATYSSKARLHVCQKI	[219, 259]	40	RK	<<	-0.604462
Q9UFP1	Q9UFP1_0	NSILVCAEEQGHRARVDRSRESPGGDLRHPGRV	[85, 118]	33	PR	RR	0.443449
Q9UIB8	Q9UIB8_0	RQGRIFPEGSCLNTFTKNPYAAS	[251, 274]	23	KR	KK	0.854239
Q9UIG4	Q9UIG4_0	PDDPWPAGPQPPENPWPPAPEVDNRPQEEPDLDPPREEYR	[96, 136]	40	PR	<<	-0.34875
Q9UIK5	Q9UIK5_0	LEESAREHHIPCPEHYNGFCMH	[253, 275]	22	NK	GK	0.486532
Q9UIK5	Q9UIK5_1	CPRSNRIHRQKQNTGHYSSDNTTRASTRLI	[344, 374]	30	RK	<<	-0.504034
Q9UJ94	Q9UJ94_0	GGNEGVRPWRAGATGLPPT	[111, 130]	19	RR	GK	-0.311995
Q9UJH8	Q9UJH8_0	ERRALFLQATPHQDIS	[124, 140]	16	PR	RR	-0.527038
Q9UJH8	Q9UJH8_1	FQEFRRAYEAARAAHLHPCEVALH	[269, 293]	24	PR	<<	0.249782
Q9UJQ1	Q9UJQ1_0	DRSQYKHMG	[271, 280]	9	PR	<<	-0.742922
Q9UK28	Q9UK28_0	KVLEAPSGALSLLDLFSTLCNDLVNSAQGFVSSTWTYYLQTDN	[137, 180]	43	KR	GK	-0.325989
Q9UK28	Q9UK28_1	AKIRVKTSSKAKVESEEPQDNDFLSCMS	[232, 260]	28	RK	RR	0.0627611
Q9UM44	Q9UM44_0	YANRTSLFYNEIQNGNASLFF	[87, 108]	21	PR	RR	-0.847973
Q9UM44	Q9UM44_1	VSLLDEGIYTCYVGTAIQVITNKVVLKVGVFLTPVMKYE	[110, 149]	39	RR	KR	-0.395771
Q9UM44	Q9UM44_2	GLWILVPSAILAAFLLIWSVKCCRAQLEA	[345, 374]	29	NK	RR	1.59318
Q9UM44	Q9UM44_3	SRHPADGAQQERCCVPPGERCPSAPDNGEENVPLS	[376, 411]	35	RR	GK	0.892735
Q9UQ72	Q9UQ72_0	QVMIEAQPPKVSE	[34, 47]	13	<>	GK	-0.576577
Q9UQ72	Q9UQ72_1	IFPSVTSYYSGENLDLSCFANSNPPAQYSWTIN	[243, 276]	33	PR	GK	0.778681
Q9UQ74	Q9UQ74_0	IYPSFTYYRSGEVLYLSCSADSNPPAQYSWTIN	[336, 369]	33	PR	GK	0.01843
Q9UQ74	Q9UQ74_1	IPVSLAIGI	[417, 426]	9	KR	<<	-0.0686667
Q9UQF0	Q9UQF0_0	ALDLLTAERGGTCLFLGEECCYYVNQSGIVTEKVKEIRDRIQ	[384, 426]	42	RR	RR	-0.845705
Q9UQF0	Q9UQF0_1	PLDRPASPRSDVNDIKGTPPEEISAAQPLLRPNSAGSS	[500, 538]	38	RR	<<	-0.112542
Q9Y215	Q9Y215_0	GKQGQKGDSGVMGPP	[236, 251]	15	KR	GK	-0.289111
Q9Y215	Q9Y215_1	VPVIFVVNNQEELERLNTQNAIAF	[315, 339]	24	PR	RR	-0.540162
Q9Y2B0	Q9Y2B0_0	RRSQDLHCGACRALVDELEWEIAQVDP	[20, 47]	27	<>	KK	-0.184781
Q9Y2B0	Q9Y2B0_1	TDLCDHALHISHDEL	[167, 182]	15	KR	<<	-0.243756
Q9Y2I2	Q9Y2I2_0	LRNMASLYGQLDTT	[236, 250]	14	PR	KK	-0.4941
Q9Y2I2	Q9Y2I2_1	LRDFFTVTDLRIRLLRPAVGEIFVDELHLARYFYAISDIKVR	[252, 294]	42	KK	GR	-0.226466
Q9Y2I2	Q9Y2I2_2	NYQ	[331, 334]	3	KK	GR	-0.166837
Q9Y320	Q9Y320_0	VTWIVEFFANWSNDCQSFAPIYADLSLKYNCTGLNF	[155, 191]	36	KR	GK	-0.303624
Q9Y320	Q9Y320_1	PQID	[232, 236]	4	RR	KK	-0.447033
Q9Y320	Q9Y320_2	GRAVSWTFSEENVIREFNLNELYQRA	[238, 264]	26	KK	KK	-0.288407
Q9Y320	Q9Y320_3	LSKAGDNIPEEQPVASTPTTVSDGEN	[266, 292]	26	KK	KK	2.17997
Q9Y320	Q9Y320_4	KDK	[293, 296]	3	NK	<<	0.0127333
Q9Y3A6	Q9Y3A6_0	KSRT	[225, 229]	4	KR	<<	-0.487425
Q9Y3B3	Q9Y3B3_0	TTTTRVGS	[216, 224]	8	KR	<<	0.358437
Q9Y3E2	Q9Y3E2_0	KTLGTP	[131, 137]	6	NK	<<	-0.104937
Q9Y3Q3	Q9Y3Q3_0	PISRAVHS	[209, 217]	8	KR	<<	0.9682
Q9Y426	Q9Y426_0	VDV	[428, 431]	3	PR	GR	0.822133
Q9Y426	Q9Y426_1	HKGGILRKGAKLFF	[621, 635]	14	KK	RR	-0.676314
Q9Y426	Q9Y426_2	RHQQKDPGMSQSHNDLVFLEQPEGS	[637, 662]	25	RR	RR	-0.667188
Q9Y426	Q9Y426_3	KGITLTRILN	[664, 674]	10	RR	KK	-0.231031
Q9Y426	Q9Y426_4	KLLSRHRNKNTMNGAPVEPCT	[675, 696]	21	NK	<<	-0.0297357
Q9Y6W8	Q9Y6W8_0	KYSSSVHDPNGEYMFMRAVNTA	[167, 189]	22	KK	KK	-0.776466
Q9Y6W8	Q9Y6W8_1	SRLTDVTL	[191, 199]	8	KK	<<	0.921138
W5XKT8	W5XKT8_0	VITQLKEAQACIPPCGLQEFA	[113, 134]	21	KK	RR	-0.22629
