# Supplementary material for: Discovery of Human Signaling Systems: Pairing Peptides to G Protein-Coupled Receptors
Source: Cell. 2019 Oct 31;179(4):895–908.e21. doi: 10.1016/j.cell.2019.10.010 (PMC6838683; doi:10.1016/j.cell.2019.10.010)
Supplement: Table S6. Peptide Screening Data, Related to Figure 4 [file mmc6.xlsx]

## Sheet: Description
Supplementary Table 6			Supporting Figure 4
Tab 1: Orphan GPCR responses in DMR assays
	Column A:		Peptide library reference number (NB: yellow cells denote peptides that are repeat hitters)
	Column B-V:		DMR responses for priority orphan GPCR targets
Tab 2: Orphan GPCR responses in SNAP-tag TR-FRET internalization assays
	Column A:		Peptide library reference number
	Column B-V:		Internalization responses for priority orphan GPCR targets
Tab 3: Orphan GPCR responses in b-arrestin recruitment (TANGO) assays
	Column A:		Peptide library reference number
	Column B-V:		b-arrestin recrruitment responses for priority orphan GPCR targets
	Column W-BP:		b-arrestin recrruitment responses for additional class A orphan GPCR targets
	Column BQ-CQ:		b-arrestin recrruitment responses for known peptide GPCR targets
Tab 4: Peptide GPCR control responses to endogenous ligands in b-arrestin recruitment (TANGO) assays
	Column A:		Peptide GPCR name
	Column B-E:		Endogenous ligand(s) included in peptide library
	Column F:		Confirmation of b-arrestin recruitment
	Column G:		Notes
Tab 5: Known peptide and peptide GPCR pairings from peptide library that were validated in b-arrestin recruitment (TANGO) assays
	Column A:		Peptide library reference number
	Column B:		Protein acccession
	Column C:		Protein name
	Column D:		Peptide name
	Column E:		UniProt peptide location
	Column F:		Sequence
	Column G:		Peptide novelty
	Column H:		Known GPCR target
	Column I:		Activity in b-arrestin recruitment assays
Tab 6: Repeat hitters from DMR assays and validation/identification of receptor target in b-arrestin recruitment (TANGO) assays
	Column A:		Peptide library reference number
	Column B:		Protein name
	Column C:		Peptide name
	Column D:		UniProt peptide location
	Column E:		Peptide novelty: new (not described before), variant (overlapping sequence with a known peptide), known (described before, can be paired or "orphan")
	Column F:		Known target(s) (IUPHAR)
	Column G:		Confirmation of known target in Tango assays

## Sheet: DMR Fold AUC
Peptide library reference number	BB3	GPR1	GPR3	GPR4	GPR15	GPR19	GPR25	GPR32	GPR37	GPR37L1	GPR39	GPR55	GPR68	GPR83	GPR135	GPR139	GPR151	GPR176	GPR182	P2RY8	P2RY10
1
2
3
4
5
6
7
8
9
10
11
12
13
14
15
16
17
18
19
20
21
22
23
24
25
26
27
28
29
30
31
32
33
34
35
36
37
38
39
40
41
42
43
44
45
46
47
48
49
50
51
52
53
54
55
56
57
58
59
60
61
62
63
64
65
66
67
68
69
70
71
72
73
74
75
76
77
78
79
80
81
82
83
84
85
86
87
88
89
90
91
92
93
94
95
96
97
98
99
100
101
102
103
104
105
106
107
108
109
110
111
112
113
114
115
116
117
118
119
120
121
122
123
124
125
126
127
128
129
130
131
132
133
134
135
136
137
138
139
140
141
142
143
144
145
146
147
148
149
150
151
152
153
154
155
156
157
158
159
160
161
162
163
164
165
166
167
168
169
170
171
172
173
174
175
176
177
178
179
180
181
182
183
184
185
186
187
188
189
190
191
192
193
194
195
196
197
198
199
200
201
202
203
204
205
206
207
208
209
210
211
212
213
214
215
216
217
218
Hits curated/crosschecked with realtime traces	5	3	1	0	2	5	5	1	0	9	0	2	16	6	1	4	1	2	3	1	1
NB: Yellow cells denote peptides that are repeat hitters

## Sheet: Internalization Fold AUC
Peptide library reference number	BB3	GPR1	GPR3	GPR4	GPR15	GPR19	GPR25	GPR32	GPR37	GPR37L1	GPR39	GPR55	GPR68	GPR83	GPR135	GPR139	GPR151	GPR176	GPR182	P2RY8	P2RY10
1
2
3
4
5
6
7
8
9
10
11
12
13
14
15
16
17
18
19
20
21
22
23
24
25
26
27
28
29
30
31
32
33
34
35
36
37
38
39
40
41
42
43
44
45
46
47
48
49
50
51
52
53
54
55
56
57
58
59
60
61
62
63
64
65
66
67
68
69
70
71
72
73
74
75
76
77
78
79
80
81
82
83
84
85
86
87
88
89
90
91
92
93
94
95
96
97
98
99
100
101
102
103
104
105
106
107
108
109
110
111
112
113
114
115
116
117
118
119
120
121
122
123
124
125
126
127
128
129
130
131
132
133
134
135
136
137
138
139
140
141
142
143
144
145
146
147
148
149
150
151
152
153
154
155
156
157
158
159
160
161
162
163
164
165
166
167
168
169
170
171
172
173
174
175
176
177
178
179
180
181
182
183
184
185
186
187
188
189
190
191
192
193
194
195
196
197
198
199
200
201
202
203
204
205
206
207
208
209
210
211
212
213
214
215
216
217
218
Curated hits	3	0	0	0	1	3	0	0	0	0	0	13	0	0	0	3	0	0	1	0	0

## Sheet: Tango fold change 
Peptide library reference number	BB3	GPR1	GPR3	GPR4	GPR15	GPR19	GPR25	GPR32	GPR37	GPR37L1	GPR39	GPR55	GPR68	GPR83	GPR135	GPR139	GPR151	GPR176	GPR182	P2RY8	P2RY10	GPR6	GPR12	GPR17	GPR18	GPR20	GPR21	GPR22	GPR26	GPR27	GPR31	GPR34	GPR35	GPR45	GPR50	GPR52	GPR61	GPR62	GPR63	GPR65	GPR75	GPR78	GPR82	GPR84	GPR85	GPR87	GPR88	GPR101	GPR119
1
2
3
4
5
6
7
8
9
10
11
12
13
14
15
16
17
18
19
20
21
22
23
24
25
26
27
28
29
30
31
32
33
34
35
36
37
38
39
40
41
42
43
44
45
46
47
48
49
50
51
52
53
54
55
56
57
58
59
60
61
62
63
64
65
66
67
68
69
70
71
72
73
74
75
76
77
78
79
80
81
82
83
84
85
86
87
88
89
90
91
92
93
94
95
96
97
98
99
100
101
102
103
104
105
106
107
108
109
110
111
112
113
114
115
116
117
118
119
120
121
122
123
124
125
126
127
128
129
130
131
132
133
134
135
136
137
138
139
140
141
142
143
144
145
146
147
148
149
150
151
152
153
154
155
156
157
158
159
160
161
162
163
164
165
166
167
168
169
170
171
172
173
174
175
176
177
178
179
180
181
182
183
184
185
186
187
188
189
190
191
192
193
194
195
196
197
198
199
200
201
202
203
204
205
206
207
208
209
210
211
212
213
214
215
216
217
218
	Known agonists (tested) blue is confirmed, green unconfirmed																						Known agonists (tested) blue is confirmed, green unconfirmed
	Known agonists (not tested)																						Known agonists (not tested)
Curated new hits	5	4	1	2	3	1	1	3	3	2	1	7	2	3	3	1	2	4	1	3	5	2	0	1	1	1	0	3	0	5	1	2	1	2	3	3	2	4	0	5	0	2	0	1	0	0	6	0	0
Priority Orphans = 57
Class A orphans = 100
Class A peptide receptors = 97
NB: known peptide-peptide GPCR pairings = 38
[truncated: 45 more columns]

## Sheet: Peptide GPCR controls
Peptide GPCR	Endogenous ligand(s) included in peptide library				Confirmed?	Notes
AVPR1A	Arg-vasopressin	Oxytocin			Yes
AVPR1B	Arg-vasopressin	Oxytocin			Yes
AVPR2	Arg-vasopressin	Oxytocin			Yes
HCTR2	Orexin-B				Yes
MC4R	ACTH	Beta-MSH	Alpha-MSH	Gamma-MSH	Yes
MLNR	Motilin				Yes
MRGPRX2					Not tested	Response with variants of known ligands (SST-14 and Cortistatin-17)
NMUR1	Neuromedin U-25	Neuromedin S-33			Yes
NMUR2	Neuromedin U-25	Neuromedin S-33			Yes
NPBW1	Neuropeptide B-23	Neuropeptide W-23			Yes
NPBW2	Neuropeptide B-23	Neuropeptide W-23			Yes
NPFF1	Neuropeptide NPVF; RFRP-3	Neuropeptide RFRP-1	Neuropeptide SF		Yes
NPFF2	Neuropeptide NPVF; RFRP-3	Neuropeptide RFRP-1	Neuropeptide SF		No
NPS	Neuropeptide S				No	Response with a variant of neuropeptide S
NPY1R	Neuropeptide Y (NPY)	Pancreatic hormone (PH)	Peptide YY (PYY)		Yes
NPY2R	Neuropeptide Y (NPY)	Pancreatic hormone (PH)	Peptide YY (PYY)		Yes
NPY4R	Neuropeptide Y (NPY)	Pancreatic hormone (PH)	Peptide YY (PYY)		No
NPY5R	Neuropeptide Y (NPY)	Pancreatic hormone (PH)	Peptide YY (PYY)		Yes
NTSR1	Neurotensin				Yes	Neurotensin not cyclized; weak activation in validation
NTSR2	Neurotensin				No	Neurotensin not cyclized
OPRD1	Dynorphin A	Beta-endorphin	Leu-enkephalin		No
OPRK1	Beta-neoendorphin	Dynorphin A	Beta-endorphin	Leu-enkephalin	Yes
OPRL1	Nociceptin/orphanin FQ				Yes
OPRM1	Dynorphin A	Beta-endorphin	Leu-enkephalin		Yes
OXTR	Oxytocin	Arg-vasopressin			Yes
PRRP	PrRP-31				Yes	No response in screen, small response in validation
SST2	SST-14, SRIF-14	Cortistatin-17			Yes
	21/27 receptors with confirmed peptide agonist-dependent b-arrestin recruitment
	4/27 known peptide-receptor interactions not validated in b-arrestin recruitment assay
	2/27 variant peptides promoted agonist-dependent b-arrestin recruitment
		Response
		No response

## Sheet: Known peptide-receptor pairs
Peptide library reference number	Protein Acccession	Protein Name	UniProt Peptide Location	Peptide Name	Sequence	Peptide Novelty	Target	Active at:
3	P20396	Pro-thyrotropin-releasing hormone	TRH (84-86)	Thyrotropin-releasing hormone	QHP	Known	Thyrotropin-releasing hormone receptors	Not tested
14	P01210	Proenkephalin-A	PENK (230-234)	Leu-enkephalin	YGGFL	Known	Opioid receptors	Inactive
29	Q9HCQ7	Pro-FMRFamide-related neuropeptide VF	NPVF (124-131)	Neuropeptide NPVF; RFRP-3	VPNLPQRF	Known	Neuropeptide FF receptors	NPFF1
35	P01019	Angiotensinogen	AGT (34-41)	Angiotensin II	DRVYIHPF	Known	AT1	Not tested
37	Q765I0	Urotensin-2B	UTS2B (112-119)	Urotensin-2B	ACFWKYCV	Known	UT receptor	Not tested
44	P01185	Vasopressin-neurophysin 2-copeptin	AVP (20-28)	Arg-vasopressin	CYFQNCPRG	Known	Oxytocin and vasopressin receptors	V1a V1b V2 OT
45	P01178	Oxytocin-neurophysin 1	OXT (21-28)	Oxytocin	CYIQNCPLG	Known	Oxytocin and vasopressin receptors	V1a V2 OT
46	P01213	Proenkephalin-B	PDYN (175-183)	Beta-neoendorphin	YGGFLRKYP	Known	Kappa receptor	Kappa
59	P08949	Neuromedin B	NMB (47-56)	Neuromedin B	GNLWATGHFM	Known	Bombesin receptors (BB1 and BB2)	Not tested
60	P01148	Progonadoliberin-1	GNRH1 (24-33)	Gonadoliberin-1	QHWSYGLRPG	Known	Gonadotrophin-releasing hormone receptors	Not tested
61	Q15726	Metastasis-suppressor KiSS-1	KISS1 (112-121)	Kisspeptin-10	YNWNSFGLRF	Known	Kisspeptin receptor	Not tested
62	P20366	Protachykinin-1	TAC1 (98-107)	Neurokinin A	HKTDSFVGLM	Known	Neurokinin receptors	Not tested
63	Q9UHF0	Tachykinin-3	TAC3 (81-90)	Neurokinin B	DMHDFFVGLM	Known	Neurokinin receptors	Not tested
73	P01042	Kininogen-1	KNG1 (376-389)	T-kinin (natural variant)	ISRPPGFSPFR	Known	Bradykinin receptors	Not tested
74	P01189	Pro-opiomelanocortin	POMC (77-87)	Melanotropin gamma; Gamma-MSH	YVMGHFRWDRF	Known	Melanocortin receptors	MC4R
75	O15130	Pro-FMRFamide-related neuropeptide FF	NPFF (66-76)	Neuropeptide SF	SQAFLFQPQRF	Known	Neuropeptide FF receptors	NPFF1
76	O95399	Urotensin-2	UTS2 (114-124)	Urotensin-2	ETPDCFWKYCV	Known	Urotensin receptor	Not tested
77	P20366	Protachykinin-1	TAC1 (58-68)	Substance P	RPKPQQFFGLM	Known	Neurokinin receptors	Not tested
86	Q9HCQ7	Pro-FMRFamide-related neuropeptide VF	NPVF (81-92)	Neuropeptide RFRP-1	MPHSFANLPLRF	Known	Neuropeptide FF receptors	NPFF1
92	Q9ULZ1	Apelin	APLN (65-77)	Apelin-13	QRPRLSHKGPMPF	Known	Apelin receptor	Not tested
93	P01189	Pro-opiomelanocortin	POMC (138-150)	Alpha-MSH (des-acetyl MSH)	SYSMEHFRWGKPV	Known	Melanocortin receptors	MC4R
94	P30990	Neurotensin/neuromedin N	NTS (151-163)	Neurotensin	QLYENKPRRPYIL	Known	Neurotensin receptors	NTSR1	Note: peptide not cyclized.
103	P61278	Somatostatin	SST (103-116)	SST-14, SRIF-14	AGCKNFFWKTFTSC	Known	Somatostatin receptors	SST2
118	P01350	Gastrin	GAST (76-92)	Gastrin-17	QGPWLEEEEEAYGWMDF	Known	Cholecystokinin receptors	Not tested
119	P01213	Proenkephalin-B	PDYN (207-223)	Dynorphin A	YGGFLRRIRPKLKWDNQ	Known	Opioid receptors	kappa
120	Q13519	Prepronociceptin	PNOC (130-146)	Nociceptin/orphanin FQ	FGGFTGARKSARKLANQ	Known	Opioid receptor (NOP)	NOP
121	O00230	Cortistatin	CORT (89-105)	Cortistatin-17	DRMPCRNFFWKTFSSCK	Known	Somatostatin receptors	SST2, MRGPRX2
126	P01189	Pro-opiomelanocortin	POMC (217-234)	Melanocyte-stimulating hormone beta, Beta-MSH	DEGPYRMEHFRWGSPPKD	Known	Melanocortin receptors	MC4R
131	P20382	Pro-MCH	MCH (147-165)	Melanin-concentrating hormone (MCH)	DFDMLRCMLGRVYRPCWQV	Known	Melanin-concentrating hormone receptors	Not tested
136	P0C0P6	Neuropeptide S	NPS (70-89)	Neuropeptide S	SFRNGVGTGMKKTSFQRAKS	Known	Neuropeptide S receptors	NPS
145	P12872	Promotilin	MLN (26-47)	Motilin	FVPIFTYGELQRMQEKERNKGQ	Known	Motilin receptor	MLNR
146	Q9UHG2	ProSAAS	PCSK1N (221-242)	PEN	AADHDVGSELPPEGVLGALLRV	Known	GPR83	GPR83
151	Q8N729	Neuropeptide W	NPW (33-55)	Neuropeptide W-23	WYKHVASPRYHTVGRAAGLLMGL	Known	Neuropeptide W/neuropeptide B receptors	NPBW1, NPBW2
152	Q8NG41	Neuropeptide B	NPB (25-47)	Neuropeptide B-23	WYKPAAGHSSYSVGRAAGLLSGL	Known	Neuropeptide W/neuropeptide B receptors	NPBW1
159	P48645	Neuromedin-U	NMU (142-166)	Neuromedin U-25	FRVDEEFQSPFASQSRGYFLFRPRN	Known	Neuromedin U receptors	NMUR1
167	P07492	Gastrin-releasing peptide	GRP (24-50)	Gastrin-releasing peptide (GRP)	VPLPAGGGTVLTKMYPRGNHWAVGHLM	Known	Bombesin receptors (BB1 and BB2)	Not tested
168	P18509	Pituitary adenylate cyclase-activating polypeptide	ADCYAP1 (132-158)	PACAP-27	HSDGIFTDSYSRYRKQMAVKKYLAAVL	Known	VIP and PACAP receptors	Not tested
170	Q9UBU3	Appetite-regulating hormone	GHRL (24-51)	Ghrelin-28	GSSFLSPEHQRVQQRKESKKPPAKLQPR	Known	Ghrelin receptors	Not tested
171	O43612	Orexin	HCRT (70-97)	Orexin-B	RSGPPGLQGRLQRLLQASGNHAAGILTM	Known	Orexin receptors	OX2
177	P22466	Galanin peptides	GAL (33-62)	Galanin	GWTLNSAGYLLGPHAVGNHRSFSDKNGLTS	Known	Galanin receptors	Not tested
182	P01189	Pro-opiomelanocortin	POMC (237-267)	Beta-endorphin	YGGFMTSEKSQTPLVTLFKNAIIKNAYKKGE	Known	Opioid receptors	kappa, mu
183	P81277	Prolactin-releasing peptide	PRLH (23-53)	PrRP-31	SRTHRHSMEIRTPDINPAWYASRGIRPVGRF	Known	PrRP receptor, neuropeptide FF receptors	PrRP
189	P0DMC3	Apelin receptor early endogenous ligand	APELA (23-54)	Apelin receptor early endogenous ligand	QRPVNLTMRRKLRKHNCLQRRCMPLHSRVPFP	Known	Apelin receptor	Not tested
194	P06307	Cholecystokinin	CCK (71-103)	CCK-33	KAPSGRMSIVKNLQNLDPSHRISDRDYMGWMDF	Known	Cholecystokinin receptors	Not tested
195	Q5H8A3	Neuromedin-S	NMS (109-141)	Neuromedin S	ILQRGSGTAAVDFTKKDHTATWGRPFFLFRPRN	Known	Neuromedin U receptors	NMUR1, NMUR2
199	P01303	Pro-neuropeptide Y	NPY (29-64)	Neuropeptide Y (NPY)	YPSKPDNPGEDAPAEDMARYYSALRHYINLITRQRY	Known	Neuropeptide Y receptors (Y1 Y2 Y4 Y5)	Y1 Y2 Y5
200	P01298	Pancreatic prohormone	PPY (30-65)	Pancreatic hormone (PH)	APLEPVYPGDNATPEQMAQYAADLRRYINMLTRPRY	Known	Neuropeptide Y receptors (Y1 Y2 Y4 Y5)	Y1 Y5
201	P10082	Peptide YY	PYY (29-64)	Peptide YY (PYY)	YPIKPEAPREDASPEELNRYYASLRHYLNLVTRQRY	Known	Neuropeptide Y receptors (Y1 Y2 Y5)	Y1 Y2 Y5
208	P01189	Pro-opiomelanocortin	POMC (138-176)	Corticotropin, ACTH	SYSMEHFRWGKPVGKKRRPVKVYPNGAEDESAEAFPLEF	Known	Melanocortin receptors	MC4R

## Sheet: Repeat hitters
Peptide library reference number	Protein Acccession	Protein Name	UniProt Peptide Location	Peptide Name	Peptide Novelty	Known target(s) (IUPHAR)	Confirmation of known target in Tango
31	P83859	Orexigenic neuropeptide QRFP	QRFP (126-133)	26RFa-8	Known	(QRFP receptor)	Not tested
103	P61278	Somatostatin	SST (103-116)	SST-14, SRIF-14	Known	Somatostatin receptors (SST1-5)	SST2
113	Q7TSB7; maNOG17778-51	Kisspeptin-1	Kiss1 (104-119)	Metastin_(37-52)	Variant	(Kisspeptin receptor)	Not tested
114	Q9H8J5	MANSC domain-containing protein 1	MANSC (415-431)		New	Unknown	-
116	P01270	Parathyroid hormone	PTH (26-42)	Parathyroid hormone_(-6-17)	Variant	(PTH receptors, PTH1 and 2)	Not tested
119	P01213	Proenkephalin-B	PDYN (207-223)	Dynorphin A	Known	Opioid receptors (delta, kappa, mu)	kappa, mu
121	O00230	Cortistatin	CORT (89-105)	Cortistatin-17	Known	Somatostatin receptors (SST1-5)	SST2
143	O35314; P16014; maNOG03189-8	Secretogranin-1	Chgb (511-532)		New	Unknown	-
145	P12872	Promotilin	MLN (26-47)	Motilin	Known	Motilin receptor	Motilin receptor
156	P08118	Beta-microseminoprotein	MSMB (91-114)		New	Unknown	-
158	P01210; P04094; P22005; maNOG03542-14;	Proenkephalin-A	PENK (210-234)	Peptide E	Known	(Opioid receptors)	kappa, mu
162	Q15846	Clusterin-like protein 1	CLUL1 (52-77)		New	Unknown	-
168	P18509	Pituitary adenylate cyclase-activating polypeptide	ADCYAP1 (132-158)	PACAP-27	Known	VIP and PACAP receptors (PAC1, VPAC1 and 2)	Not tested
175	Q6UXQ4	Uncharacterized protein C2orf66	C2orf66 (39-68)		New	Unknown	-
183	P81277	Prolactin-releasing peptide	PRLH (23-53)	PrRP-31	Known	PrRP receptor	PrRP
186	Q9BYJ0	Fibroblast growth factor-binding protein 2	FGFBP2 (192-223)		New	Unknown	-
189	P0DMC3	Apelin receptor early endogenous ligand	APELA (23-54)	Apelin receptor early endogenous ligand	Known	Apelin receptor	Not tested
191	Q6UXB2	C-X-C motif chemokine 17	CXCL17 (87-109)		New	Unknown	-
195	Q5H8A3	Neuromedin-S	NMS (109-141)	Neuromedin S	Known	Neuromedin U receptors (NMU1 and2)	NMUR1
199	P01303	Pro-neuropeptide Y	NPY (29-64)	Neuropeptide Y (NPY)	Known	Neuropeptide Y receptors (NPY1, 2, 4 and 5)	NPY1, NPY2, NPY5
204	Q16378	Proline-rich protein 4	PRR4 (97-134)		New	Unknown	-
216	Q8TAT8	Putative uncharacterized protein LOC644613	YK045 (55-98)		New	Unknown	-
