# Supplementary material for: Discovery of Human Signaling Systems: Pairing Peptides to G Protein-Coupled Receptors
Source: Cell. 2019 Oct 31;179(4):895–908.e21. doi: 10.1016/j.cell.2019.10.010 (PMC6838683; doi:10.1016/j.cell.2019.10.010)
Supplement: Table S7. Peptide-Receptor Validation and Variant Data, Related to Figures 4, 5, S4, S5, and S7 [file mmc7.xlsx]

## Sheet: Description
Supplementary Table 7			Supporting Figures 4-5, S4-5 and S7
Tab 1: Hit summary and classification			Summary of peptide validation data (tab 2) organized by peptide classification and by receptor.
Tab 2: Peptide validation data			This table contains all of the validated pairings from the peptide library screen, relating to Figure 6.
	Column A:		Receptor
	Column B:		Receptor UniProt accession
	Column C:		Receptor classification: orphan or known peptide receptor
	Column D:		Peptide library reference number
	Column E:		Peptide precursor UniProt accession
	Column F:		Protein name
	Column G:		UniProt peptide location
	Column H:		Peptide name
	Column I:		Peptide novelty: new (not described before), variant (overlapping sequence with a known peptide), known (described before, can be paired or "orphan")
	Column J:		Sequence
	Column K:		Assay
	Column L:		Emax
	Column M:		SEM
	Column N:		pEC50
	Column O:		SEM
	Column P:		n
	Column Q:		Comment
	Column R:		Closest human ortholog accession for (non-human) maNOG peptides
	Column S:		Secretion motif (annotated cellular location, signal peptide or non-human peptides)
	Column T:		Co-evolution between receptor and ligand precursor gene in % similarity of presence/absence of ortholog sequences across 313 species
	Column U:		Human ortholog sequence for maNOG peptides
	Column V:		Comment on rat/human differences
Tab 3: Peptide variant data			This table contains all of the peptide variant data, relating to Figure 7.
	Column A:		Receptor
	Column B:		Peptide library reference number
	Column C:		Peptide precursor UniProt accession
	Column D:		Protein name
	Column E:		UniProt peptide location
	Column F:		Peptide name
	Column G:		Sequence
	Column H:		Modification(s)
	Column I:		Length
	Column J-N		DMR assay data
	Column O-S		Internalization assay data
	Column T-X		IP1 assay data
	Column Y-AC		cAMP accumulation assay data
	Column AD-AH		b-arrestin recruitment (TANGO) assay data
	Column AI-AM		b-arrestin recruitment (PathHunter) assay data
	Column AN-AR		Calcium mobilization assay data
	Column AS-AW		GloSensor cAMP assay data
Tab 4: Allosteric parameters			This table contains allosteric parameters (Log(ab/KB)) for the identified GPR68 ligands
	Column A:		Replicate number
	Column B:		Ogerin (GPR68 PAM reference compound control), fold difference relative to ogerin
	Column C:		Peptide 128
	Column D:		Peptide 139
	Column E:		Peptide 148

## Sheet: Hit summary and classification
Receptor hits (also in peptide validation tab)
										Total
Priority orphans	BB3	GPR15	GPR1	GPR55	GPR68	GPR139	GPR176			7
# hits	4	1	4	5	3	2	2			21
new	0	0	0	4	0	0	1			5
variant	1	1	1	0	3	0	0			6
known	3	0	3	1	0	2	1			10
Class A orphans	GPR17	GPR161	GPR183	MAS1						4
# hits	1	1	1	4						7
new	1	0	0	1						2
variant	0	0	0	1						1
known	0	1	1	3						5
Class A Peptide	MC4R	MLNR	MRGPRX2	NPFF1	NPSR	NPY5R	OPRD1	OPRK1	NOP (OPRL1)	9
# hits	2	1	6	3	1	6	2	2	1	24
new	0	0	2	1	0	1	0	0	1	5
variant	1	0	1	2	1	1	2	0	0	8
known	1	1	3	0	0	4	0	2	0	11
New peptide - orphan receptor pair	5
New peptide variant - orphan receptor	6
Known peptide - orphan receptor	10
Confirmed peptide pairings for orphans	4	PEN/GPR83, GPR15L/GPR15, aMSH and ACTH/GPR139, chemerin/GPR1
Unconfirmed peptide pairings for orphans	4	adropin/GPR19, prosaptide and HA/GPR37, prosaptide/GPR37L1, galanin/GPR151
Confirmed lipid pairings for orphans	2	LPI/GPR55, LPS/P2RY10
Unconfirmed lipid pairings for orphans	2	RvD1/GPR32, LPA/P2RY10
New peptide - peptide receptor pair	5
New peptide variant - peptide receptor	8
Known peptide - new peptide receptor	11
New peptide – unknown target	8

## Sheet: Peptide validation data
Receptor	Receptor accession	Receptor Classification	Peptide library reference number	Peptide Accession	Protein Name	UniProt Peptide Location	Peptide Name	Peptide Novelty	Sequence	Assay	Emax	SEM	pEC50	SEM	n	Comment	Closest human ortholog for maNOG peptides	Secretion	Co-Evolution	Human ortholog sequence for maNOG peptides	Comment on rat/human differences
GPR15	P49685	Orphan	64	Q6UWK7	Protein GPR15L (previously C10orf99)	GPR15L (71-81)	GPR15L_(47-57)	Variant	LWVVPGALPQV	DMR (peak)	197.333	4.2881	6.835	0.0894949	3	C-terminal truncation of GPR15L	Q6UWK7	Signal peptide	91
GPR15	P49685	Orphan	64	Q6UWK7	Protein GPR15L (previously C10orf99)	GPR15L (71-81)	GPR15L_(47-57)	Variant	LWVVPGALPQV	Internalization (AUC)	45.7567	1.52066	5.00067	0.0994423	3	C-terminal truncation of GPR15L	Q6UWK7	Signal peptide	91
GPR15	P49685	Orphan	64	Q6UWK7	Protein GPR15L (previously C10orf99)	GPR15L (71-81)	GPR15L_(47-57)	Variant	LWVVPGALPQV	cAMP (% FSK)	29.215	1.06894	6.7175	0.127024	4	C-terminal truncation of GPR15L	Q6UWK7	Signal peptide	91
GPR15	P49685	Orphan	64	Q6UWK7	Protein GPR15L (previously C10orf99)	GPR15L (71-81)	GPR15L_(47-57)	Variant	LWVVPGALPQV	Tango (fold over basal)	4.521	2.354	5.0725	0.274694	4	C-terminal truncation of GPR15L	Q6UWK7	Signal peptide	91
BB3	P32247	Orphan	59	P08949	Neuromedin B	NMB (47-56)	Neuromedin B	Known	GNLWATGHFM	DMR (peak)	183.2	3.726	7.434	0.080206	3	Known BB1 and BB2 agonist	P08949	Signal peptide	93.25
BB3	P32247	Orphan	59	P08949	Neuromedin B	NMB (47-56)	Neuromedin B	Known	GNLWATGHFM	Internalization (AUC)	26.3667	5.20568	5.71333	0.0254973	3	Known BB1 and BB2 agonist	P08949	Signal peptide	93.25
BB3	P32247	Orphan	59	P08949	Neuromedin B	NMB (47-56)	Neuromedin B	Known	GNLWATGHFM	IP1 (nM)	81.02	16.7551	6.38925	0.41972	4	Known BB1 and BB2 agonist	P08949	Signal peptide	93.25
BB3	P32247	Orphan	59	P08949	Neuromedin B	NMB (47-56)	Neuromedin B	Known	GNLWATGHFM	Tango (fold over basal)	4.989	0.696	5.67	0.176024	3	Known BB1 and BB2 agonist	P08949	Signal peptide	93.25
BB3	P32247	Orphan	67	P48645	Neuromedin-U	NMU (104-114)	Neuromedin U pre-pro_(1-11)	Variant	FLFHYSKTQKL	DMR (peak)	199.433	33.664	5.63767	0.162958	3	-	P48645	Signal peptide	94.21
BB3	P32247	Orphan	67	P48645	Neuromedin-U	NMU (104-114)	Neuromedin U pre-pro_(1-11)	Variant	FLFHYSKTQKL	Internalization (AUC)	14.6083	2.69505	4.496	0.104403	3	-	P48645	Signal peptide	94.21
BB3	P32247	Orphan	67	P48645	Neuromedin-U	NMU (104-114)	Neuromedin U pre-pro_(1-11)	Variant	FLFHYSKTQKL	IP1 (nM)	62.09	9.80047	5.662	0.356761	4	-	P48645	Signal peptide	94.21
BB3	P32247	Orphan	158	P01210	Proenkephalin-A	PENK (210-234)	Peptide E	Known	YGGFMRRVGRPEWWMDYQKRYGGFL	DMR (peak)	n.d.	-	4.14167	0.475363	3	Response >1uM	P01210	Signal peptide	96.14
BB3	P32247	Orphan	158	P01210	Proenkephalin-A	PENK (210-234)	Peptide E	Known	YGGFMRRVGRPEWWMDYQKRYGGFL	Internalization (AUC)	16.0333	1.48038	5.42533	0.125953	3	-	P01210	Signal peptide	96.14
BB3	P32247	Orphan	158	P01210	Proenkephalin-A	PENK (210-234)	Peptide E	Known	YGGFMRRVGRPEWWMDYQKRYGGFL	IP1 (nM)	164.025	145.175	5.168	0.377	2	-	P01210	Signal peptide	96.14
BB3	P32247	Orphan	158	P01210	Proenkephalin-A	PENK (210-234)	Peptide E	Known	YGGFMRRVGRPEWWMDYQKRYGGFL	Tango (fold over basal)	n.d.	-	4.02567	0.142591	3	Response >1uM	P01210	Signal peptide	96.14
BB3	P32247	Orphan	167	P07492	Gastrin-releasing peptide	GRP (24-50)	Gastrin-releasing peptide (GRP)	Known	VPLPAGGGTVLTKMYPRGNHWAVGHLM	DMR (peak)	290.6	8.00521	5.69233	0.0808318	3	Known BB1 and BB2 agonist	P07492	Signal peptide	93.57
BB3	P32247	Orphan	167	P07492	Gastrin-releasing peptide	GRP (24-50)	Gastrin-releasing peptide (GRP)	Known	VPLPAGGGTVLTKMYPRGNHWAVGHLM	Internalization (AUC)	21.65	3.22392	4.83133	0.0956196	3	Known BB1 and BB2 agonist	P07492	Signal peptide	93.57
BB3	P32247	Orphan	167	P07492	Gastrin-releasing peptide	GRP (24-50)	Gastrin-releasing peptide (GRP)	Known	VPLPAGGGTVLTKMYPRGNHWAVGHLM	IP1 (nM)	60.9633	17.262	6.34933	0.940311	3	Known BB1 and BB2 agonist	P07492	Signal peptide	93.57
BB3	P32247	Orphan	167	P07492	Gastrin-releasing peptide	GRP (24-50)	Gastrin-releasing peptide (GRP)	Known	VPLPAGGGTVLTKMYPRGNHWAVGHLM	Tango (fold over basal)	n.d.	-	4.355	0.058321	3	Known BB1 and BB2 agonist; response >1uM	P07492	Signal peptide	93.57
GPR55	Q9Y2T6	Orphan	114	Q9H8J5	MANSC domain-containing protein 1	MANSC (415-431)		New	KRYSRLDYLINGIYVDI	DMR (AUC)	619843	272353	5.5095	0.297927	4	Response >1uM	Q9H8J5	Signal peptide	94.86
GPR55	Q9Y2T6	Orphan	114	Q9H8J5	MANSC domain-containing protein 1	MANSC (415-431)		New	KRYSRLDYLINGIYVDI	Internalization (AUC)	46.935	3.05641	4.8655	0.143151	4	Response >1uM	Q9H8J5	Signal peptide	94.86
GPR55	Q9Y2T6	Orphan	114	Q9H8J5	MANSC domain-containing protein 1	MANSC (415-431)		New	KRYSRLDYLINGIYVDI	Tango (fold over basal)	n.d.	-	n.d.	-	3	No response	Q9H8J5	Signal peptide	94.86
GPR55	Q9Y2T6	Orphan	143	O35314; P16014; maNOG03189-8	Secretogranin-1	Chgb (511-532)		New	KRLGALFNPYFDPLQWKNSDFE	DMR (AUC)	555860	126067	5.615	0.0697173	4	-	P05060	Signal peptide	93.89	KRLGELFNPYYDPLQWKSSHFE	4 aa difference to rat; lost cleavage site in human
GPR55	Q9Y2T6	Orphan	143	O35314; P16014; maNOG03189-8	Secretogranin-1	Chgb (511-532)		New	KRLGALFNPYFDPLQWKNSDFE	Internalization (AUC)	39.4633	2.53351	5.32833	0.0364067	3	-	P05060	Signal peptide	93.89	KRLGELFNPYYDPLQWKSSHFE	4 aa difference to rat; lost cleavage site in human
GPR55	Q9Y2T6	Orphan	143	O35314; P16014; maNOG03189-8	Secretogranin-1	Chgb (511-532)		New	KRLGALFNPYFDPLQWKNSDFE	Tango (fold over basal)	n.d.	-	n.d.	-	3	No response	P05060	Signal peptide	93.89	KRLGELFNPYYDPLQWKSSHFE	4 aa difference to rat; lost cleavage site in human
GPR55	Q9Y2T6	Orphan	156	P08118	Beta-microseminoprotein	MSMB (91-114)		New	EDCKYIVVEKKDPKKTCSVSEWII	DMR (AUC)	169875	71949	6.653	1.433	1	Data from single experiment	P08118	Signal peptide	92.6
GPR55	Q9Y2T6	Orphan	156	P08118	Beta-microseminoprotein	MSMB (91-114)		New	EDCKYIVVEKKDPKKTCSVSEWII	Internalization (AUC)	37.6	4.571	5.568	0.1904	1	Data from single experiment	P08118	Signal peptide	92.6
GPR55	Q9Y2T6	Orphan	156	P08118	Beta-microseminoprotein	MSMB (91-114)		New	EDCKYIVVEKKDPKKTCSVSEWII	Tango (fold over basal)	n.d.	-	n.d.	-	3	No response	P08118	Signal peptide	92.6
GPR55	Q9Y2T6	Orphan	162	Q15846	Clusterin-like protein 1	CLUL1 (52-77)		New	ALTGIKQMKIMMERKEKEHTNLMSTL	DMR (AUC)	291228	51973	6.739	0.156107	3	-	Q15846	Signal peptide	95.5
GPR55	Q9Y2T6	Orphan	162	Q15846	Clusterin-like protein 1	CLUL1 (52-77)		New	ALTGIKQMKIMMERKEKEHTNLMSTL	Internalization (AUC)	33.0667	5.31122	6.26633	0.266912	3	-	Q15846	Signal peptide	95.5
GPR55	Q9Y2T6	Orphan	162	Q15846	Clusterin-like protein 1	CLUL1 (52-77)		New	ALTGIKQMKIMMERKEKEHTNLMSTL	Tango (fold over basal)	n.d.	-	n.d.	-	3	No response	Q15846	Signal peptide	95.5
GPR55	Q9Y2T6	Orphan	168	P18509	Pituitary adenylate cyclase-activating polypeptide	ADCYAP1 (132-158)	PACAP-27	Known	HSDGIFTDSYSRYRKQMAVKKYLAAVL	DMR (AUC)	312490	17626.4	10.2477	0.246769	4	Known VIP and PACAP receptor agonist	P18509	Signal peptide	92.93
GPR55	Q9Y2T6	Orphan	168	P18509	Pituitary adenylate cyclase-activating polypeptide	ADCYAP1 (132-158)	PACAP-27	Known	HSDGIFTDSYSRYRKQMAVKKYLAAVL	Internalization (AUC)	32.3875	4.08049	9.51175	0.071195	4	Known VIP and PACAP receptor agonist	P18509	Signal peptide	92.93
GPR55	Q9Y2T6	Orphan	168	P18509	Pituitary adenylate cyclase-activating polypeptide	ADCYAP1 (132-158)	PACAP-27	Known	HSDGIFTDSYSRYRKQMAVKKYLAAVL	Tango (fold over basal)	n.d.	-	n.d.	-	3	No response	P18509	Signal peptide	92.93
GPR55	Q9Y2T6	Orphan	213	Q08648	Sperm-associated antigen 11B	SPAG11B (61-103)		New	DLLPPRTPPYQVHISHREARGPSFRICVDFLGPRWARGCSTGN	DMR (AUC)	2909155	1.35381e+06	4.7585	0.101047	4	Response >1uM	Q08648	Signal peptide	92.93
GPR55	Q9Y2T6	Orphan	213	Q08648	Sperm-associated antigen 11B	SPAG11B (61-103)		New	DLLPPRTPPYQVHISHREARGPSFRICVDFLGPRWARGCSTGN	Internalization (AUC)	22.7333	1.05047	5.68933	0.0834792	3	-	Q08648	Signal peptide	92.93
GPR55	Q9Y2T6	Orphan	213	Q08648	Sperm-associated antigen 11B	SPAG11B (61-103)		New	DLLPPRTPPYQVHISHREARGPSFRICVDFLGPRWARGCSTGN	Tango (fold over basal)	n.d.	-	n.d.	-	3	No response	Q08648	Signal peptide	92.93
GPR68	Q15743	Orphan	128	P61366	Osteocrin	OSTN (115-133)	Osteocrin_(33-50)	Variant	RFGIPMDRIGRNRLSNSRG	DMR (AUC)	893047	78249.2	6.13733	0.0422111	3	-	P61366	Signal peptide	93.57
GPR68	Q15743	Orphan	128	P61366	Osteocrin	OSTN (115-133)	Osteocrin_(33-50)	Variant	RFGIPMDRIGRNRLSNSRG	Internalization (AUC)	8.29033	0.482794	n.d.	-	3	Response >1uM	P61366	Signal peptide	93.57
GPR68	Q15743	Orphan	128	P61366	Osteocrin	OSTN (115-133)	Osteocrin_(33-50)	Variant	RFGIPMDRIGRNRLSNSRG	Ca2+ mobilization (% iono)	34.53	2.907	6.42	0.1997	3	Note: data from resynthesized peptide	P61366	Signal peptide	93.57
GPR68	Q15743	Orphan	128	P61366	Osteocrin	OSTN (115-133)	Osteocrin_(33-50)	Variant	RFGIPMDRIGRNRLSNSRG	cAMP (fold over basal, pH 7.4)	39.11	25.04	5.268	0.539	3	Tested as PAM (see Allosteric parameters tab), data from resynthesized peptide	P61366	Signal peptide	93.57
GPR68	Q15743	Orphan	128	P61366	Osteocrin	OSTN (115-133)	Osteocrin_(33-50)	Variant	RFGIPMDRIGRNRLSNSRG	Tango (fold over basal)	n.d.	-	n.d.	-	3	No response	P61366	Signal peptide	93.57
GPR68	Q15743	Orphan	139	Q16568	Cocaine- and amphetamine-regulated protein	CARTPT (76-96)	CART(42-89)_(9-28)	Variant	YGQVPMCDAGEQCAVRKGARI	DMR (AUC)	944453	133693	5.97933	0.0758075	3	-	Q16568	Signal peptide	92.6
GPR68	Q15743	Orphan	139	Q16568	Cocaine- and amphetamine-regulated protein	CARTPT (76-96)	CART(42-89)_(9-28)	Variant	YGQVPMCDAGEQCAVRKGARI	Internalization (AUC)	9.39533	0.496022	5.44967	0.645007	3	-	Q16568	Signal peptide	92.6
GPR68	Q15743	Orphan	139	Q16568	Cocaine- and amphetamine-regulated protein	CARTPT (76-96)	CART(42-89)_(9-28)	Variant	YGQVPMCDAGEQCAVRKGARI	Ca2+ mobilization (% iono)	79.31	6.485	5.479	0.1122	3	Note: data from resynthesized peptide	Q16568	Signal peptide	92.6
GPR68	Q15743	Orphan	139	Q16568	Cocaine- and amphetamine-regulated protein	CARTPT (76-96)	CART(42-89)_(9-28)	Variant	YGQVPMCDAGEQCAVRKGARI	cAMP (fold over basal, pH 7.4)	25.17	18.74	5.339	0.5787	4	Tested as PAM (see Allosteric parameters tab), data from resynthesized peptide	Q16568	Signal peptide	92.6
GPR68	Q15743	Orphan	139	Q16568	Cocaine- and amphetamine-regulated protein	CARTPT (76-96)	CART(42-89)_(9-28)	Variant	YGQVPMCDAGEQCAVRKGARI	Tango (fold over basal)	n.d.	-	n.d.	-	3	No response	Q16568	Signal peptide	92.6
GPR68	Q15743	Orphan	148	P01194; maNOG12352-33	Pro-opiomelanocortin	Pomc (141-162)	Corticotropin_(17-40); Includes: Corticotropin-like Intermediate Peptide (CLIP)	Variant	RRPVKVYPNVAENESAEAFPLEF	DMR (AUC)	781397	63291.9	5.88533	0.136253	3	-	P20396	Signal peptide	95.5	RRPVKVYPNGAEDESAEAFPLEF	1 aa difference to rat
GPR68	Q15743	Orphan	148	P01194; maNOG12352-33	Pro-opiomelanocortin	Pomc (141-162)	Corticotropin_(17-40); Includes: Corticotropin-like Intermediate Peptide (CLIP)	Variant	RRPVKVYPNVAENESAEAFPLEF	Internalization (AUC)	4.681	0.586898	n.d.	-	3	Response >1uM	P01189	Signal peptide	95.5	RRPVKVYPNGAEDESAEAFPLEF	1 aa difference to rat
GPR68	Q15743	Orphan	148	P01194; maNOG12352-33	Pro-opiomelanocortin	Pomc (141-162)	Corticotropin_(17-40); Includes: Corticotropin-like Intermediate Peptide (CLIP)	Variant	RRPVKVYPNVAENESAEAFPLEF	Ca2+ mobilization (% iono)	63.26	4.126	5.741	0.1029	3	Note: data from resynthesized peptide	P01189	Signal peptide	95.5	RRPVKVYPNGAEDESAEAFPLEF	1 aa difference to rat
GPR68	Q15743	Orphan	148	P01194; maNOG12352-33	Pro-opiomelanocortin	Pomc (141-162)	Corticotropin_(17-40); Includes: Corticotropin-like Intermediate Peptide (CLIP)	Variant	RRPVKVYPNVAENESAEAFPLEF	cAMP (fold over basal, pH 7.4)	24.21	34.53	5.127	1.093	4	Tested as PAM (see Allosteric parameters tab), data from resynthesized peptide	P01189	Signal peptide	95.5	RRPVKVYPNGAEDESAEAFPLEF	1 aa difference to rat
GPR68	Q15743	Orphan	148	P01194; maNOG12352-33	Pro-opiomelanocortin	Pomc (141-162)	Corticotropin_(17-40); Includes: Corticotropin-like Intermediate Peptide (CLIP)	Variant	RRPVKVYPNVAENESAEAFPLEF	Tango (fold over basal)	n.d.	-	n.d.	-	3	No response	P01189	Signal peptide	95.5	RRPVKVYPNGAEDESAEAFPLEF	1 aa difference to rat
GPR1	P46091	Orphan	118	P01350	Gastrin	GAST (76-92)	Gastrin-17	Known	QGPWLEEEEEAYGWMDF	Tango (fold over basal)	9.80433	0.976274	3.99033	0.145081	3	Response >1uM, known CCK receptor agonist	P01350	Signal peptide	91
GPR1	P46091	Orphan	118	P01350	Gastrin	GAST (76-92)	Gastrin-17	Known	QGPWLEEEEEAYGWMDF	PathHunter (fold over basal)	3.52	0.111485	5.239	0.154039	3	Known CCK receptor agonist	P01350	Signal peptide	91
GPR1	P46091	Orphan	118	P01350	Gastrin	GAST (76-92)	Gastrin-17	Known	QGPWLEEEEEAYGWMDF	DMR (AUC)	n.d.	-	n.d.	-	3	No response; known CCK receptor agonist	P01350	Signal peptide	91
GPR1	P46091	Orphan	118	P01350	Gastrin	GAST (76-92)	Gastrin-17	Known	QGPWLEEEEEAYGWMDF	Internalization (AUC)	n.d.	-	n.d.	-	3	No response; known CCK receptor agonist	P01350	Signal peptide	91
GPR1	P46091	Orphan	141	P61366	Osteocrin	OSTN (81-102)	Processed Osteocrin_(-2-19)	Variant	KRSFSGFGSPLDRLSAGSVDHK	Tango (fold over basal)	14.43	1.91439	5.60433	0.147375	3	-	P61366	Signal peptide	94.86
GPR1	P46091	Orphan	141	P61366	Osteocrin	OSTN (81-102)	Processed Osteocrin_(-2-19)	Variant	KRSFSGFGSPLDRLSAGSVDHK	PathHunter (fold over basal)	8.002	0.0506853	6.18033	0.089126	3	-	P61366	Signal peptide	94.86
GPR1	P46091	Orphan	141	P61366	Osteocrin	OSTN (81-102)	Processed Osteocrin_(-2-19)	Variant	KRSFSGFGSPLDRLSAGSVDHK	DMR (AUC)	n.d.	-	n.d.	-	3	No response	P61366	Signal peptide	94.86
GPR1	P46091	Orphan	141	P61366	Osteocrin	OSTN (81-102)	Processed Osteocrin_(-2-19)	Variant	KRSFSGFGSPLDRLSAGSVDHK	Internalization (AUC)	n.d.	-	n.d.	-	3	No response	P61366	Signal peptide	94.86
GPR1	P46091	Orphan	167	P07492	Gastrin-releasing peptide	GRP (24-50)	Gastrin-releasing peptide (GRP)	Known	VPLPAGGGTVLTKMYPRGNHWAVGHLM	Tango (fold over basal)	17.3567	4.93861	5.25867	0.171107	3	-	P07492	Signal peptide	91.96
GPR1	P46091	Orphan	167	P07492	Gastrin-releasing peptide	GRP (24-50)	Gastrin-releasing peptide (GRP)	Known	VPLPAGGGTVLTKMYPRGNHWAVGHLM	PathHunter (fold over basal)	4.13633	0.13067	6.403	0.0773585	3	-	P07492	Signal peptide	91.96
GPR1	P46091	Orphan	167	P07492	Gastrin-releasing peptide	GRP (24-50)	Gastrin-releasing peptide (GRP)	Known	VPLPAGGGTVLTKMYPRGNHWAVGHLM	DMR (AUC)	n.d.	-	n.d.	-	3	No response	P07492	Signal peptide	91.96
GPR1	P46091	Orphan	167	P07492	Gastrin-releasing peptide	GRP (24-50)	Gastrin-releasing peptide (GRP)	Known	VPLPAGGGTVLTKMYPRGNHWAVGHLM	Internalization (AUC)	n.d.	-	n.d.	-	3	No response	P07492	Signal peptide	91.96
GPR1	P46091	Orphan	194	P06307	Cholecystokinin	CCK (71-103)	CCK-33	Known	KAPSGRMSIVKNLQNLDPSHRISDRDYMGWMDF	Tango (fold over basal)	14.9967	1.78572	5.27833	0.0933351	3	Known CCK receptor agonist	P06307	Signal peptide	95.5
GPR1	P46091	Orphan	194	P06307	Cholecystokinin	CCK (71-103)	CCK-33	Known	KAPSGRMSIVKNLQNLDPSHRISDRDYMGWMDF	PathHunter (fold over basal)	5.65333	0.666359	8.01367	0.0433487	3	Known CCK receptor agonist	P07492	Signal peptide	95.5
GPR1	P46091	Orphan	194	P06307	Cholecystokinin	CCK (71-103)	CCK-33	Known	KAPSGRMSIVKNLQNLDPSHRISDRDYMGWMDF	DMR (AUC)	n.d.	-	n.d.	-	3	No response; Known CCK receptor agonist	P06307	Signal peptide	95.5
GPR1	P46091	Orphan	194	P06307	Cholecystokinin	CCK (71-103)	CCK-33	Known	KAPSGRMSIVKNLQNLDPSHRISDRDYMGWMDF	Internalization (AUC)	n.d.	-	n.d.	-	3	No response; Known CCK receptor agonist	P06307	Signal peptide	95.5
GPR139	Q6DWJ6	Orphan	93	P01189	Pro-opiomelanocortin	POMC (138-150)	Alpha-MSH (des-acetyl MSH)	Known	SYSMEHFRWGKPV	DMR (peak)	39.492	18.1388	7.443	0.272397	3	Proposed GPR139 agonist; known melanocortin receptor agonist	P01189	Signal peptide	93.57
GPR139	Q6DWJ6	Orphan	93	P01189	Pro-opiomelanocortin	POMC (138-150)	Alpha-MSH (des-acetyl MSH)	Known	SYSMEHFRWGKPV	Internalization (AUC)	2.891	0.334	7.072	0.4247	1	Data from single experiment	P01189	Signal peptide	93.57
GPR139	Q6DWJ6	Orphan	93	P01189	Pro-opiomelanocortin	POMC (138-150)	Alpha-MSH (des-acetyl MSH)	Known	SYSMEHFRWGKPV	IP1 (nM)	60.82	16.19	4.99667	0.248611	3	-	P01189	Signal peptide	93.57
GPR139	Q6DWJ6	Orphan	93	P01189	Pro-opiomelanocortin	POMC (138-150)	Alpha-MSH (des-acetyl MSH)	Known	SYSMEHFRWGKPV	Tango (fold over basal)	n.d.	-	n.d.	-	4	No response	P01189	Signal peptide	93.57
GPR139	Q6DWJ6	Orphan	208	P01189	Pro-opiomelanocortin	POMC (138-176)	Corticotropin, ACTH	Known	SYSMEHFRWGKPVGKKRRPVKVYPNGAEDESAEAFPLEF	DMR (peak)	50.7733	21.9912	7.17967	0.197057	3	Known melanocortin receptor agonist	P01189	Signal peptide	93.57
GPR139	Q6DWJ6	Orphan	208	P01189	Pro-opiomelanocortin	POMC (138-176)	Corticotropin, ACTH	Known	SYSMEHFRWGKPVGKKRRPVKVYPNGAEDESAEAFPLEF	Internalization (AUC)	4.612	0.3457	6.954	0.2245	1	Data from single experiment	P01189	Signal peptide	93.57
GPR139	Q6DWJ6	Orphan	208	P01189	Pro-opiomelanocortin	POMC (138-176)	Corticotropin, ACTH	Known	SYSMEHFRWGKPVGKKRRPVKVYPNGAEDESAEAFPLEF	IP1 (nM)	24.1073	14.7175	5.94133	0.496437	3	-	P01189	Signal peptide	93.57
GPR139	Q6DWJ6	Orphan	208	P01189	Pro-opiomelanocortin	POMC (138-176)	Corticotropin, ACTH	Known	SYSMEHFRWGKPVGKKRRPVKVYPNGAEDESAEAFPLEF	Tango (fold over basal)	n.d.	-	n.d.	-	2	No response	P01189	Signal peptide	93.57
GPR176	Q14439	Orphan	32	P05408	Neuroendocrine protein 7B2	SCG5 (181-188)		New	RSVNPYLQ	DMR (AUC)	n.d.	-	n.d.	-	2	No response	P05408	Signal peptide	96.78	RSVNPYLQ	Identical
GPR176	Q14439	Orphan	32	P05408	Neuroendocrine protein 7B2	SCG5 (181-188)		New	RSVNPYLQ	Internalization (AUC)	n.d.	-	n.d.	-	4	No response	P05408	Signal peptide	96.78	RSVNPYLQ	Identical
GPR176	Q14439	Orphan	32	P05408	Neuroendocrine protein 7B2	SCG5 (181-188)		New	RSVNPYLQ	Tango (fold over basal)	2.30333	0.184104	5.81867	0.248811	3	-	P05408	Signal peptide	96.78	RSVNPYLQ	Identical
GPR176	Q14439	Orphan	208	P01189	Pro-opiomelanocortin	POMC (138-176)	Corticotropin, ACTH	Known	SYSMEHFRWGKPVGKKRRPVKVYPNGAEDESAEAFPLEF	DMR (AUC)	n.d.	-	n.d.	-	2	No response	P01189	Signal peptide	95.82
GPR176	Q14439	Orphan	208	P01189	Pro-opiomelanocortin	POMC (138-176)	Corticotropin, ACTH	Known	SYSMEHFRWGKPVGKKRRPVKVYPNGAEDESAEAFPLEF	Internalization (AUC)	n.d.	-	n.d.	-	2	No response	P01189	Signal peptide	95.82
GPR176	Q14439	Orphan	208	P01189	Pro-opiomelanocortin	POMC (138-176)	Corticotropin, ACTH	Known	SYSMEHFRWGKPVGKKRRPVKVYPNGAEDESAEAFPLEF	Tango (fold over basal)	8.026	5.99016	5.06	0.647566	3	Response >1uM	P01189	Signal peptide	95.82
MAS1	P04201	Orphan	103	P61278	Somatostatin	SST (103-116)	SST-14, SRIF-14	Known	AGCKNFFWKTFTSC	Tango (fold over basal)	n.d.	-	4.3325	1.1135	3	Response >1uM	P61278	Signal peptide	90.68
MAS1	P04201	Orphan	119	P01213	Proenkephalin-B	PDYN (207-223)	Dynorphin A	Known	YGGFLRRIRPKLKWDNQ	Tango (fold over basal)	n.d.	-	5.036	-	3	Response >1uM	P01213	Signal peptide	91.96
MAS1	P04201	Orphan	121	O00230	Cortistatin	CORT (89-105)	Cortistatin-17	Known	DRMPCRNFFWKTFSSCK	Tango (fold over basal)	4.39567	1.29542	4.96167	0.254916	3	-	O00230	Signal peptide	92.28
MAS1	P04201	Orphan	166	Q9WVA9; maNOG17721-50	Pro-FMRFamide-related neuropeptide FF	Npff (85-111)	Neuropeptide AF-like_(-16-11)	Variant	NAWGPWSKEQLSPQAREFWSLAAPQRF	Tango (fold over basal)	1.17277	0.191095	7.136	0.923382	3	Small response	O15130	Signal peptide	93.89	NTQGSWRNEWLSPRAGEGLNSQFWSLAAPQRF	Missing amidation; 9 aa difference to rat and a 5 aa insertion
MAS1	P04201	Orphan	193	Q86XR5	Proline-rich membrane anchor 1	PRIMA1 (121-153)		New	KPLRKDENGTSVAEYPMSASQSNKGVDVNNAVV	Tango (fold over basal)	1.25067	0.0526445	9.31667	1.14974	3	Small response	Q86XR5	Signal peptide	91.64
GPR17	Q13304	Orphan	192	Q6PDA7	Sperm-associated antigen 11A	SPAG11A (26-58)		New	RHVNHSATEALGELRERAPGQGTNGFQLLRHAV	Tango (fold over basal)	1.258	0.10243	9.081	0.439978	3	Small response	Q6PDA7	Signal peptide	-
GPR183	P32249	Orphan	31	P83859	Orexigenic neuropeptide QRFP	QRFP (126-133)	26RFa-8	Known	KGGFSFRF	Tango (fold over basal)	1.68667	0.338342	8.609	0.523487	3	Small response	P83859	Signal peptide	89.07
GPR161	Q8N6U8	Orphan	95	Q9BT56	Spexin	SPX (36-49)	Spexin-1	Known	NWTPQAMLYLKGAQ	Tango (fold over basal)	1.35967	0.136774	6.567	0.471433	3	Small response	Q9BT56	Signal peptide	90.68
MC4R	P32245	Peptide	110	P01275; P06883; maNOG09076-27	Glucagon	GCG (53-68)	Glucagon_(1-16)	Variant	HSQGTFTSDYSKYLDS	Tango (fold over basal)	4.17367	0.381161	5.925	0.121084	3	part of glucagon peptide	P01275	Signal peptide
MC4R	P32245	Peptide	205	Q8K422; maNOG12352-34	Pro-opiomelanocortin	Pomc (165-202)	Lipotropin gamma	Known	ELEGEQPDGLEHVLEPDTEKADGPYRVEHFRWGNPPKD	Tango (fold over basal)	4.93733	0.619287	6.21367	0.213393	3	includes Melanotropin beta	P01189	Signal peptide
MLNR	O43193	Peptide	93	P01189	Pro-opiomelanocortin	POMC (138-150)	Alpha-MSH (des-acetyl MSH)	Known	SYSMEHFRWGKPV	Tango (fold over basal)	n.d.	-	4.18	0.158521	3	Response >1uM	P01189	Signal peptide
MRGPRX2	Q96LB1	Peptide	56	P01150; maNOG14591-38	Pro-thyrotropin-releasing hormone	Trh (53-62)		New	FLWKDLQRVR	Tango (fold over basal)	4.91033	1.89243	4.9	0.223502	3	Response >1uM; not overlappinng with Thyrotropin-releasing hormone	P20396	Signal peptide
MRGPRX2	Q96LB1	Peptide	84	P18509; P13589; maNOG13517-36	Pituitary adenylate cyclase-activating polypeptide	ADCYAP1 (147-158)	PACAP 27_(16-27)	Variant	QMAVKKYLAAVL	Tango (fold over basal)	7.016	0.721104	5.01867	0.0585956	3	part of Pituitary adenylate cyclase-activating polypeptide 27	P18509	Signal peptide
MRGPRX2	Q96LB1	Peptide	103	P61278	Somatostatin	SST (103-116)	SST-14, SRIF-14	Known	AGCKNFFWKTFTSC	Tango (fold over basal)	6.63367	0.721027	4.985	0.0730821	3	-	P61278	Signal peptide
MRGPRX2	Q96LB1	Peptide	121	O00230	Cortistatin	CORT (89-105)	Cortistatin-17	Known	DRMPCRNFFWKTFSSCK	Tango (fold over basal)	5.362	1.37	4.7555	0.1425	3	Response >1uM	O00230	Signal peptide
MRGPRX2	Q96LB1	Peptide	151	Q8N729	Neuropeptide W	NPW (33-55)	Neuropeptide W-23	Known	WYKHVASPRYHTVGRAAGLLMGL	Tango (fold over basal)	3.428	0.500252	4.725	0.184565	3	Response >1uM	Q8N729	Signal peptide
MRGPRX2	Q96LB1	Peptide	175	Q6UXQ4	Uncharacterized protein C2orf66	C2orf66 (39-68)		New	ATVRNEDKWKPLNNPRNRDLFFRRLQAYFK	Tango (fold over basal)	3.4875	0.5265	4.6685	0.3245	3	Response >1uM	Q6UXQ4	Signal peptide
NPFF1	Q9GZQ6	Peptide	90	Q765I0	Urotensin-2B	UTS2B (29-41)		New	RPYLTQGNEIFPD	Tango (fold over basal)	9.56533	4.49446	4.26533	1.13928	3	Response >1uM; not overlapping with urotensin II-releasing peptide	Q765I0	Signal peptide
NPFF1	Q9GZQ6	Peptide	135	Q9ESQ9-1; maNOG07868-21	Pro-FMRFamide-related neuropeptide VF	Npvf (106-125)	Neuropeptide NPVF_(-2-18)	Variant	ARANMEAGTMSHFPSLPQRF	Tango (fold over basal)	21.9987	6.46182	6.22333	0.322677	3	part of Neuropeptide NPVF	Q9HCQ7	Signal peptide
NPFF1	Q9GZQ6	Peptide	166	Q9WVA9; maNOG17721-50	Pro-FMRFamide-related neuropeptide FF	Npff (85-111)	Neuropeptide AF-like_(-16-11)	Variant	NAWGPWSKEQLSPQAREFWSLAAPQRF	Tango (fold over basal)	26.7433	7.33059	4.747	0.175445	3	includes Neuropeptide AF-like	O15130	Signal peptide
NPSR	Q6W5P4	Peptide	107	P0C0P7; maNOG17785-52	Neuropeptide S	Nps (70-84)	Neuropeptide S_(1-17)	Variant	SFRNGVGSGVKKTSF	Tango (fold over basal)	2.24133	0.690884	6.03233	0.763189	3	part of Neuropeptide S	P0C0P6	Signal peptide
NPY5R	Q15761	Peptide	31	P83859	Orexigenic neuropeptide QRFP	QRFP (126-133)	26RFa-8	Known	KGGFSFRF	Tango (fold over basal)	n.d.	-	n.d.	-	3	Response >1uM; part of QRFP43	P83859	Signal peptide
NPY5R	Q15761	Peptide	36	Q9HCQ7	Pro-FMRFamide-related neuropeptide VF	NPVF (124-131)*	RFRP(6G)-3	Variant*	VPNLPGRF	Tango (fold over basal)	n.d.	-	n.d.	-	3	Response >1uM	Q9HCQ7	Signal peptide
NPY5R	Q15761	Peptide	49	Q86TE4	Leuc zipper protein 2	LUZP2 (157-166)		New	IQAQLKELRY	Tango (fold over basal)	n.d.	-	n.d.	-	3	Response >1uM	Q86TE4	Signal peptide
NPY5R	Q15761	Peptide	75	O15130	Pro-FMRFamide-related neuropeptide FF	NPFF (66-76)	Neuropeptide SF	Known	SQAFLFQPQRF	Tango (fold over basal)	n.d.	-	n.d.	-	3	Response >1uM	O15130	Signal peptide
NPY5R	Q15761	Peptide	86	Q9HCQ7	Pro-FMRFamide-related neuropeptide VF	NPVF (81-92)	RFRP-1	Known	MPHSFANLPLRF	Tango (fold over basal)	10.383	3.30921	5.43933	0.112559	3	-	Q9HCQ7	Signal peptide
NPY5R	Q15761	Peptide	183	P81277	Prolactin-releasing peptide	PRLH (23-53)	PrRP-31	Known	SRTHRHSMEIRTPDINPAWYASRGIRPVGRF	Tango (fold over basal)	6.60933	2.05722	5.60433	0.148056	3	-	P81277	Signal peptide
OPRD1	P41143	Peptide	25	P18509	Pituitary adenylate cyclase-activating polypeptide	ADCYAP1 (95-101)	PACAP-related peptide_(14-20)	Variant	VLDQLSA	Tango (fold over basal)	5.01343	3.16527	5.575	0.295	3	not overlapping with any PACAP peptides	P18509	Signal peptide
OPRD1	P41143	Peptide	128	P61366	Osteocrin	OSTN (115-133)	Osteocrin_(33-50)	Variant	RFGIPMDRIGRNRLSNSRG	Tango (fold over basal)	1.7224	0.529295	6.3585	0.3435	3	Small response	P61366	Signal peptide
OPRK1	P41145	Peptide	158	P01210; P04094; P22005; maNOG03542-14;	Proenkephalin-A	PENK (210-234)	Peptide E	Known	YGGFMRRVGRPEWWMDYQKRYGGFL	Tango (fold over basal)	5.014	0.370783	5.87433	0.11982	3	Includes to Met-enkephalin	P01210	Signal peptide
OPRK1	P41145	Peptide	34	P04094; maNOG03542-13	Proenkephalin-A	Penk (212-219)	Adrenorphin (metorphamide)	Known	YGGFMRRV	Tango (fold over basal)	3.58067	0.522255	6.44433	0.174839	3	Includes to Met-enkephalin	P01210	Signal peptide
NOP (OPRL1)	P41146	Peptide	132	Q7Z2R9	Putative uncharacterized protein SSBP3-AS1	SSBP3-AS1 (81-100)		New	TLGPQAHSLALQSVDLLFRP	Tango (fold over basal)	8.75525	8.16475	4.822	0.264	3	Response >1uM	Q7Z2R9	Signal peptide

## Sheet: Peptide variant data
									DMR assays					Internalization assays					IP1 accumulation assays					cAMP accumulation assays					b-arrestin recruitment assays (Tango)					b-arrestin recruitment assays (PathHunter)					Calcium mobilization assays					GloSensor cAMP assays
Receptor	Peptide library reference number	UniProt Acccession	Protein Name	UniProt Peptide Location	Peptide Name	Sequence	Modification(s)	Length	Emax (peak or AUC)	SEM	pEC50	SEM	n	Emax (AUC)	SEM	pEC50	SEM	n	Emax (nM)	SEM	pEC50	SEM	n	Emax (% FSK)	SEM	pEC50	SEM	n	Emax (fold change)	SEM	pEC50	SEM	n	Emax (fold change)	SEM	pEC50	SEM	n	Emax (% ionomycin)	SEM	pEC50	SEM	n	Emax (fold change)	SEM	pEC50	SEM	n
BB3	59 orignal	P08949	Neuromedin B	NMB (47-56)	Neuromedin B	GNLWATGHFM	Amidation (C-term)	10	183.367	7.79964	7.434	0.080206	3	26.3667	5.20568	5.71333	0.0254973	3	81.02	16.7551	6.38925	0.41972	4
BB3	59 resynthesized	P08949	Neuromedin B	NMB (47-56)	Neuromedin B	GNLWATGHFM	Amidation (C-term)	10	169	3.03699	7.558	0.0931522	3	25.3	4.06269	5.807	0.0700214	3	73.8875	19.5414	6.27825	0.410956	4
BB3	59.1 (Phoenix)	P08949	Neuromedin B	NMB (25-56)	Neuromedin-B-32	APLSWDLPEPRSRASKIRVHSRGNLWATGHFM	Amidation (C-term)	32	200.7	4.57092	7.31133	0.241741	3	20.7867	4.98414	6.19167	0.442967	3	75.775	16.6638	6.65425	0.398411	4
BB3	67 original	P48645	Neuromedin-U	NMU (104-114)		FLFHYSKTQKL	Amidation (C-term)	11	199.433	33.664	5.63767	0.162958	3	14.6083	2.69505	4.496	0.104403	3	62.09	9.80047	5.662	0.356761	4
BB3	67 resynthesized	P48645	Neuromedin-U	NMU (104-114)		FLFHYSKTQKL	Amidation (C-term)	11	212.233	38.7275	5.57333	0.134923	3	12.263	2.35301	4.46333	0.0111405	3	74.565	27.4349	5.78275	0.731892	4
BB3	67.1	P48645	Neuromedin-U	NMU (104-136)		FLFHYSKTQKLGKSNVVSSVVHPLLQLVPHLHE	-	33	n.d.	-	4.48733	0.0229807	3	31.4	6.86674	n.d.	-	3	147.965	72.3168	5.37125	0.850236	4
BB3	67.2	P48645	Neuromedin-U	NMU (104-139)		FLFHYSKTQKLGKSNVVSSVVHPLLQLVPHLHERRM	-	36	n.d.	-	4.422	0.062554	3	26.9967	9.18333	n.d.	-	3	106.545	57.3302	5.93075	0.832468	4
BB3	158 original	P01210	Proenkephalin-A	PENK (210-234)	Peptide E	YGGFMRRVGRPEWWMDYQKRYGGFL	-	25	n.d.	-	4.14167	0.475363	3	16.0333	1.48038	5.42533	0.125953	3	164.025	145.175	5.168	0.377	2
BB3	158 resynthesized	P01210	Proenkephalin-A	PENK (210-234)	Peptide E	YGGFMRRVGRPEWWMDYQKRYGGFL	-	25	n.d.	-	3.96167	0.38256	3	16.41	0.98287	5.414	0.0085049	3	204.14	176.16	5.4345	0.4275	2
BB3	158.1 (Phoenix)	P01210	Proenkephalin-A	PENK (210-214)	Met-enkephalin	YGGFM	-	5	19.8333	0.971191	7.18867	0.763534	3	1.1618	0.61932	n.d.	-	3	82.0345	90.8655	7.8975	1.9685	2
BB3	158.2 (Phoenix)	P01210	Proenkephalin-A	PENK (230-234)	Leu-enkephalin	YGGFL	-	5	n.d.	-	6.606	0.33424	3	4.018	1.61769	5.32967	0.32804	3	52.46	65.74	7.802	1.693	2
BB3	158.3	P01210	Proenkephalin-A	PENK (210-217)		YGGFMRRV	Amidation (C-term)	8	n.d.	-	4.809	0.466152	3	2.7782	1.24558	n.d.	-	3	188.589	197.711	7.05	2.458	2
BB3	158.4	P01210	Proenkephalin-A	PENK (217-234)		VGRPEWWMDYQKRYGGFL	-	18	370.067	27.1355	5.06333	0.0277208	3	21.6933	3.90211	4.991	0.0532572	3	285.235	259.365	4.786	0.038	2
BB3	158.5	P01210	Proenkephalin-A	PENK (210-227)		YGGFMRRVGRPEWWMDYQ	-	18	n.d.	-	4.15633	0.170402	3	0.526	0.0558763	n.d.	-	3	151.679	153.821	7.003	2.087	2
BB3	158.6	P01210	Proenkephalin-A	PENK (220-234)		PEWWMDYQKRYGGFL	-	15	195.233	13.3549	6.08433	0.101407	3	26.9067	4.21935	5.02167	0.0178543	3	196.13	167.67	4.4975	0.2435	2
BB3	167 original	P07492	Gastrin-releasing peptide	GRP (24-50)	Gastrin-releasing peptide (GRP)	VPLPAGGGTVLTKMYPRGNHWAVGHLM	Amidation (C-term)	27	290.6	8.00521	5.69233	0.0808318	3	21.65	3.22392	4.83133	0.0956196	3	60.9633	17.262	6.34933	0.940311	3
BB3	167 resynthesized	P07492	Gastrin-releasing peptide	GRP (24-50)	Gastrin-releasing peptide (GRP)	VPLPAGGGTVLTKMYPRGNHWAVGHLM	Amidation (C-term)	27	212.8	45.4432	6.40067	0.232935	3	9.283	2.97776	5.01567	0.450293	3	66.68	15.0673	6.20025	0.476111	4
BB3	167.1	P07492	Gastrin-releasing peptide	GRP (41-50)	GRP (18-27)	GNHWAVGHLM	Amidation (C-term)	10	191.333	8.3796	6.313	0.0409186	3	27.08	4.38434	4.843	0.0392598	3	67.73	16.6401	5.60125	0.48408	4
BB3	167.2	P07492	Gastrin-releasing peptide	GRP (24-40)		VPLPAGGGTVLTKMYPR	-	17	n.d.	-	n.d.	-	3	0.793233	0.129473	n.d.	-	3	37.5075	6.42174	6.27775	0.99343	4
GPR15	64 original	Q6UWK7	Protein GPR15L (previously C10orf99)	GPR15L (71-81)	GPR15L_(47-57)	LWVVPGALPQV	-	11	197.333	4.2881	6.835	0.0894949	3	45.7567	1.52066	5.00067	0.0994423	3						29.215	1.06894	6.7175	0.127024	4
GPR15	64 resynthesized	Q6UWK7	Protein GPR15L (previously C10orf99)	GPR15L (71-81)	GPR15L_(47-57)	LWVVPGALPQV	-	11	196.133	5.79003	6.82267	0.0910427	3	41.8633	1.20279	5.11	0.114028	3						30.75	0.835025	6.57775	0.0773826	4
GPR15	64.1	Q6UWK7	Protein GPR15L (previously C10orf99)	GPR15L (25-33)		KRRPAKAWS	Amidation (C-term)	9	107.377	22.1674	n.d.	-	3	3.05167	0.741153	n.d.	-	3						98.31	4.79	n.d.	-	4
GPR15	64.2	Q6UWK7	Protein GPR15L (previously C10orf99)	GPR15L (37-68)		TRLCCHRVPSPNSTNLKGHHVRLCKPCKLEPE	Disulfide between C4 and C27 and between C5 and C24	32	81.17	2.29	n.d.	-	2	4.28367	1.4275	n.d.	-	3						92.5425	0.825514	n.d.	-	4
GPR15	64.3 (Phoenix)	Q6UWK7	Protein GPR15L (previously C10orf99)	GPR15L (37-81)		TRLCCHRVPSPNSTNLKGHHVRLCKPCKLEPEPRLWVVPGALPQV	Disulfide between C4 and C27 and between C5 and C24	45	200.533	16.6091	7.881	0.085594	3	27.9567	1.61766	6.35	0.19881	3						40.7633	3.87732	7.5875	0.12763	4
GPR15	64.4 (Phoenix)	Q6UWK7	Protein GPR15L (previously C10orf99)	GPR15L (25-81)	GPR15L	KRRPAKAWSGRRTRLCCHRVPSPNSTNLKGHHVRLCKPCKLEPEPRLWVVPGALPQV	Disulfide between C16 and C39 and between C17 and C36	57	927.067	45.4711	6.48633	0.0465343	3	35.9433	6.41027	7.053	0.181934	3						40.98	1.5733	8.901	0.0578374	4
GPR55	114 original	Q9H8J5	MANSC domain-containing protein 1	MANSC (415-431)		KRYSRLDYLINGIYVDI	-	17	619843	272353	5.5095	0.297927	4	46.935	3.05641	4.8655	0.143151	4
GPR55	114 resynthesized	Q9H8J5	MANSC domain-containing protein 1	MANSC (415-431)		KRYSRLDYLINGIYVDI	-	17	623802	228596	5.413	0.27497	3	50.5133	12.1748	4.8	0.359898	3
GPR55	114.1	Q9H8J5	MANSC domain-containing protein 1	MANSC (407-431)		ILSESLRRKRYSRLDYLINGIYVDI	-	25	978214	340978	4.47067	0.229918	3	n.d.	-	n.d.	-	3
GPR55	143 original	O35314; maNOG03189-8	Secretogranin-1	CHGB (511-532)		KRLGALFNPYFDPLQWKNSDFE	-	22	555860	126067	5.615	0.0697173	4	39.4633	2.53351	5.32833	0.0364067	3
GPR55	143 resynthesized	O35314; maNOG03189-8	Secretogranin-1	CHGB (511-532)		KRLGALFNPYFDPLQWKNSDFE	-	22	728108	193642	5.49967	0.147719	3	39.17	3.91538	5.19767	0.166898	3
GPR55	143.1	P05060; maNOG03189-8	Secretogranin-1	CHGB (516-537)		KRLGELFNPYYDPLQWKSSHFE	-	22	342899	83504.6	4.59567	0.397097	3	n.d.	-	n.d.	-	3
GPR55	168 original	P18509	Pituitary adenylate cyclase-activating polypeptide	ADCYAP1 (132-158)	PACAP-27	HSDGIFTDSYSRYRKQMAVKKYLAAVL	Amidation (C-term)	27	312490	17626.4	10.2477	0.246769	4	32.3875	4.08049	9.51175	0.071195	4
GPR55	168 (Phoenix)	P18509	Pituitary adenylate cyclase-activating polypeptide	ADCYAP1 (132-158)	PACAP-27	HSDGIFTDSYSRYRKQMAVKKYLAAVL	Amidation (C-term)	27	377634	13193.1	9.986	0.282133	3	35.3767	6.09768	9.45567	0.212171	3
GPR55	168.1 (Phoenix)	P18509	Pituitary adenylate cyclase-activating polypeptide	ADCYAP1 (132-169)	PACAP-38	HSDGIFTDSYSRYRKQMAVKKYLAAVLGKRYKQRVKNK	Amidation (C-term)	38	2.61392e+06	243180	6.828	0.110991	3	29.0633	4.21208	9.90533	0.285856	3
GPR55	168.2	P18509	Pituitary adenylate cyclase-activating polypeptide	ADCYAP1 (153-158)		YLAAVL	Amidation (C-term)	6	n.d.	-	n.d.	-	3	5.34667	0.348928	4.68933	0.220957	3
GPR55	168.3	P18509	Pituitary adenylate cyclase-activating polypeptide	ADCYAP1 (147-158)		QMAVKKYLAAVL	Amidation (C-term)	12	n.d.	-	n.d.	-	3	1.634	0.115	9.661	1.769	3
GPR55	168.4	P18509	Pituitary adenylate cyclase-activating polypeptide	ADCYAP1 (132-144)		HSDGIFTDSYSRY	-	13	n.d.	-	n.d.	-	3	2.06733	0.846986	6.499	0.864731	3
GPR55	168.5	P18509	Pituitary adenylate cyclase-activating polypeptide	ADCYAP1 (132-150)		HSDGIFTDSYSRYRKQMAV	-	19	31768.3	54189.6	9	1.87873	3	17.83	-	4.119	-	3
GPR55	168.6	P18509	Pituitary adenylate cyclase-activating polypeptide	ADCYAP1 (132-176)		HSDGIFTDSYSRYRKQMAVKKYLAAVLGKRYKQRVKNKGRRIAYL	-	45	2992402	185845	6.48267	0.058379	3	27.51	3.98021	9.943	0.133628	3
GPR55	213 original	Q08648	Sperm-associated antigen 11B	SPAG11B (61-103)		DLLPPRTPPYQVHISHREARGPSFRICVDFLGPRWARGCSTGN	Disulfide	43	2909155	1.35381e+06	4.7585	0.101047	4	22.7333	1.05047	5.68933	0.0834792	3
GPR55	213 resynthesized	Q08648	Sperm-associated antigen 11B	SPAG11B (61-103)		DLLPPRTPPYQVHISHREARGPSFRICVDFLGPRWARGCSTGN	Disulfide	43	2.83375e+06	1.06688e+06	4.921	0.0629788	3	24.3567	1.98301	6.358	0.190537	3
GPR55	213.1	Q08648	Sperm-associated antigen 11B	SPAG11B (61-64)		DLLP	-	4	-37053.3	22128.6	11.136	1.89082	3	2.85057	1.31811	6.70933	0.790929	3
GPR55	213.2	Q08648	Sperm-associated antigen 11B	SPAG11B (95-103)		WARGCSTGN	-	9	-50718.7	27158.7	10.1717	1.18547	3	2.059	1.08661	9.1355	2.8045	3
GPR55	213.3	Q08648	Sperm-associated antigen 11B	SPAG11B (67-103)		TPPYQVHISHREARGPSFRICVDFLGPRWARGCSTGN	Disulfide	37	976339	740223	4.609	0.096	2	14.895	13.275	4.5925	0.9995	3
GPR55	213.4	Q08648	Sperm-associated antigen 11B	SPAG11B (67-92)		TPPYQVHISHREARGPSFRICVDFLG	-	26	68854.3	100025	7.70533	1.41235	3	10.73	7.5997	6.65333	0.863522	3
GPR55	213.5	Q08648	Sperm-associated antigen 11B	SPAG11B (61-92)		DLLPPRTPPYQVHISHREARGPSFRICVDFLG	-	32	-71711	-	n.d.	-	1	19.57	-	n.d.	-	3
GPR1	141 original	P61366	Osteocrin	OSTN (81-102)	Osteocrin_(-2-19)	KRSFSGFGSPLDRLSAGSVDHK	Amidation (C-term)	22																					14.43	1.91439	5.60433	0.147375	3	not tested
GPR1	141 resynthesized	P61366	Osteocrin	OSTN (81-102)	Osteocrin_(-2-19)	KRSFSGFGSPLDRLSAGSVDHK	Amidation (C-term)	22																					15.93	2.0345	5.304	0.0308058	3	8.002	0.0506853	6.18033	0.089126	3
GPR1	141.1	P61366	Osteocrin	OSTN (83-102)		SFSGFGSPLDRLSAGSVDHK	Amidation (C-term)	20																					17.67	1.6184	4.84167	0.0509717	3	6.296	1.068	4.85067	0.260411	3
GPR1	141.2	P61366	Osteocrin	OSTN (81-105)		KRSFSGFGSPLDRLSAGSVDHKGKQ	-	25																					13.3933	1.30619	5.58233	0.151008	3	7.41467	1.2635	5.929	0.134031	3
GPR1	141.3	P61366	Osteocrin	OSTN (81-112)		KRSFSGFGSPLDRLSAGSVDHKGKQRKVVDHP	-	32																					13.55	1.77588	5.581	0.0310859	3	6.89067	1.16211	6.26033	0.144269	3
GPR1	141.4	P61366	Osteocrin	OSTN (81-123)		KRSFSGFGSPLDRLSAGSVDHKGKQRKVVDHPKRRFGIPMDRI	-	43																					24.2667	5.68205	4.99	0.070812	3	4.207	1.11022	7.401	0.221279	3
GPR1	141.5	P61366	Osteocrin	OSTN (83-105)		SFSGFGSPLDRLSAGSVDHKGKQ	-	23																					13.6333	1.82859	4.78833	0.0649932	3	6.23533	0.911727	4.68233	0.210766	3
GPR1	141.6	P61366	Osteocrin	OSTN (83-112)		SFSGFGSPLDRLSAGSVDHKGKQRKVVDHP	-	30																					15.8333	2.14843	4.783	0.0861994	3	6.748	1.24695	5.49767	0.145407	3
GPR1	141.7	P61366	Osteocrin	OSTN (83-123)		SFSGFGSPLDRLSAGSVDHKGKQRKVVDHPKRRFGIPMDRI	Amidation (C-term)	41																					20.0567	2.03811	4.56833	0.144966	3	2.56833	0.595584	6.23667	0.276773	3
GPR1	Could not be synthesized	P61366	Osteocrin	OSTN (83-132)	Osteocrin	SFSGFGSPLDRLSAGSVDHKGKQRKVVDHPKRRFGIPMDRIGRNRLSNSR	Amidation (C-term)	50
GPR1	Could not be synthesized	P61366	Osteocrin	OSTN (28-133)		VDVTTTEAFDSGVIDVQSTPTVREEKSATDLTAKLLLLDELVSLENDVIETKKKRSFSGF GSPLDRLSAGSVDHKGKQRKVVDHPKRRFGIPMDRIGRNRLSNSRG	-	107
GPR1	167 original	P07492	Gastrin-releasing peptide	GRP (24-50)	Gastrin-releasing peptide (GRP)	VPLPAGGGTVLTKMYPRGNHWAVGHLM	Amidation (C-term)	27																					17.3567	4.93861	5.25867	0.171107	3	not tested
GPR1	167 (Phoenix)	P07492	Gastrin-releasing peptide	GRP (24-50)	Gastrin-releasing peptide (GRP)	VPLPAGGGTVLTKMYPRGNHWAVGHLM	Amidation (C-term)	27																					12.103	2.03477	6.03567	0.0998955	3	4.13633	0.13067	6.403	0.0773585	3
GPR1	167.1	P07492	Gastrin-releasing peptide	GRP (41-50)	GRP (18-27)	GNHWAVGHLM	Amidation (C-term)	10																					1.1885	0.0775	12.138	3.592	2	2.966	0.316	4.644	0.226	2
GPR1	167.2	P07492	Gastrin-releasing peptide	GRP (24-40)		VPLPAGGGTVLTKMYPR	-	17																					12.6267	1.82333	5.51733	0.145334	3	6.382	1.00871	5.644	0.170016	3
GPR1	194 original	P06307	Cholecystokinin	CCK (71-103)	CCK-33	KAPSGRMSIVKNLQNLDPSHRISDRDYMGWMDF	Amidation (C-term)	33																					14.9967	1.78572	5.27833	0.0933351	3	5.65333	0.666359	8.01367	0.0433487	3
GPR1	194 resynthesized	P06307	Cholecystokinin	CCK (71-103)	CCK-33	KAPSGRMSIVKNLQNLDPSHRISDRDYMGWMDF	Amidation (C-term)	33																					16.2533	1.32598	5.17933	0.0386192	3	5.829	0.3832	7.562	0.0798394	3
GPR1	194.1	P06307	Cholecystokinin	CCK (96-103)	CCK-8	DYMGWMDF	Amidation (C-term)	8																					9.66733	1.69069	5.06933	0.13745	3	7.50467	0.228903	8.837	0.238081	3
GPR1	194.2 (Phoenix)	P06307	Cholecystokinin	CCK (100-103)	CCK-4	WMDF	Amidation (C-term)	4																					1.15237	0.115358	7.39767	1.08313	3	1.35267	0.0257704	10.8767	0.301901	3
GPR1	194.3	P06307	Cholecystokinin	CCK (71-74)		KAPS	Amidation (C-term)	4																					1.12233	0.0310609	11.717	4.19788	3	1.36033	0.0323745	10.3063	0.180056	3
GPR1	194.4	P06307	Cholecystokinin	CCK (71-99)		KAPSGRMSIVKNLQNLDPSHRISDRDYMG	-	29																					1.26467	0.0898746	7.029	1.27025	3	1.36733	0.0309964	9.65167	0.385036	3
GPR1	194.5	P06307	Cholecystokinin	CCK (71-95)		KAPSGRMSIVKNLQNLDPSHRISDR	-	25																					1.20567	0.0772881	7.64233	1.34551	3	1.364	0.0516817	9.86867	1.07735	3
GPR1	194.6	P06307	Cholecystokinin	CCK (71-115)		KAPSGRMSIVKNLQNLDPSHRISDRDYMGWMDFGRRSAEEYEYPS	-	45																					1.95	0.919	7.1155	2.9845	2	3.98167	0.0779238	4.54667	0.0620358	3
GPR68	128 original	P61366	Osteocrin	OSTN (115-133)	Osteocrin_(33-50)	RFGIPMDRIGRNRLSNSRG	-	19	893047	78249.2	6.13733	0.0422111	3	8.29033	0.482794	n.d.	-	3											n.d.	-	n.d.	-	3
GPR68	128 resynthesized	P61366	Osteocrin	OSTN (115-133)	Osteocrin_(33-50)	RFGIPMDRIGRNRLSNSRG	-	19	1.18754e+06	263980	5.50725	0.331917	4	30.65	8.22117	n.d.	-	3																					34.53	2.907	6.42	0.1997	3	39.11	25.04	5.268	0.539	3
GPR68	128.1	P61366	Osteocrin	OSTN (115-132)		RFGIPMDRIGRNRLSNSR	Amidation (C-Term)	18	n.d.	-	n.d.	-	3	1.971	0.7075	n.d.	-	3																					n.d.	-	n.d.	-	3	n.d.	-	n.d.	-	3
GPR68	128.2	P61366	Osteocrin	OSTN (115-123)		RFGIPMDRI	-	9	n.d.	-	n.d.	-	3	n.d.	-	n.d.	-	3																					n.d.	-	n.d.	-	3	n.d.	-	n.d.	-	3
GPR68	139 original	Q16568	Cocaine- and amphetamine-regulated protein	CARTPT (76-96)	CART(42-89)_(9-28)	YGQVPMCDAGEQCAVRKGARI	-	21	944453	133693	5.97933	0.0758075	3	9.39533	0.496022	5.44967	0.645007	3											n.d.	-	n.d.	-	3						73.14	11.46	5.154	0.1366	5
GPR68	139 resynthesized	Q16568	Cocaine- and amphetamine-regulated protein	CARTPT (76-96)	CART(42-89)_(9-28)	YGQVPMCDAGEQCAVRKGARI	-	21	749669	58245.6	5.809	0.21312	4	13.61	2.65123	n.d.	-	3																					79.31	6.485	5.479	0.1122	3	25.17	18.74	5.339	0.5787	4
GPR68	148 original	P01194; maNOG12352-33	Pro-opiomelanocortin	Pomc (141-162)	Corticotropin_(17-40); Includes: Corticotropin-like Intermediate Peptide (CLIP)	RRPVKVYPNVAENESAEAFPLEF	-	23	781397	63291.9	5.88533	0.136253	3	4.681	0.586898	n.d.	-	3											n.d.	-	n.d.	-	3						104	65.41	4.681	0.3806	5
GPR68	148 resynthesized	P01194; maNOG12352-33	Pro-opiomelanocortin	Pomc (141-162)	Corticotropin_(17-40); Includes: Corticotropin-like Intermediate Peptide (CLIP)	RRPVKVYPNVAENESAEAFPLEF	-	23	784559	6390.72	5.56	0.110227	3	11.908	3.37608	n.d.	-	3																					63.26	4.126	5.741	0.1029	3	24.21	34.53	5.127	1.093	4
GPR68	148.1	P01189	Pro-opiomelanocortin	POMC (154-176)	Corticotropin_(17-40); Includes: Corticotropin-like Intermediate Peptide (CLIP)	RRPVKVYPNGAEDESAEAFPLEF	-	23	n.d.	-	n.d.	-	3	n.d.	-	n.d.	-	3																					n.d.	-	n.d.	-	3	n.d.	-	n.d.	-	3

## Sheet: Allosteric parameters
	Log(ab/KB)
Replicate	Ogerin	Peptide 128	Pepetide 139	Peptide 148
1	5.248	5.45	5.24	5.14
2	5.2268	5.54	5.36	5.22
3	5.251	5.67	5.4	5.24
4			5.4	5.27
Mean	5.24193	5.55333	5.35	5.2175
SEM	0.00761606	0.0638575	0.0416333	0.0264575
D	0	0.3114	0.108067	-0.0244333
Fold difference		2.04833	1.28253	0.945293
